# Supplementary material for: Ascl1 and Ngn2 convert mouse embryonic stem cells to neurons via functionally distinct paths
Source: Nat Commun. 2023 Sep 2;14:5341. doi: 10.1038/s41467-023-40803-y (PMC10475046; doi:10.1038/s41467-023-40803-y)
Supplement: Supplementary file 3 — Source data [file 41467_2023_40803_MOESM3_ESM.xlsx]

## Sheet: Figure 1
Fig. 1b				Fig. 1c,d (Sup. Fig. 1f)						Fig. 1i
Gene	Log10(RPKM)-Ascl1	Log10(RPKM)-Ngn2		Transcription Factor	Day	Venus	PC1	PC2		Gene	log2FoldChange.Ascl1	log2FoldChange.Ngn2
0610005C13Rik	0	0.86904		Ascl1	0	-	0.1549	-0.230352		0610005C13Rik	-2.05265	-1.26254
0610007P14Rik	235.391	195.355		Ascl1	0	-	0.154851	-0.231104		0610006L08Rik	0	0
0610009B22Rik	33.7294	10.2538		Ascl1	2	-	0.172161	-0.125202		0610009B22Rik	-0.114808	0.206322
0610009L18Rik	3.20496	11.8306		Ascl1	2	-	0.175261	-0.153266		0610009E02Rik	-0.0309107	-0.206018
0610009O20Rik	150.959	94.5286		Ascl1	3	-	0.178979	-0.0930129		0610009L18Rik	-0.113225	-0.204349
0610010B08Rik	0	0		Ascl1	3	+	0.171371	-0.0215911		0610010F05Rik	1.0501	0.340745
0610010F05Rik	531.661	517.26		Ascl1	3	-	0.180091	-0.0676028		0610010K14Rik	0	-0.0134585
0610010K14Rik	53.7058	51.605		Ascl1	3	+	0.174704	0.128374		0610012D04Rik	0.0172849	0
0610011F06Rik	67.8406	29.879		Ascl1	4	+	0.169297	0.190875		0610012G03Rik	0.0746203	-0.292189
0610012G03Rik	198.52	110.579		Ascl1	4	-	0.173474	-0.145014		0610025J13Rik	0.0172849	0
0610030E20Rik	43.3054	34.4213		Ascl1	4	+	0.154588	0.221154		0610030E20Rik	0.217098	0.00421127
0610031O16Rik	0	0		Ascl1	4	-	0.179297	-0.0558466		0610031O16Rik	0	0
0610037L13Rik	48.6576	19.7998		Ascl1	6	-	0.165993	-0.165479		0610033M10Rik	-0.0433046	-0.0224175
0610038B21Rik	1.4002	0		Ascl1	6	+	0.158942	0.239907		0610037L13Rik	0.0831243	-0.0903709
0610039H22Rik	0	0		Ascl1	6	-	0.161539	-0.170262		0610038B21Rik	0.433457	0.062469
0610039K10Rik	2.40372	1.78737		Ascl1	6	+	0.165175	0.0725867		0610039K10Rik	-0.288522	-0.305221
0610040B10Rik	39.3695	17.5287		Ascl1	9	+	0.149466	0.254888		0610040B10Rik	-0.132612	0.0355602
0610040F04Rik	0	0		Ascl1	9	+	0.155504	0.100845		0610040F04Rik	-0.177238	-0.103872
0610040J01Rik	7.21115	9.53263		Ngn2	0	-	0.156785	-0.192625		0610040J01Rik	0.321673	-0.107437
0610043K17Rik	0	0		Ngn2	0	-	0.157868	-0.191324		0610043K17Rik	-0.351029	-0.010384
1010001N08Rik	0	0		Ngn2	2	-	0.171063	-0.179207		0710001A04Rik	0	0
1110001J03Rik	516.61	428.751		Ngn2	2	-	0.172867	-0.14166		1010001B22Rik	0	-0.0321003
1110002L01Rik	50.7813	35.9847		Ngn2	3	-	0.184686	-0.0476719		1010001N08Rik	-0.057584	-0.0152177
1110004E09Rik	23.0179	41.0511		Ngn2	3	+	0.167428	0.167585		1100001I12Rik	0	0
1110004F10Rik	1051.03	1642.05		Ngn2	3	-	0.185328	-0.0796543		1110002E22Rik	-0.0855789	-0.0713049
1110006O24Rik	0	0.86904		Ngn2	3	+	0.170258	-0.000281167		1110002J07Rik	-0.284542	0.150161
1110007C09Rik	15.7679	19.9118		Ngn2	4	-	0.168519	-0.174065		1110002L01Rik	0.617935	1.02962
1110008F13Rik	141.11	146.926		Ngn2	4	+	0.157754	0.227823		1110002O04Rik	0	-0.0633681
1110008L16Rik	24.9083	16.5969		Ngn2	4	-	0.17863	-0.0799108		1110003F10Rik	-0.0498854	-0.788471
1110008P14Rik	71.0923	17.354		Ngn2	4	+	0.163652	0.216035		1110004F10Rik	-0.0621191	-0.126385
1110012L19Rik	30.1824	18.5456		Ngn2	6	-	0.176747	0.049227		1110006O24Rik	-0.0220876	-0.0451214
1110015O18Rik	0.801239	2.65641		Ngn2	6	+	0.159189	0.22179		1110008E08Rik	0	0
1110017D15Rik	9.00805	6.55368		Ngn2	6	-	0.175589	-0.072816		1110008L16Rik	-0.284485	0.285626
1110019D14Rik	0	0.86904		Ngn2	6	+	0.159761	0.179485		1110008P14Rik	1.45183	-0.0315668
1110020A21Rik	0.801239	0		Ngn2	9	+	0.150109	0.241334		1110012L19Rik	-0.215291	-0.0354204
1110025L11Rik	0	0		Ngn2	9	+	0.135028	0.274124		1110013H19Rik	0.198918	-0.0875764
1110028F11Rik	0	0								1110015O18Rik	0	0
1110028F18Rik	0	0								1110017D15Rik	0.073835	-0.0370844
1110032A03Rik	88.9839	72.583								1110018N20Rik	0.0465579	0.14141
1110032F04Rik	5.32077	7.5974								1110019B22Rik	-1.18465	-0.988002
1110034G24Rik	21.5321	14.5722								1110019D14Rik	-0.0984736	0.265216
1110036E04Rik	0	0								1110020A21Rik	0.0356474	0.0725394
1110037F02Rik	117.221	165.786								1110025L11Rik	0	0
1110038B12Rik	72.8888	72.8428								1110025M09Rik	-0.0117359	-0.0668858
1110038F14Rik	140.356	193.555								1110028F11Rik	0	0
1110046J04Rik	3.20496	0								1110028F18Rik	-0.043418	-0.047583
1110051M20Rik	301.163	273.309								1110032A03Rik	0.106913	0.553033
1110058D11Rik	0	0								1110032F04Rik	0.647929	0.485326
1110059E24Rik	130.407	103.828								1110035H17Rik	0.269799	-0.0466904
1110059G10Rik	14.2511	42.4039								1110036E04Rik	-0.0729898	0
1110065P20Rik	92.0407	103.183								1110038B12Rik	-0.715234	-0.673369
1190002F15Rik	0	1.30356								1110038F14Rik	-0.23466	-0.357165
1190002N15Rik	98.4738	36.1235								1110046J04Rik	0.0357564	-0.223044
1190003K10Rik	0	0								1110051M20Rik	0.28462	0.374072
1190005I06Rik	0	0								1110057P08Rik	0	0
1190007I07Rik	11.2016	16.6103								1110059E24Rik	-0.342803	-0.0772115
1200014J11Rik	207.084	253.532								1110059G10Rik	-0.0793915	-0.055292
1300002E11Rik	4.28624	6.4551								1110060G06Rik	0	0
1300017J02Rik	1.96029	0								1110065P20Rik	0.317277	0.132651
1500004A13Rik	104.837	95.9264								1190001M18Rik	0.0346604	-0.047583
1500009C09Rik	9.41259	7.48541								1190002N15Rik	0.0102797	0.555316
1500009L16Rik	48.8442	32.0382								1190005I06Rik	-1.83265	-2.59776
1500011B03Rik	274.295	160.921								1190007I07Rik	-0.138658	0.187108
1500011K16Rik	13.5276	14.0525								1190028D05Rik	0.0172849	-0.0519722
1500012F01Rik	294.947	283.178								1200007C13Rik	0	-0.0319902
1500012K07Rik	0	0								1300002E11Rik	0.157745	0.272484
1500015A07Rik	6.04425	11.0109								1300014J16Rik	0	-0.0152177
1500015L24Rik	0	0								1300017J02Rik	-0.0897398	0.0151187
1500015O10Rik	2.80041	0								1500002C15Rik	0.0251613	0.0269813
1500017E21Rik	0	0								1500002F19Rik	-0.0134953	-0.12725
1500026H17Rik	4.40289	4.39449								1500004A13Rik	0.162757	0.0537543
1600002D24Rik	0	0								1500005C15Rik	0.0155955	0
1600002H07Rik	20.0541	33.3192								1500009C09Rik	0.0523798	5.96071
1600002K03Rik	129.808	55.7353								1500009L16Rik	0.288144	2.29927
1600010M07Rik	0	0								1500011B03Rik	0.376621	0.079898
1600012H06Rik	31.458	19.8491								1500011K16Rik	-0.13969	0.101418
1600014C10Rik	52.9823	17.1434								1500012K07Rik	0	0
1600014C23Rik	2.40372	0								1500015A07Rik	-0.0286851	-0.0654449
1600014K23Rik	10.1671	0								1500015L24Rik	0	0
1600015I10Rik	0	0								1500015O10Rik	0.34231	0
1600019K03Rik	0	0								1500026H17Rik	0.0172849	-0.086014
1600020E01Rik	30.3925	17.1927								1500035N22Rik	0	0
1600023N17Rik	4.68293	0								1520401A03Rik	-0.0565943	-0.308365
1600025M17Rik	0.801239	0								1600002K03Rik	-0.406291	-0.231523
1600027J07Rik	0	2.06062								1600010M07Rik	0.0292276	-0.214702
1600029I14Rik	0	0								1600012H06Rik	-0.213221	-0.0853649
1600029O15Rik	8.6035	8.56501								1600012P17Rik	0	0
1700001C02Rik	0	0								1600014C10Rik	-0.203217	-0.182524
1700001C19Rik	0	0								1600014C23Rik	0.031195	0.015376
1700001D01Rik	0	0								1600015I10Rik	0	-0.0370844
1700001F09Rik	0.840122	7.64668								1600017P15Rik	0	0
1700001G01Rik	0	0								1600019K03Rik	0	0
1700001G11Rik	0	0								1600020E01Rik	-0.0952783	-0.441407
1700001G17Rik	0	0								1600023N17Rik	0.143474	0.0112685
1700001J03Rik	2.52037	1.78737								1600025M17Rik	0	-0.116427
1700001J11Rik	0	0								1600027J07Rik	-0.0855789	-0.0431778
1700001K19Rik	0	0								1600029O15Rik	-0.0364797	-0.0151988
1700001K23Rik	0	0								1700001C02Rik	-0.043418	0
1700001L05Rik	0.560081	2.06062								1700001C19Rik	-0.030246	0.0101301
1700001L19Rik	0	1.78737								1700001D01Rik	0	0
1700001O22Rik	0	0								1700001F09Rik	0	0
1700001P01Rik	0	0								1700001G01Rik	0	0
1700003C15Rik	0	0								1700001G11Rik	-0.208317	0.155485
1700003D09Rik	0	0								1700001G17Rik	0.0292276	-0.141408
1700003E16Rik	1.60248	0								1700001J03Rik	0.0584438	-0.0152177
1700003E24Rik	0	0								1700001J04Rik	0	0
1700003F12Rik	1.60248	2.38316								1700001J11Rik	0	0
1700003G13Rik	0	0								1700001K19Rik	0	0
1700003G18Rik	2.52037	0								1700001L05Rik	-0.0980627	0.742016
1700003H04Rik	0	0								1700001L19Rik	-0.12757	-0.0774782
1700003I22Rik	0	0								1700001N15Rik	0	0
1700003L19Rik	0	0								1700001O22Rik	0.65419	0.478621
1700003M02Rik	0	0								1700001P01Rik	0.0182527	-0.208195
1700003M07Rik	2.40372	0								1700003C15Rik	0	0
1700003P14Rik	0	0								1700003D09Rik	0	0
1700006A11Rik	0	0								1700003E16Rik	0.0951862	-0.104379
1700006E09Rik	0	0								1700003E24Rik	0	0
1700006F04Rik	0	0								1700003F12Rik	0.244066	-0.191874
1700006H21Rik	0	0								1700003G13Rik	0	-0.0431778
1700007B14Rik	0	0								1700003G18Rik	0.0172849	-0.019036
1700007F19Rik	0	0								1700003H04Rik	0	0
1700007G11Rik	0	0								1700003I16Rik	0	0.0465432
1700007J10Rik	0	0								1700003I22Rik	0	0
1700007K09Rik	0	2.97895								1700003L19Rik	-0.278385	-0.743292
1700007K13Rik	0	1.78737								1700003M07Rik	-0.0953873	0.140476
1700007L15Rik	2.40372	1.30356								1700003N22Rik	0	0
1700007P06Rik	0	0								1700003P14Rik	0	0
1700008C04Rik	0	0								1700006A11Rik	0	0
1700008J07Rik	4.56628	11.8799								1700006F04Rik	0.0172849	0
1700008K24Rik	0	0								1700006H21Rik	0	0
1700008O03Rik	8.20681	5.03956								1700006J14Rik	0.2028	0.143018
1700008P02Rik	0	0								1700006P03Rik	0	0
1700009C05Rik	0	0								1700007E05Rik	0	-0.0519722
1700009J07Rik	0	0								1700007F19Rik	0	0
1700009N14Rik	0	0								1700007J10Rik	0	0
1700010B08Rik	0	0								1700007K13Rik	-1.45873	-0.923255
1700010D01Rik	0	0								1700007L15Rik	0.0759678	0.105194
1700010I02Rik	0	0								1700007M16Rik	0	0
1700010I14Rik	0	0.595789								1700007P06Rik	0.0172849	0
1700010J16Rik	0	0								1700008A23Rik	0.0174318	0
1700010K23Rik	0	0								1700008B11Rik	0	0
1700011A15Rik	0	0								1700008C04Rik	0	0
1700011B04Rik	0	0								1700008H02Rik	0	0
1700011C11Rik	0	0								1700008J07Rik	-0.0452341	0.00567474
1700011E24Rik	0	0								1700008K24Rik	0	0
1700011H14Rik	0	0								1700008N11Rik	0	0
1700011I03Rik	0	0								1700008O03Rik	-0.0409751	-0.0586536
1700011L22Rik	0	0								1700008P02Rik	0	0
1700011M02Rik	0	0								1700009C05Rik	0	0
1700012A03Rik	0	0								1700009J07Rik	0	0
1700012B07Rik	0	0								1700009N14Rik	0	-0.0675643
1700012B09Rik	0	0								1700010B08Rik	0.0451859	0
1700012C14Rik	4.20061	0								1700010B13Rik	-0.0577611	-0.019036
1700012D01Rik	0	0								1700010D01Rik	0	0
1700012D14Rik	0	1.73808								1700010G06Rik	0	0
1700012D16Rik	0	0								1700010H22Rik	0.031195	0
1700012H19Rik	0	0								1700010I02Rik	0.0172849	-0.0431778
1700012I11Rik	0	0								1700010I14Rik	0.0181002	0.0305333
1700012L04Rik	0	0								1700010J16Rik	0	0
1700012P22Rik	0	0								1700010K23Rik	0	0
1700013D24Rik	0	0								1700010K24Rik	0	0.0482095
1700013F07Rik	1.60248	0								1700010L04Rik	0	0
1700013G24Rik	0	0								1700010N08Rik	0	0
1700013H16Rik	4.48065	5.31281								1700011B04Rik	0	0
1700015E13Rik	0	0								1700011C11Rik	0.0155955	-0.0237053
1700015F17Rik	0	1.30356								1700011D18Rik	-0.057584	0
1700015G11Rik	0	0								1700011L03Rik	0	0
1700016C15Rik	0	0								1700011L22Rik	-0.0563736	0
1700016D06Rik	0	0								1700011M02Rik	-0.0452261	0
1700016G22Rik	0	0								1700012A03Rik	0	0
1700016H13Rik	0	0								1700012B07Rik	-0.167668	0.0898469
1700016K19Rik	1.9214	0								1700012B09Rik	-0.347966	-0.250789
1700016L04Rik	0	0								1700012C08Rik	0	0
1700016L21Rik	0	0								1700012C14Rik	0.0510827	0.0309691
1700016P04Rik	0	0								1700012D14Rik	-0.254472	-0.145391
1700017B05Rik	25.5851	29.6684								1700012D16Rik	0	0
1700017D01Rik	0	0								1700012E03Rik	0	0
1700017G19Rik	0	0								1700012I11Rik	0	0
1700017J07Rik	0	0								1700012J15Rik	0	0
1700017L05Rik	0	0								1700012J22Rik	0	0
1700017N19Rik	0	0								1700012P22Rik	0	0
1700018A04Rik	0	0								1700013A02Rik	0	0
1700018B08Rik	0	0								1700013D24Rik	0	0
1700018B24Rik	0	0								1700013F07Rik	0.0442279	0.0617939
1700018C11Rik	0	0								1700013G24Rik	-0.057584	-0.0237053
1700018F24Rik	0	0								1700013H16Rik	2.42621	2.19546
1700018G05Rik	0	0								1700013M08Rik	0	0
1700018L02Rik	1.12016	0								1700013N06Rik	0	0
1700019A02Rik	0	0								1700014D04Rik	-0.0112829	-0.0852309
1700019B03Rik	0	0								1700014F14Rik	0	0
1700019B21Rik	0	0								1700014L14Rik	0	-0.019036
1700019C18Rik	0	0								1700015C15Rik	0	0.0455084
1700019D03Rik	0.801239	0								1700015C17Rik	0	0
1700019E08Rik	0	0								1700015F17Rik	0.0781931	0.0438342
1700019G17Rik	0.801239	3.2522								1700015G11Rik	0.0292276	0
1700019G24Rik	0	0								1700015H07Rik	0	0
1700019L03Rik	0	0								1700015I17Rik	0	0
1700019M22Rik	0	0								1700015O11Rik	0	0
1700019N19Rik	0	0								1700016A09Rik	0	0
1700019O17Rik	0	0								1700016B01Rik	0	0
1700020A23Rik	0	0								1700016B15Rik	0	0
1700020D05Rik	2.80041	1.19158								1700016C15Rik	0.0316959	0
1700020D14Rik	0	0								1700016D06Rik	-0.0605521	-0.232024
1700020G17Rik	0	0								1700016D08Rik	0	0
1700020I14Rik	32.1658	102.892								1700016F12Rik	0	0
1700020L24Rik	0	0								1700016G22Rik	-0.160737	-0.618296
1700020M21Rik	0	0								1700016H03Rik	0	0
1700020N01Rik	0	0								1700016H13Rik	0.125535	-0.0187296
1700020N15Rik	0	0								1700016J18Rik	-0.0433046	0.0465432
1700020N18Rik	0	0								1700016K05Rik	0	0
1700021F05Rik	86.3622	84.5346								1700016K19Rik	1.21423	0.304938
1700021F07Rik	0	0								1700016L21Rik	0.0172849	0
1700021K19Rik	162.557	119.269								1700016P03Rik	0	-0.0519722
1700021N21Rik	2.24033	0.86904								1700016P04Rik	0	0
1700022A21Rik	0	0								1700017B05Rik	0.470288	-0.546661
1700022A22Rik	0	0								1700017D01Rik	0	0
1700022E09Rik	0	0								1700017G19Rik	0	0
1700022H01Rik	0	0.43452								1700017I07Rik	0	0
1700022H16Rik	0	0								1700017J07Rik	0	-0.0489399
1700022I11Rik	0	0								1700017L05Rik	0	0
1700023C21Rik	0	0								1700017M07Rik	-0.0228693	-0.0636142
1700023F02Rik	0	0								1700017N19Rik	0	0
1700023F06Rik	0	2.38316								1700018A04Rik	-0.0452261	-0.0319902
1700024B18Rik	0	0								1700018A14Rik	0	0
1700024F13Rik	0	4.00926								1700018A23Rik	0	0
1700024G13Rik	0	0								1700018B08Rik	-0.365308	0.106868
1700024I08Rik	0	0								1700018B24Rik	-0.0615876	-0.0548665
1700024N05Rik	0	0								1700018F24Rik	0	0
1700024P04Rik	0	0								1700018G05Rik	0	0
1700024P16Rik	0	5.3621								1700018L02Rik	0.031195	-0.0675643
1700025B11Rik	0	0								1700018M17Rik	0	0
1700025C18Rik	0	0								1700018P08Rik	0	0
1700025F22Rik	0	0								1700019A02Rik	0.139117	0.355007
1700025F24Rik	0	0								1700019A23Rik	0	0
1700025G04Rik	220.891	365.992								1700019C18Rik	0	0
1700025J12Rik	0	0								1700019D03Rik	-0.20315	0.0286238
1700025K24Rik	0	0								1700019E08Rik	-0.043418	0.0173085
1700025M24Rik	0	0								1700019F05Rik	0	0
1700025N23Rik	0	0								1700019G24Rik	0.340096	0.186051
1700026D08Rik	0	0								1700019J19Rik	0	-0.0365561
1700026D11Rik	0	0								1700019L13Rik	-0.0228693	-0.0621127
1700026F02Rik	0	0								1700019M22Rik	0	0
1700026J14Rik	2.40372	0								1700019N19Rik	0.0375141	0
1700026L06Rik	2.40372	0.595789								1700019P21Rik	0	0
1700027A15Rik	0	0								1700020A23Rik	0	0
1700027F06Rik	0	0								1700020D05Rik	-0.130751	0.111537
1700027F09Rik	0	0								1700020D12Rik	0	0
1700027H10Rik	0	0								1700020G03Rik	0	0
1700027I24Rik	0	0								1700020G17Rik	-0.043418	0
1700027J07Rik	0	0								1700020I14Rik	0.871385	1.03579
1700028B04Rik	0	0								1700020L24Rik	0.0334072	-0.0198766
1700028D13Rik	0	0								1700020M21Rik	-0.043418	0
1700028E10Rik	0	0								1700020N01Rik	-0.777681	-0.201101
1700028I16Rik	0	0								1700020N15Rik	0	-0.0431778
1700028J19Rik	5.84197	0								1700020N18Rik	0	0
1700028K03Rik	3.20496	2.38316								1700021A07Rik	0.0229848	-0.113606
1700028M03Rik	0.801239	1.19158								1700021F02Rik	0	0
1700028P14Rik	0	0								1700021F05Rik	-0.149458	-0.019577
1700028P15Rik	0	0								1700021F07Rik	0.0316959	0
1700029B22Rik	0	0								1700021F13Rik	0	0
1700029F12Rik	0	0								1700021G15Rik	0	0
1700029H14Rik	0	0								1700021J08Rik	0	0
1700029I15Rik	0	0								1700021L23Rik	-0.0699542	0
1700029J03Rik	0	0								1700021N21Rik	0	0
1700029J07Rik	37.4092	19.7864								1700021P04Rik	0	0
1700029M20Rik	0	0								1700022A21Rik	0	0
1700029N11Rik	0	0								1700022A22Rik	0	0
1700029P11Rik	0	0								1700022E09Rik	0	0
1700030A11Rik	0	0								1700022H01Rik	0	0
1700030C10Rik	45.1412	35.0798								1700022H16Rik	0	0
1700030F04Rik	0	0								1700022I11Rik	0	0
1700030F18Rik	0	0								1700022N22Rik	0.0451859	0.287178
1700030J22Rik	42.6444	41.8216								1700023C21Rik	0	0
1700030K09Rik	30.4781	20.978								1700023F02Rik	0	0
1700030L20Rik	0	0								1700023F06Rik	0.212295	0.448397
1700030M09Rik	0	0								1700023G09Rik	0	0.0455084
1700030N03Rik	0	0								1700023H06Rik	0.029755	0.382802
1700030O20Rik	0	0								1700024B05Rik	-0.0452261	0
1700031A10Rik	0	0								1700024B18Rik	0	0
1700031F05Rik	0	0								1700024G13Rik	-0.113997	-0.0636142
1700031M16Rik	0	0								1700024I08Rik	0	0
1700031P21Rik	0	0								1700024J04Rik	-0.043418	-0.0431778
1700034E13Rik	0	0								1700024P04Rik	0	-0.0365561
1700034G24Rik	0	0								1700025A08Rik	0	0
1700034H15Rik	1.96029	0.595789								1700025B11Rik	0.0172849	0
1700034I23Rik	0	0								1700025C18Rik	0	0
1700034J05Rik	0	0								1700025D23Rik	0	0
1700034K08Rik	0	0								1700025F22Rik	0	0
1700034O15Rik	0	0								1700025F24Rik	0	0
1700034P13Rik	0	0								1700025G04Rik	0.788061	0.682121
1700036G14Rik	0	0								1700025H01Rik	0	0
1700037C18Rik	8.80577	1.6261								1700025J12Rik	0	0
1700037H04Rik	132.6	84.9735								1700025K04Rik	0	0
1700039E15Rik	0	0								1700025K24Rik	0	0
1700039E22Rik	0	1.78737								1700025L06Rik	0	0
1700040L02Rik	0	0								1700025M24Rik	0	0
1700041A01Rik	0	0								1700025N21Rik	0	0
1700041C23Rik	0	0								1700025N23Rik	-0.0142962	0
1700041M19Rik	0	0								1700025O08Rik	0	0
1700042G07Rik	0	0								1700026D11Rik	0.0172849	0
1700042G15Rik	0	0								1700026F02Rik	-0.0563736	0
1700042O10Rik	0	0								1700026J12Rik	0	0
1700044C05Rik	0	0								1700026J14Rik	-0.0452261	0
1700044K03Rik	0	0								1700026N04Rik	0	0
1700045H11Rik	0	0								1700027A07Rik	0	0
1700046C09Rik	0	0								1700027A15Rik	0.0174318	0
1700047A11Rik	0	0								1700027F06Rik	0	0
1700047E10Rik	0	0								1700027F09Rik	0	0
1700047G03Rik	0	0								1700027H10Rik	0	0
1700047I17Rik2	0	0								1700027I24Rik	0	0
1700047L14Rik	0	0								1700027J07Rik	0.0155955	-0.0287286
1700047M11Rik	0	0								1700028B04Rik	-0.188896	0.0999573
1700048M11Rik	0	0								1700028D13Rik	0	0
1700048O20Rik	4.8852	10.5136								1700028E10Rik	0.105596	0.0630834
1700049E15Rik	0	0								1700028I16Rik	-0.0526529	0.754206
1700049E22Rik	0	0								1700028J19Rik	0.102407	-0.150773
1700049G17Rik	19.0196	25.9324								1700028K03Rik	-0.399835	-0.0173422
1700049L16Rik	0	0								1700028M03Rik	-0.0577611	0
1700051A21Rik	0	0								1700028N14Rik	0.0433501	0
1700052I22Rik	0	0								1700028P14Rik	-0.0141448	0.0455084
1700052K11Rik	19.3774	16.3864								1700028P15Rik	0	0
1700054A03Rik	0	0								1700029B22Rik	0	0
1700054K19Rik	0	0								1700029B24Rik	0	0
1700054M17Rik	0	0								1700029E06Rik	0	0
1700055C04Rik	0	0								1700029F12Rik	0	0
1700056E22Rik	0.801239	3.04164								1700029H14Rik	0.0174318	0
1700057G04Rik	0	0								1700029I15Rik	-0.00356755	0.0796173
1700057H15Rik	0	0								1700029J03Rik	0.0292276	0
1700057H21Rik	0	0								1700029J07Rik	-0.00620279	-0.0343766
1700060C16Rik	0	0								1700029M03Rik	0	0
1700060C20Rik	0.801239	0								1700029M20Rik	-0.124331	-0.116942
1700061F12Rik	0	0								1700029N11Rik	0	0
1700061G19Rik	0	0								1700029P11Rik	-1.76281	-1.7106
1700061I17Rik	0	0								1700030A11Rik	-0.0577611	0
1700061J23Rik	0	0								1700030C10Rik	-2.1507	-0.29584
1700063A18Rik	0	0								1700030C12Rik	0.13555	0.339632
1700063D05Rik	1.60248	0								1700030C14Rik	0	0
1700063O14Rik	0	0								1700030E10Rik	0	0
1700064J06Rik	0	0								1700030F04Rik	0	0
1700064M15Rik	0.801239	0								1700030I03Rik	0	0
1700065D16Rik	0	0.595789								1700030J22Rik	-0.417933	-0.262175
1700065I16Rik	0	0								1700030K09Rik	-0.397296	-0.357806
1700065J11Rik	0	0								1700030L20Rik	0	-0.019036
1700065J18Rik	0	0								1700030L22Rik	0	0
1700065L07Rik	0	0								1700030M09Rik	-0.117686	-0.0415306
1700065O20Rik	0	0								1700030N03Rik	0	-0.0152177
1700066B17Rik	0	0								1700030N18Rik	0	0
1700066B19Rik	4.80743	2.22189								1700030O20Rik	0.0648591	0.0482095
1700066J03Rik	0	0								1700031A10Rik	-0.0142962	-0.0319902
1700066M21Rik	8.36234	10.2538								1700031F05Rik	0.389722	0
1700066N21Rik	0	0								1700031F10Rik	-0.0563736	0
1700066O22Rik	0	0								1700031L13Rik	0	0
1700067G17Rik	0	0								1700031M16Rik	0	0
1700067K01Rik	0.801239	1.46483								1700031P21Rik	-0.327259	-1.41134
1700067P10Rik	0	0								1700034B16Rik	0	0
1700069L16Rik	0	0								1700034E13Rik	0	0
1700069P05Rik	0	0								1700034G24Rik	0	0
1700071K01Rik	0	0								1700034H15Rik	-0.394145	0.0131309
1700071M16Rik	0	0								1700034I23Rik	0	0
1700072B07Rik	0	0								1700034J04Rik	0	0
1700072I22Rik	0	0								1700034J05Rik	0	0
1700072O05Rik	0	0								1700034K08Rik	0	0
1700073E17Rik	0	0								1700034P13Rik	-0.0664308	0.245269
1700074H08Rik	0	0								1700036A12Rik	0	0
1700074P13Rik	0	0								1700036G14Rik	0	0
1700080E11Rik	0	0								1700036O09Rik	0	0
1700080N15Rik	0	0								1700037C06Rik	0	0
1700080O16Rik	0	0								1700037C18Rik	-0.0416685	-0.0800685
1700081H04Rik	0	0								1700037F03Rik	0	0
1700084C01Rik	0	0								1700037F24Rik	0	0
1700084D21Rik	0	0								1700037H04Rik	0.266153	-0.00285604
1700084E18Rik	2.40372	0.86904								1700039E22Rik	0.0155955	0
1700084F23Rik	0	0								1700039I01Rik	0.207141	-0.019036
1700084J12Rik	0	0								1700039M10Rik	0.0316959	0.0465432
1700084M14Rik	0	0								1700039M15Rik	0	0
1700085C21Rik	0	0								1700040D17Rik	-0.0563736	0.0555535
1700086L19Rik	9.73152	5.64876								1700040E09Rik	0	0
1700086O06Rik	30.7424	18.0484								1700040F15Rik	0	0
1700088E04Rik	5.64756	2.22189								1700040F17Rik	0	0
1700091H14Rik	0	0								1700040K01Rik	0	-0.00481362
1700092C02Rik	0	0								1700040L08Rik	0.0172849	0
1700092C10Rik	0	0								1700041B01Rik	0	0
1700092E19Rik	0	0								1700041C23Rik	0	0
1700092K14Rik	0	0								1700041G16Rik	-0.0416504	-0.0287286
1700092M07Rik	0.801239	0.595789								1700041I07Rik	0	0
1700093K21Rik	1.68024	0								1700041M05Rik	0	0
1700094D03Rik	33.8775	45.6068								1700041M19Rik	0	0
1700094J05Rik	0	0								1700042D02Rik	0	0
1700094M24Rik	0	0								1700042G07Rik	0	-0.0370844
1700095A21Rik	0	0								1700042G15Rik	0	0
1700095B10Rik	0	0								1700042O05Rik	0	0
1700095J12Rik	0	0								1700042O10Rik	-1.83759	-0.796412
1700096J18Rik	0	0								1700044C05Rik	0	0.0617939
1700096K18Rik	4.40289	14.6617								1700044K03Rik	0	0
1700096P03Rik	0	0								1700045H11Rik	0	0
1700097N02Rik	0	0.595789								1700045I11Rik	0	0
1700099I09Rik	0	0								1700046C09Rik	0	0
1700100I10Rik	0	0								1700047A11Rik	0	0
1700100L14Rik	0	0								1700047E10Rik	0	0
1700101E01Rik	0	0								1700047F07Rik	0	0
1700101I11Rik	4.32512	0.595789								1700047G03Rik	0	0
1700101O22Rik	0	0								1700047G07Rik	0	0
1700102H20Rik	0	0								1700047I17Rik2	0	0
1700102P08Rik	1.9214	1.89935								1700047K16Rik	0.0292276	0.059948
1700104L18Rik	0	0								1700047L14Rik	0	0
1700105P06Rik	1.4002	1.19158								1700047M11Rik	0	0
1700106J16Rik	0	0.595789								1700047N06Rik	0	0
1700108F19Rik	0	0								1700047O18Rik	-0.0452261	0
1700108J01Rik	0	0								1700048F04Rik	0	0
1700109G14Rik	2.40372	0								1700048M11Rik	0	0
1700109G15Rik	0	0								1700048O20Rik	0.281449	-0.138827
1700109H08Rik	2.76152	1.19158								1700048P04Rik	0	0
1700109I08Rik	0	0								1700049E15Rik	0	0
1700109K24Rik	0	0								1700049E17Rik1	0	0
1700110C19Rik	0	0								1700049E17Rik2	0	0
1700110I01Rik	0	0								1700049E22Rik	0.0739308	0.0985596
1700110I07Rik	0	0								1700049J03Rik	0	0
1700110K17Rik	0	0								1700049L16Rik	0	0
1700111N16Rik	0	0								1700051A21Rik	-0.0452261	0
1700112E06Rik	0	0.595789								1700051K13Rik	-0.0577611	-0.0287286
1700112H15Rik	0	0								1700051O22Rik	-0.043418	0
1700112J05Rik	0	0								1700052H01Rik	-0.0433046	0
1700112J16Rik	13.5354	14.487								1700052I22Rik	0	0
1700113A16Rik	0	0.595789								1700052K11Rik	0.325075	0.0423604
1700113B09Rik	0	0								1700054A03Rik	0	0
1700113H08Rik	0	0								1700054K02Rik	0	0
1700116B05Rik	0	0								1700054K19Rik	0	0
1700119H24Rik	0	0								1700054M17Rik	0	0
1700120C14Rik	0	0								1700054O05Rik	-0.0452261	-0.0187296
1700120E14Rik	0	0								1700054O19Rik	0.262162	0
1700120G07Rik	0	0								1700055C04Rik	0	0
1700120K04Rik	0	0								1700055D18Rik	-0.0389562	-0.179371
1700121L16Rik	0	0								1700056E22Rik	0.890853	0.945771
1700121N20Rik	0	0								1700056N10Rik	0.230412	-0.0586523
1700122C19Rik	0	0								1700057G04Rik	0.0154615	0.0710644
1700122O11Rik	0	0								1700057H15Rik	-0.0139033	0
1700123I01Rik	0	0								1700057H21Rik	-0.277777	-1.08512
1700123J17Rik	0	0								1700058P15Rik	-0.0134953	-0.0633681
1700123K08Rik	0	0								1700060C16Rik	0	0
1700123L14Rik	0	0								1700060C20Rik	0	0
1700123M08Rik	4.16173	1.03031								1700060J05Rik	0	0
1700123O12Rik	0	0								1700060O08Rik	0	0
1700123O20Rik	38.4359	54.4092								1700061E17Rik	0	0
1700123O21Rik	1.68024	0								1700061E18Rik	0	0
1700124L16Rik	12.3764	2.81768								1700061F12Rik	0	0
1700125G02Rik	0	0								1700061G19Rik	-2.30418	-2.68112
1700125G22Rik	0	0								1700061H18Rik	0	0
1700125H03Rik	0	0								1700061I17Rik	0	-0.0431778
1700125H20Rik	2.80041	0.43452								1700061J23Rik	0	0
1700126H18Rik	0	0								1700061N14Rik	0	-0.0152177
1700128A07Rik	0	0								1700062C10Rik	-0.088483	-0.45327
1700128F08Rik	0	0								1700063A18Rik	0	0
1700129C05Rik	0	0								1700063D05Rik	-0.0729898	-0.0642394
1810006J02Rik	0	0								1700063H04Rik	-0.0930567	0.247788
1810007C17Rik	0	0								1700063H06Rik	0	0
1810007D17Rik	0	0								1700063I16Rik	0	0
1810008I18Rik	0	0								1700063K16Rik	0	0
1810009A15Rik	0	0.43452								1700063O14Rik	0	0
1810009J06Rik	0	0								1700064H15Rik	0	0.0280623
1810010D01Rik	0	0								1700064J06Rik	0	0
1810010H24Rik	16.5849	16.5342								1700064M15Rik	0	0
1810011H11Rik	0	0								1700065D16Rik	-0.0666619	-0.0597674
1810011O10Rik	3.60165	11.0109								1700065I16Rik	0	0
1810012K16Rik	0	0								1700065J11Rik	0	0
1810013A23Rik	0	0								1700065J18Rik	0	0
1810013L24Rik	194.093	201.295								1700065L07Rik	0	0
1810014B01Rik	0.801239	0.43452								1700065O20Rik	0	0
1810018F18Rik	0	0								1700066B17Rik	-0.0703441	-0.0287286
1810019D21Rik	0	0								1700066B19Rik	0.0222639	-0.175561
1810020O05Rik	1.60248	0								1700066C05Rik	0	0
1810021B22Rik	2.40372	3.84799								1700066J03Rik	0	0
1810022K09Rik	383.202	155.962								1700066M21Rik	-0.0417908	0.221081
1810024B03Rik	2.48148	0.86904								1700066N21Rik	0	0
1810026B05Rik	80.3332	105.804								1700066O22Rik	0	0
1810026J23Rik	117.696	98.7618								1700067G17Rik	0.0155955	-0.0152177
1810030O07Rik	133.231	130.607								1700067K01Rik	0.122308	0.207674
1810032O08Rik	5.84197	4.82901								1700067P10Rik	0	0.0809407
1810034E14Rik	0	0								1700069B07Rik	0	0
1810037I17Rik	75.6428	70.1012								1700069L16Rik	0.0347382	0.184636
1810041H14Rik	0	0								1700069P05Rik	0	0
1810041L15Rik	341.894	174.024								1700071G01Rik	0	0
1810043G02Rik	36.5612	16.6462								1700071K01Rik	0	0
1810043H04Rik	88.035	61.3347								1700071M16Rik	0	0
1810044D09Rik	16.6159	10.6256								1700072B07Rik	0	0
1810046K07Rik	0	0								1700072G22Rik	-0.0586158	0
1810053B23Rik	0	0								1700072O05Rik	0	0
1810055G02Rik	45.8725	46.2653								1700073E17Rik	-0.0463469	0.026682
1810058I24Rik	210.539	151.778								1700074A21Rik	0	0
1810062G17Rik	1.4002	0								1700074H08Rik	0	0
1810062O18Rik	0	0								1700074P13Rik	0	0
1810063I02Rik	0	0								1700080E11Rik	0	0
1810064F22Rik	0	0								1700080G11Rik	0	0
1810065E05Rik	0	0								1700080N15Rik	0	0
2010001A14Rik	3.20496	1.19158								1700080O16Rik	-0.0828694	0
2010001E11Rik	0	0								1700081B01Rik	0	0
2010003K11Rik	0	0								1700081H04Rik	0	0
2010005H15Rik	0	0								1700081N11Rik	0.0375141	-0.120158
2010009K17Rik	0	0								1700082M22Rik	-0.0452261	-0.019036
2010010A06Rik	0	0.43452								1700083H02Rik	0	0
2010012O05Rik	58.56	38.9546								1700084C06Rik	0	0
2010016I18Rik	0	0								1700084D21Rik	0.0375141	0
2010106C02Rik	0	0								1700084E18Rik	0.233176	-0.0699433
2010106E10Rik	0	0								1700084F23Rik	0.0316959	0
2010107E04Rik	703.595	494.315								1700084J12Rik	-0.14647	-0.042065
2010107G12Rik	1.96029	4.44377								1700084M14Rik	0.0292276	0
2010107G23Rik	126.486	78.1197								1700085C21Rik	0	0
2010109A12Rik	0	0								1700085D07Rik	0	0
2010109I03Rik	0	0								1700086D15Rik	0.103073	-0.279077
2010111I01Rik	66.4714	13.6673								1700086L19Rik	0.242192	1.45e-05
2010204K13Rik	17.8606	7.26145								1700086O06Rik	0.188433	0.0618235
2010300C02Rik	0	0								1700086P04Rik	0.294836	0.267881
2010308F09Rik	0	0								1700087M22Rik	0	0
2010310C07Rik	0	0								1700088E04Rik	0.173216	-0.0885509
2010315B03Rik	12.2051	16.2117								1700091H14Rik	0	0
2010320M18Rik	103.585	67.3687								1700092C02Rik	0	0
2200002D01Rik	2.40372	0								1700092C10Rik	0	0
2200002J24Rik	0	0								1700092C17Rik	0	0
2210010C04Rik	0	0								1700092E16Rik	0	0
2210011C24Rik	0	0.595789								1700092E19Rik	0	0.0455084
2210013O21Rik	208.352	149.807								1700092K14Rik	0	0
2210015D19Rik	12.3297	18.8815								1700092M07Rik	-0.0729898	0
2210016F16Rik	25.5073	22.1337								1700093K21Rik	-0.0563736	-0.119161
2210016L21Rik	207.551	292.025								1700094J05Rik	0	0
2210018M11Rik	166.213	130.191								1700094M23Rik	0.121391	0
2210019I11Rik	0	0								1700094M24Rik	0	0
2210039B01Rik	0	0								1700095A13Rik	0	0
2210404E10Rik	0	0								1700095A21Rik	0	0
2210404O09Rik	7.08664	17.9498								1700095B10Rik	0	0.059948
2210406O10Rik	1.12016	2.1726								1700095J03Rik	0.0688666	0
2210407C18Rik	0	0								1700095J07Rik	-0.0142962	-0.047583
2210408F21Rik	0.801239	1.19158								1700095J12Rik	0	0
2210408I21Rik	2.48148	20.6062								1700095K22Rik	0	0
2210409D07Rik	0	0								1700096J18Rik	0	0
2210409E12Rik	0	0								1700096K18Rik	-0.0306681	-0.364743
2210414B05Rik	0	0								1700097M23Rik	-0.0480536	0
2210416O15Rik	0	0								1700097N02Rik	-0.430055	-0.3282
2210417A02Rik	0	0								1700099I09Rik	0	0
2210420H20Rik	0	0								1700100I10Rik	0	0
2300002M23Rik	0	0								1700100L14Rik	0	0
2300003K06Rik	0	0								1700101I11Rik	-0.0563736	-0.0287286
2300005B03Rik	0	0								1700101I19Rik	0	0
2300009A05Rik	49.7389	58.6424								1700101O22Rik	0	0
2310001H17Rik	0	0								1700102F20Rik	0	0
2310001K24Rik	0	0								1700102P08Rik	-0.571949	0.0238187
2310002D06Rik	0	0								1700104B16Rik	0	-0.0330474
2310002F09Rik	0	4.17052								1700104L18Rik	0	0
2310002L09Rik	0	0								1700105G05Rik	0	0
2310003N18Rik	0	0								1700105P06Rik	0.0919218	-0.0187296
2310005A03Rik	0	0								1700108F19Rik	0.0154227	0.0695781
2310005E17Rik	0	0								1700108J01Rik	0	0
2310007B03Rik	0	0								1700108N06Rik	0	0
2310008N11Rik	0	0								1700108N11Rik	0	0
2310009A05Rik	46.0516	52.2725								1700109G14Rik	0	0
2310009B15Rik	18.2651	23.1147								1700109G15Rik	0	0.0438342
2310010G23Rik	1.08128	4.77972								1700109H08Rik	-0.0566857	-0.163605
2310010J17Rik	13.4887	12.2158								1700109I08Rik	0	0
2310011J03Rik	66.3548	25.7084								1700109K24Rik	0	0
2310015A10Rik	13.6599	13.506								1700110C19Rik	0	0
2310015D24Rik	0	0								1700110I01Rik	0	0
2310016D03Rik	0	0								1700110I07Rik	0	0
2310020H05Rik	0	0								1700110K17Rik	-0.0141448	-0.0348765
2310022A10Rik	61.5163	37.3644								1700111E14Rik	0	0
2310022B05Rik	256.659	254.611								1700111N16Rik	-0.0664308	-0.0287286
2310030A07Rik	0	0								1700112D23Rik	-0.245973	-0.019036
2310030G06Rik	0	0								1700112H15Rik	0	0
2310033P09Rik	147.987	135.539								1700112J05Rik	0	0
2310034C09Rik	0	0								1700112J16Rik	0.115359	-0.00385309
2310034G01Rik	6.84549	1.73808								1700112K13Rik	0	0
2310034O05Rik	0	0								1700112L15Rik	0	0
2310035C23Rik	204.673	187.704								1700112M02Rik	0	0
2310036O22Rik	701.58	477.799								1700113A16Rik	-0.066259	0.618067
2310039H08Rik	22.2246	10.8989								1700113B09Rik	0.258513	-0.0134585
2310039L15Rik	0	0								1700113B19Rik	0	0
2310040G24Rik	7.40557	1.30356								1700113H08Rik	0.0442279	0.0465432
2310043L19Rik	0	0								1700116B05Rik	0	-0.00167577
2310043O21Rik	0	0								1700119H24Rik	0.0174318	0
2310045N01Rik	260.355	164.267								1700119I11Rik	0	0
2310045n01rik-mef2b	0	0								1700120B22Rik	0	0
2310047M10Rik	243.397	180.439								1700120C14Rik	0.0598161	0.213064
2310050C09Rik	0	0								1700120C18Rik	0	0
2310057J18Rik	0	0								1700120E14Rik	0	0
2310057M21Rik	35.3087	52.3218								1700120G07Rik	0	0
2310057N15Rik	0	0								1700120G11Rik	0	0
2310061I04Rik	128.789	84.548								1700120K04Rik	0	0
2310061N02Rik	0	0								1700120O09Rik	0	0
2310065F04Rik	0	0								1700121C08Rik	0	0
2310067B10Rik	68.665	68.4349								1700121L03Rik	0	0
2310068J16Rik	5.24301	2.33387								1700121L16Rik	0	0
2310069B03Rik	0	0								1700121N20Rik	-0.043418	-0.0370844
2310069G16Rik	1.60248	0								1700122D07Rik	0	0
2310075C17Rik	0	0								1700122E12Rik	0	0.0218813
2310079G19Rik	0	0								1700122H20Rik	0	0
2310081J21Rik	0	0								1700122O11Rik	0	0
2400006E01Rik	2.9638	0								1700123J17Rik	0.0155955	-0.0187296
2410002F23Rik	581.9	347.295								1700123K08Rik	0	0
2410003L11Rik	15.418	7.32414								1700123L14Rik	0	0
2410004B18Rik	134.911	63.7045								1700123M08Rik	0.300017	0.340937
2410004I01Rik	0	0								1700123O12Rik	0	-0.0370844
2410004P03Rik	0.801239	0								1700123O20Rik	0.0270279	-0.132804
2410006H16Rik	256.838	248.125								1700123O21Rik	0	0
2410012E07Rik	0	0								1700124L16Rik	-0.00218942	-0.548113
2410015M20Rik	309.643	171.354								1700124M09Rik	0	0
2410016O06Rik	137.174	118.687								1700125G02Rik	0	0
2410017I17Rik	0	0								1700125G22Rik	0	-0.0152177
2410018L13Rik	1.60248	3.36418								1700125H03Rik	0.0155955	0
2410021H03Rik	0	0								1700125H20Rik	0.0174318	0
2410089E03Rik	85.7549	147.845								1700126A01Rik	0	0
2410124H12Rik	0	0								1700126G02Rik	-0.057584	-0.0265835
2410127L17Rik	0	0								1700126H18Rik	0	0
2410131K14Rik	46.3316	23.2133								1700127F24Rik	0	0
2410137M14Rik	7.28106	1.73808								1700128A07Rik	0	0
2410141K09Rik	0	0								1700128E19Rik	0	0.112951
2500002B13Rik	18.7784	3.68672								1700128F08Rik	0	0
2500004C02Rik	25.7795	22.9266								1700128I11Rik	0	0
2510002D24Rik	104.822	88.0869								1700129C05Rik	0	0
2510003B16Rik	0.801239	1.73808								1700129L04Rik	0	0
2510009E07Rik	287.122	330.568								1810006J02Rik	0	0
2510039O18Rik	159.126	137.237								1810007C17Rik	0	0
2610001J05Rik	66.4789	67.942								1810007D17Rik	0	0.0498407
2610002M06Rik	111.924	87.4509								1810008B01Rik	0	0
2610005L07Rik	2.72264	0.43452								1810008I18Rik	0	0
2610008E11Rik	163.677	203.271								1810009A15Rik	0	-0.0149483
2610015P09Rik	38.4438	58.7903								1810009J06Rik	0	0
2610016A17Rik	0	0								1810010D01Rik	0.0813938	0.0482095
2610020C07Rik	6.64321	1.89935								1810010H24Rik	0.0422645	-0.0673167
2610020H08Rik	2.40372	5.20083								1810010K12Rik	-0.043418	0
2610027K06Rik	0	0								1810012K08Rik	0	0
2610028E06Rik	20.093	32.7459								1810012K16Rik	-0.0433046	-0.0187296
2610028H24Rik	0	0								1810013D15Rik	-0.043418	0.0174233
2610035D17Rik	2.16256	4.12124								1810013L24Rik	-0.231928	0.0990818
2610035F20Rik	5.60867	0								1810014B01Rik	-0.00483715	0.158047
2610037D02Rik	5.88086	5.85932								1810017P11Rik	0	0
2610042L04Rik	10.6415	10.2404								1810018F18Rik	0	0
2610044O15Rik8	11.8862	16.2251								1810019D21Rik	-0.152897	-0.304698
2610100L16Rik	110.469	202.084								1810019N24Rik	-0.0452261	-0.00586389
2610203C22Rik	0	0								1810020O05Rik	0.143739	0.0455084
2610206C17Rik	0	0								1810021B22Rik	-0.229608	-0.209569
2610301B20Rik	73.2077	129.214								1810022K09Rik	-0.368838	-0.324159
2610305D13Rik	13.0531	7.96922								1810024B03Rik	-0.00659132	0.0526176
2610306M01Rik	18.2262	17.5914								1810026B05Rik	0.0357355	0.35599
2610307P16Rik	6.32429	8.95024								1810028F09Rik	0	0
2610316D01Rik	25.056	27.7959								1810030O07Rik	0.00263234	-0.191305
2610318N02Rik	21.9834	40.4687								1810032O08Rik	-1.29931	-1.05023
2610507B11Rik	133.665	249.635								1810034E14Rik	-0.043418	0.145848
2610507I01Rik	39.6959	56.8283								1810037I17Rik	0.213734	0.871706
2610524H06Rik	59.0112	58.8037								1810041H14Rik	0.530471	0.0852355
2610528A11Rik	0	0								1810043G02Rik	-0.349994	-0.253505
2610528J11Rik	0	0								1810044D09Rik	0.000303636	-0.336999
2700029M09Rik	108.89	124.425								1810046K07Rik	0	0
2700038G22Rik	0	0								1810049I09Rik	0	0
2700046A07Rik	0	0								1810049J17Rik	0	0
2700046G09Rik	7.12553	7.96922								1810053B23Rik	0	0
2700049A03Rik	24.7681	35.7024								1810055G02Rik	0.000323058	-0.172197
2700054A10Rik	12.493	11.2214								1810058I24Rik	-0.360505	-0.667184
2700060E02Rik	188.375	122.239								1810059C17Rik	0.0155955	-0.0937522
2700062C07Rik	54.8495	22.0217								1810059H22Rik	-0.337393	-0.121092
2700069I18Rik	0	9.38476								1810062G17Rik	0.0568921	0.0191938
2700070H01Rik	0	0								1810062O18Rik	0.239389	0.0928665
2700081O15Rik	43.0332	77.4254								1810063I02Rik	0.0850096	-0.205457
2700089I24Rik	0	0								1810064F22Rik	-0.0091152	-0.0370844
2700094K13Rik	170.617	118.288								1810065E05Rik	0	0
2700097O09Rik	10.6494	9.76999								2010001A14Rik	0.0439092	0.772181
2700099C18Rik	1.60248	6.39241								2010001K21Rik	0.122807	-0.116427
2810001G20Rik	33.7683	45.6561								2010001M07Rik	0	0
2810002D19Rik	16.328	7.00161								2010003K11Rik	0.0172849	0.0507076
2810004N23Rik	273.29	463.106								2010005H15Rik	-0.149759	0.295296
2810006K23Rik	15.0912	30.5374								2010007H06Rik	0.0172849	0
2810013P06Rik	88.423	144.086								2010008C14Rik	-0.875153	-0.687967
2810021J22Rik	21.5321	43.8822								2010009K17Rik	0	0
2810025M15Rik	101.08	85.3319								2010010A06Rik	-0.0139033	-0.0152177
2810029C07Rik	42.6365	29.1578								2010013B24Rik	0.0155955	-0.018571
2810032G03Rik	15.0912	8.40374								2010015M23Rik	-0.0918625	-0.0332081
2810047C21Rik1	0.801239	6.95232								2010016I18Rik	0	0.0465432
2810049E08Rik	0	0								2010103J01Rik	0	0
2810403A07Rik	119.345	87.7194								2010106C02Rik	0	0
2810403D21Rik	0	2.22189								2010106E10Rik	0	0
2810404M03Rik	0	0								2010109A12Rik	-0.0169411	-0.150889
2810405F15Rik	0	0								2010109I03Rik	0	-0.0152177
2810408A11Rik	66.0904	41.1004								2010109P13Rik	0	0
2810408I11Rik	0.801239	0								2010110E17Rik	-0.0147842	0
2810410L24Rik	26.5807	13.6807								2010110G14Rik	0	0
2810417H13Rik	8.65024	7.21216								2010110K18Rik	0.521564	0.350987
2810428I15Rik	215.353	146.653								2010111I01Rik	-0.309134	-1.26272
2810429I04Rik	1.68024	10.0298								2010203P06Rik	0	0
2810433D01Rik	0	0								2010204K13Rik	-0.518518	-0.631859
2810442N19Rik	0	0								2010300C02Rik	0.393874	6.23598
2810454H06Rik	23.5391	16.0011								2010300F17Rik	-0.00765789	-0.0113198
2810459M11Rik	1.60248	0								2010308F09Rik	0.136001	-0.0134585
2810468N07Rik	1.88252	0								2010309G21Rik	-0.057584	0.0507076
2810471M01Rik	0	2.92966								2010310C07Rik	0	0
2810474O19Rik	141.366	195.015								2010315B03Rik	0.502326	0.123735
2900005J15Rik	0	2.38316								2010320M18Rik	0.189082	0.131689
2900008C10Rik	50.9835	22.6175								2010320O07Rik	0	0
2900009J06Rik	3.36049	0.86904								2200002A13Rik	0	0
2900011O08Rik	173.486	128.766								2200002D01Rik	-1.57073	-2.3972
2900026A02Rik	28.5877	22.1337								2200002J24Rik	0.107253	0.059948
2900041M22Rik	0.801239	0								2200007N16Rik	0	0
2900052N01Rik	0	0								2210008F06Rik	0.061595	0.00878557
2900055J20Rik	91.8074	7.10018								2210010C04Rik	0	0
2900057B20Rik	0	0								2210011C24Rik	2.10494	-1.72505
2900060B14Rik	553.572	514.788								2210011C24Rik	2.10494	-1.72505
2900076A07Rik	12.6018	23.3119								2210011K15Rik	0	0
2900079G21Rik	16.9348	5.4248								2210016F16Rik	-0.265002	-0.11201
2900092C05Rik	0	0								2210016L21Rik	-0.143595	0.0436182
2900092D14Rik	5.48417	16.5835								2210017I01Rik	0	0
2900097C17Rik	18.086	19.3026								2210039B01Rik	0.0292276	-0.184157
3000002C10Rik	3.20496	0.43452								2210404E10Rik	0	-0.0890886
3010001F23Rik	3.08045	1.19158								2210406H18Rik	0	0
3010026O09Rik	85.2346	49.5041								2210406O10Rik	0.0977866	-0.106834
3100003L05Rik	0	0								2210407C18Rik	0	0
3110001I22Rik	12.8198	13.7166								2210408F21Rik	0.248146	0.15147
3110002H16Rik	4.12284	3.20291								2210408I21Rik	0.106622	0.0870393
3110009E18Rik	15.8535	7.48541								2210409E12Rik	-4.88112	-2.29778
3110009F21Rik	0	0								2210411M09Rik	0	-0.0187296
3110015C05Rik	0	0								2210412B16Rik	0.0133726	0.0358675
3110021A11Rik	7.40557	7.91993								2210414B05Rik	0	0
3110021N24Rik	0	1.78737								2210414F02Rik	0	-0.0187296
3110035E14Rik	0	10.7376								2210417A02Rik	-0.147187	0.121049
3110039I08Rik	301.529	228.196								2210418O10Rik	0	0
3110039M20Rik	2.68376	0								2210420H20Rik	0	-0.0152177
3110040N11Rik	15.6045	29.5832								2300002M23Rik	-0.0856899	-0.0999799
3110043O21Rik	70.555	112.904								2300003K06Rik	0	0
3110045C21Rik	0.801239	4.99028								2300009A05Rik	0.72189	0.17743
3110052M02Rik	33.9085	39.2144								2310001H17Rik	0.0548643	-0.00934575
3110056K07Rik	0.801239	2.60712								2310001K20Rik	0	0
3110057O12Rik	12.812	27.5585								2310001K24Rik	-0.0729411	0.0507076
3110062M04Rik	84.1843	38.7038								2310002D06Rik	0	0
3110070M22Rik	9.04693	3.52545								2310002F09Rik	0.158693	-0.112796
3110079O15Rik	0	0								2310002L09Rik	0	0
3110082I17Rik	17.0982	31.3438								2310003L06Rik	0	-0.0152177
3110082J24Rik	5.4064	5.9086								2310003N18Rik	0.031195	0
3110099E03Rik	0	0								2310005A03Rik	0	0
3200001D21Rik	0	0								2310005E17Rik	0	0
3300002I08Rik	10.175	6.50439								2310007B03Rik	-0.185968	-3.28862
3300002P13Rik	0	0								2310008N11Rik	-0.350705	-0.122688
3300005D01Rik	0	0								2310009A05Rik	0.171698	0.390188
3425401B19Rik	0	0								2310009B15Rik	0.190355	0.113907
3632451O06Rik	407.874	709.829								2310010J17Rik	0.11379	0.595891
3632454L22Rik	0.840122	2.38316								2310011J03Rik	-0.204802	-0.247906
3830403N18Rik	0	0								2310014F06Rik	0.0449996	-0.0790134
3830406C13Rik	65.0787	65.5814								2310015A10Rik	0.0517445	0.115063
3830408C21Rik	3.04157	0.43452								2310015D24Rik	0.0155955	0
3830417A13Rik	0	0								2310015K22Rik	0	0
3830432H09Rik	0	0								2310016D03Rik	0	0
3930402G23Rik	0	0								2310016D23Rik	0	-0.0152177
4430402I18Rik	0	0.86904								2310016G11Rik	0	0
4631405J19Rik	0	0								2310020H05Rik	0	0
4632404H12Rik	2.4426	1.46483								2310022A10Rik	-0.266598	-0.370491
4632415L05Rik	94.1487	119.395								2310022B05Rik	0.419574	0.229937
4632427E13Rik	1.60248	0								2310026I22Rik	0	0
4632428C04Rik	0	0								2310026L22Rik	0.0451859	-0.0207165
4632428N05Rik	1.60248	0.595789								2310030A07Rik	0.191678	0.15095
4732416N19Rik	0	0.86904								2310030G06Rik	1.04164	-0.232109
4732456N10Rik	1.60248	3.57474								2310031A07Rik	0	0
4732471J01Rik	0	0.86904								2310033P09Rik	-0.601391	-0.655601
4732490B19Rik	0	0								2310034C09Rik	0	0
4732491K20Rik	10.4939	7.10018								2310034G01Rik	0.224768	0.139607
4831407H17Rik	0	0								2310034O05Rik	0	0
4831440E17Rik	1.9214	11.3468								2310039H08Rik	-0.0373307	-0.00633195
4833411C07Rik	0	0								2310039L15Rik	-0.9608	-0.0303567
4833412C05Rik	0	0								2310040G07Rik	0	0
4833415N18Rik	0	0								2310040G24Rik	0.00179817	0.238185
4833417C18Rik	1.60248	0								2310043L19Rik	0.0660095	-0.143875
4833418N02Rik	0.280041	0								2310043M15Rik	-3.08209	-2.67229
4833419F23Rik	0	0								2310043O21Rik	0	0
4833420G17Rik	113.067	133.313								2310043P16Rik	0.0155955	-0.0187296
4833422C13Rik	2.80041	0								2310044K18Rik	0	0
4833422M21Rik	0	0								2310046K23Rik	0	0
4833423E24Rik	0	0								2310047D07Rik	0	-0.0709632
4833427F10Rik	0	0								2310050C09Rik	0	0
4833427G06Rik	0	0								2310057J18Rik	0	0
4833428L15Rik	0	0								2310057M21Rik	-0.121252	-0.250937
4833439L19Rik	70.3837	114.248								2310057N15Rik	0	0
4921501E09Rik	0	0								2310058D17Rik	0.0806123	-0.204974
4921504A21Rik	0	0								2310061I04Rik	-0.126622	-0.187974
4921504E06Rik	0	0								2310061N02Rik	0	0
4921506M07Rik	0	0								2310065F04Rik	0	0
4921507L20Rik	0	0								2310067P03Rik	0.0174318	0
4921507P07Rik	4.28624	4.28251								2310068J16Rik	-0.053532	-0.0411407
4921508D12Rik	0	0								2310069B03Rik	-0.0729898	0.0119904
4921509C19Rik	0	0								2310074N15Rik	-0.0729599	0.23069
4921509O07Rik	0	0								2310075C17Rik	0	0
4921511C10Rik	0	0								2310079G19Rik	0	0
4921511C20Rik	0	0								2310081O03Rik	0	0
4921511H03Rik	0	0								2400006E01Rik	0.750719	0.775052
4921511I17Rik	0	0								2410002F23Rik	-0.371123	-0.399036
4921511M17Rik	0	0								2410003L11Rik	0.44667	1.0772
4921513I03Rik	0	0								2410004B18Rik	-0.316599	-0.203936
4921515E04Rik	0	0								2410004I01Rik	-0.0235256	-0.0075512
4921517D22Rik	0	0								2410004P03Rik	0.0377539	-0.0412736
4921518K17Rik	0	0								2410006H16Rik	-0.175989	0.331447
4921524J17Rik	56.3506	113.93								2410012E07Rik	0.0518162	0.0770635
4921524L21Rik	0	0								2410015M20Rik	-0.24431	0.0751574
4921525O09Rik	0	0								2410017I17Rik	-0.467419	-0.0889286
4921529L05Rik	0	0								2410018L13Rik	-0.0802307	-0.0706617
4921530L21Rik	0	0.595789								2410021H03Rik	0.0113906	0.164704
4921531C22Rik	19.6653	9.7073								2410022M11Rik	0.084398	-0.127949
4921531P14Rik	0	0								2410024N13Rik	-0.0789679	-0.185724
4921533I20Rik	0	0								2410080I02Rik	-0.446098	0.742051
4921534H16Rik	0	0								2410124H12Rik	-0.224389	-0.133278
4921536K21Rik	0	0.595789								2410131K14Rik	-0.0151721	-0.178173
4921539E11Rik	0	0								2410137M14Rik	-1.50798	-0.479276
4922502D21Rik	0	0								2410141K09Rik	-0.200566	-0.0421753
4922502H24Rik	0	0								2410152P15Rik	-0.0433046	-0.0152177
4922502N22Rik	0	0								2500002B13Rik	-1.9574	-0.590666
4930401C15Rik	0	0								2500004C02Rik	-0.0282711	0.179871
4930401O10Rik	0	0								2510002D24Rik	0.663996	0.353379
4930401O12Rik	0	0								2510009E07Rik	0.624892	4.0555
4930402F06Rik	0	0								2510016D11Rik	0.106058	0.413284
4930402F11Rik	0	0								2510017J16Rik	0.894574	0.30598
4930402H24Rik	635.838	469.1								2510039O18Rik	0.198157	-0.0544252
4930402K13Rik	0	0								2510046G10Rik	0.108209	0.0401476
4930404A05Rik	0	0								2600006K01Rik	-0.116585	-0.0755166
4930404H11Rik	0	0								2600014E21Rik	0	0
4930404I05Rik	0	0								2610001A08Rik	-0.00931136	0.0796173
4930404N11Rik	0	0								2610001J05Rik	0.22247	0.458626
4930405A10Rik	0	0								2610002M06Rik	-0.0937595	0.336312
4930405A21Rik	0	0								2610005L07Rik	-0.0273443	-0.0151569
4930405D11Rik	0	0								2610008E11Rik	0.126662	0.261799
4930405J17Rik	0	0								2610011E03Rik	0.465356	-0.0293666
4930405L22Rik	0	0								2610012C04Rik	-0.101925	-0.540622
4930405O22Rik	0	0								2610016A17Rik	0.031195	0.0688246
4930406D18Rik	0	0								2610017A05Rik	-0.0583995	0.0496481
4930407G08Rik	0	0								2610020C07Rik	0.204804	0.256878
4930407I10Rik	0	0								2610020F03Rik	0	0.0617939
4930407I19Rik	0	0								2610021A01Rik	-0.38934	-0.34194
4930412B13Rik	0	0								2610024D14Rik	0	0
4930412C18Rik	0	4.12124								2610027F03Rik	0	0
4930412O13Rik	0	4.17052								2610027K06Rik	0.0316959	0
4930413E15Rik	0	0								2610028D06Rik	-0.0486427	-0.104499
4930413F20Rik	0.560081	0								2610028E06Rik	0.00855141	0
4930413G21Rik	0	0								2610028H24Rik	0	-0.0774782
4930413M19Rik	0	0								2610034O05Rik	0	0
4930414N06Rik	0	0								2610035D17Rik	0.434498	-0.26975
4930415F15Rik	0	0								2610035F20Rik	0.422693	-0.0361412
4930415L06Rik	0	0								2610037D02Rik	0.43001	2.3583
4930415O20Rik	0	0								2610042L04Rik	-0.0725715	0.0899191
4930417O13Rik	0	0								2610044O15Rik8	0.0879076	0.04381
4930417O22Rik	0	0								2610105M22Rik	0	0
4930419G24Rik	0	0								2610203C22Rik	0	0.113338
4930423M02Rik	0	0								2610204G07Rik	0	0
4930425K10Rik	0	0								2610206C17Rik	0.0943264	0.00328754
4930425L21Rik	0	0								2610300A13Rik	0	0
4930425O10Rik	0	0								2610300M13Rik	-0.00552756	0.0759676
4930426D05Rik	0	0								2610301B20Rik	0.097775	0.270608
4930426L09Rik	0.801239	0								2610303G11Rik	0	0
4930427A07Rik	1.9214	4.17052								2610306M01Rik	0.35612	0.305185
4930428D20Rik	0	0								2610306O10Rik	-0.0577611	0
4930428E07Rik	0	0								2610307P16Rik	-0.0918558	0.0343191
4930428G15Rik	0	0								2610316D01Rik	0.0375141	0.0809407
4930428O21Rik	0	0								2610318M16Rik	0	0.059948
4930429B21Rik	0	0.43452								2610318N02Rik	-0.0527134	0.343619
4930429D17Rik	0	0								2610507B11Rik	0.121575	0.14636
4930429F11Rik	0	0								2610507I01Rik	-0.0258148	-0.000310816
4930429F24Rik	0	0								2610509F24Rik	-0.833959	0.557275
4930430A15Rik	0	0								2610524H06Rik	0.522073	0.641386
4930430F08Rik	10.0893	22.6802								2610528A11Rik	-0.247572	-0.248684
4930430F21Rik	0	0								2610528J11Rik	-0.283528	-0.174516
4930430J02Rik	0	0								2700012I20Rik	0.0951862	-0.0655318
4930431F12Rik	0	0								2700016F22Rik	-0.490959	-0.383309
4930431P03Rik	0	0								2700029L08Rik	0.0172849	0.0482095
4930432J09Rik	0	0								2700033N17Rik	0.0228595	0.4465
4930432K21Rik	36.4913	18.223								2700038G22Rik	-0.253776	-0.253864
4930432M17Rik	0	0								2700046A07Rik	0	-0.0287286
4930433B08Rik	0	0								2700046G09Rik	0.20403	0.0477884
4930433I11Rik	0	0								2700049A03Rik	-0.103858	0.3267
4930433N12Rik	0	0								2700062C07Rik	-0.404859	-0.19881
4930434J06Rik	0	0								2700068H02Rik	0.0582776	0.151832
4930435E12Rik	0	0								2700069I18Rik	0	0
4930438E09Rik	0	0								2700078F05Rik	-0.549579	-0.309108
4930440C22Rik	0	0								2700080J24Rik	0	0
4930440I19Rik	0	0								2700081O15Rik	-0.0391515	-0.104914
4930441H08Rik	0	0								2700089I24Rik	0	0
4930441J16Rik	0	0								2700097O09Rik	-0.164292	0.224469
4930442J19Rik	0	0								2700099C18Rik	0.0549368	0.213083
4930442L01Rik	0	0								2810001G20Rik	0.953683	0.727871
4930443O20Rik	0	0								2810002D19Rik	0.530889	0.231851
4930444F02Rik	0	0								2810004N23Rik	-0.236152	-0.15928
4930444G20Rik	0	0								2810006K23Rik	-0.0766944	0.0798799
4930444M15Rik	0	0.86904								2810013P06Rik	-0.0750293	0.461222
4930444P10Rik	22.5278	16.1131								2810021J22Rik	-0.169319	0.0198528
4930445N18Rik	0	0								2810025M15Rik	-0.00134653	-0.275333
4930447A16Rik	0	0								2810029C07Rik	0.0647482	-0.0584745
4930447C04Rik	31.8858	22.9893								2810030D12Rik	0.144685	0.494169
4930447F24Rik	0	0								2810032G03Rik	-0.00931136	0
4930447J18Rik	0	0								2810039B14Rik	-0.0599966	0.194877
4930447K03Rik	0	0								2810047C21Rik1	0	0
4930447M23Rik	0	0								2810049E08Rik	0	0
4930447N08Rik	0	0								2810402E24Rik	-0.162045	-0.345387
4930448C13Rik	0	0								2810403D21Rik	-0.311238	-0.0042259
4930448F12Rik	0	0								2810403G07Rik	-0.057584	-0.047583
4930448H16Rik	0	0								2810404F17Rik	-0.0433046	0.0438342
4930448I06Rik	0	0								2810404M03Rik	0	0
4930448I18Rik	0	0								2810405F15Rik	0	0
4930448K20Rik	0	0								2810405F17Rik	0.00807481	-0.12373
4930449E01Rik	1.60248	0								2810407A14Rik	0	0.0455084
4930449E18Rik	0	0								2810408A11Rik	-0.177163	0.242067
4930449I24Rik	0	0								2810408I11Rik	0.0847085	0.242335
4930451G09Rik	5.20412	1.73808								2810410L24Rik	-0.243882	-0.107697
4930451I11Rik	0	0								2810414N06Rik	-0.149365	0.0120453
4930452A19Rik	0	0								2810425M01Rik	0	0.0376283
4930452B06Rik	9.32697	13.3447								2810428J06Rik	-0.0279916	0.0101585
4930452G13Rik	0	0								2810429I04Rik	0.0120662	0.162797
4930452N14Rik	0	0								2810430I11Rik	-0.057584	-0.0152177
4930453H23Rik	0	0								2810432F15Rik	0	0
4930453L07Rik	0	0								2810433D01Rik	-0.22634	-0.0343856
4930453N24Rik	40.6762	29.1846								2810442N19Rik	0.0155955	0
4930455B14Rik	0	0.43452								2810454H06Rik	-0.212191	0.100963
4930455C13Rik	0	0								2810455O05Rik	-0.277646	0.120473
4930455D15Rik	0	0								2810457G06Rik	-0.0452261	-0.0636142
4930455F16Rik	0	0								2810459M11Rik	0.453027	0.0177469
4930455G09Rik	0	0								2810468N07Rik	0.419808	0.00129193
4930455H04Rik	0	0								2810471M01Rik	0	0
4930455J16Rik	0	0								2900002M20Rik	0.0637503	0.231616
4930456L15Rik	0	0								2900005J15Rik	0.0822225	-0.0929412
4930459C07Rik	0	0								2900009J06Rik	0.0787607	0.199968
4930459L07Rik	0	0								2900011O08Rik	-0.409798	0.0119926
4930461G14Rik	0	0								2900018N21Rik	-0.00243984	0.199819
4930463O16Rik	0	0.43452								2900022M07Rik	0.788702	2.05446
4930465K10Rik	0	0								2900024D18Rik	0	0
4930465M20Rik	0	0								2900026A02Rik	0.130895	-0.321527
4930467D21Rik	0	0								2900027M19Rik	-0.0135517	0.0157095
4930467E23Rik	0	0								2900035J10Rik	0.0341956	0.0250409
4930467K11Rik	0	0								2900037B21Rik	0	-0.0152177
4930469G21Rik	0	0								2900040C04Rik	0	0
4930470H14Rik	0	0								2900041M22Rik	-0.138491	0.383194
4930470O06Rik	0	0								2900042G08Rik	0	0
4930470P17Rik	0	0								2900042K21Rik	-0.0729411	0
4930471C04Rik	0	0								2900045O20Rik	-0.0452261	-0.109834
4930471G03Rik	0	0								2900052L18Rik	-0.206892	-0.755878
4930471M09Rik	0	0								2900052N01Rik	0.0316959	0
4930473A02Rik	0	0								2900055J20Rik	-0.215887	-0.257935
4930473O22Rik	0	0								2900060B14Rik	0.138435	-0.136435
4930474G06Rik	0	0								2900060N12Rik	0.0179551	-0.0138428
4930474H20Rik	0	0								2900064F13Rik	0	0
4930474M22Rik	0	0								2900064K03Rik	0.0174318	-0.019036
4930474N05Rik	0	0								2900069G24Rik	0	0
4930474N09Rik	0	0								2900072N19Rik	0.0340672	-0.0370844
4930477N07Rik	0	0								2900076A07Rik	0.27152	0.134266
4930478L05Rik	0	0								2900076G11Rik	0	0.0559541
4930478P22Rik	0	0								2900078I11Rik	0.0179551	0.0498407
4930479D17Rik	0	0								2900079G21Rik	0	0.0173085
4930480E11Rik	0	0								2900089D17Rik	0.13522	0.111947
4930480G23Rik	0	0								2900092C05Rik	0	0
4930480K15Rik	0	0								2900092N22Rik	0	0
4930480K23Rik	17.3315	9.04882								2900092O11Rik	0	0
4930480M12Rik	0	0								2900093K20Rik	0.167665	0.325455
4930481A15Rik	0	0								2900097C17Rik	0.0502914	-0.00719289
4930482G09Rik	0	0								3000002C10Rik	-0.0048166	0.00908989
4930483J18Rik	0	0.43452								3010001F23Rik	0	0.0465432
4930483K19Rik	0	0								3010003L21Rik	0.146104	-0.457231
4930483O08Rik	0	0								3100002H09Rik	0.0474054	1.18752
4930484H19Rik	0	0								3100003L05Rik	0	0.0984787
4930486F22Rik	0	0								3110001I22Rik	-0.57842	-0.379678
4930486I03Rik	0	0								3110004A20Rik	0	0
4930486L24Rik	0	0								3110006O06Rik	0.0155955	0.0921691
4930487D11Rik	0	0								3110009E18Rik	-0.863981	0.238786
4930487H11Rik	0	0								3110009F21Rik	0	0
4930488B22Rik	0	0								3110009M11Rik	0	0
4930488L21Rik	3.20496	1.19158								3110015C05Rik	0	0.0617939
4930500F04Rik	0	0								3110018I06Rik	0	0
4930500L23Rik	4.28624	13.1701								3110021N24Rik	-0.034239	0.0510219
4930502A04Rik	0	0								3110031N09Rik	0.0174318	0
4930502E09Rik	0	0								3110039I08Rik	-0.304958	-0.414999
4930502E18Rik	0	0								3110039M20Rik	-0.0266339	-0.0743076
4930503B20Rik	0	0								3110040M04Rik	0	0
4930503E14Rik	0	0								3110040N11Rik	-0.342972	0.196102
4930503E24Rik	0	0								3110043J17Rik	-0.043418	0
4930503F20Rik	0	0								3110045C21Rik	0.762989	0.295504
4930503H13Rik	0	0								3110053B16Rik	-0.20432	0.0994754
4930503L19Rik	23.578	17.5287								3110056K07Rik	-0.115883	-0.139622
4930503O07Rik	0	0								3110062G12Rik	0.0347382	0.0617939
4930504C09Rik	0	0								3110067C02Rik	0.186338	0.015863
4930504O13Rik	0	0								3110070M22Rik	-0.0664308	-0.0550884
4930505A04Rik	0	0								3110080E11Rik	0	0
4930505G20Rik	0	0								3110080O07Rik	-0.130589	0.0704717
4930505K13Rik	0	0								3110082I17Rik	-0.404761	-0.110981
4930505K14Rik	0	0								3110082J24Rik	-0.0729411	0
4930506A18Rik	0	0								3110083C13Rik	0.000543517	0.142387
4930506C21Rik	0	2.33387								3110099E03Rik	0	0.0146165
4930507D05Rik	2.52037	4.28251								3200001D21Rik	0	0
4930507D10Rik	0	0								3222401L13Rik	0.181671	0.0884654
4930509E16Rik	0	0								3300002A11Rik	0	0.0154694
4930509J09Rik	0	0								3300002I08Rik	-0.167124	0.0465432
4930509K18Rik	0	0								3300002P13Rik	0.478247	0.164653
4930511A02Rik	0	0								3300005D01Rik	-0.994405	-0.316552
4930511A08Rik	0	0								3425401B19Rik	0.104978	0
4930511E03Rik	0	0								3632454L22Rik	-0.0156606	-0.0287286
4930511M06Rik	0	0								3732407C23Rik	0	0.0482095
4930512B01Rik	0	0								3830403N18Rik	0.209246	0.0119904
4930512J16Rik	0	0								3830406C13Rik	0.105313	0.57425
4930512M02Rik	0	0								3830408C21Rik	-0.241616	0.112376
4930513D17Rik	0	0								3830417A13Rik	0.184211	-0.120472
4930513N10Rik	2.24033	1.19158								3830422I06Rik	0	0
4930513O06Rik	0	0								3830432H09Rik	-0.0856899	-0.0750718
4930515B02Rik	0	0								3930402G23Rik	-0.232028	0.369621
4930515G01Rik	0	4.55576								4430402I18Rik	0.0568921	-0.000310816
4930515G16Rik	0	0								4631405J19Rik	0	0
4930515L03Rik	0	0								4631405K08Rik	-1.33673	-1.0754
4930515L19Rik	0	0								4631422I05Rik	0	0
4930517E11Rik	0	0								4632404H12Rik	-0.119313	0.0700986
4930517M08Rik	0	0								4632404M16Rik	-0.246381	0
4930518J21Rik	0	0								4632411P08Rik	-0.111047	-0.0514663
4930518P08Rik	0	0								4632415L05Rik	0.0320965	0.122682
4930519D14Rik	0	0								4632418H02Rik	0.263633	-0.0613821
4930519F09Rik	0	0								4632427E13Rik	0.0426431	0.163888
4930519F16Rik	0	2.60712								4632428C04Rik	0.0887583	0
4930519F24Rik	0	0								4632432E15Rik	0.0292276	0
4930519G04Rik	0	0								4632433K11Rik	0	0
4930519H02Rik	0	0								4633401B06Rik	-0.243296	0.000396996
4930519K11Rik	0	0								4731419I09Rik	0.0770516	-0.0610382
4930520O04Rik	0	0								4732414G09Rik	0.0398475	0
4930520P13Rik	0	0								4732416N19Rik	0.0619011	0.144781
4930521E06Rik	0	0								4732419C18Rik	-0.00925129	-0.225584
4930522H14Rik	0	0								4732440D04Rik	-0.0616355	-0.0761839
4930522O17Rik	0	0								4732463B04Rik	-0.238847	-0.281892
4930523C07Rik	0	0								4732465J04Rik	-0.0375642	0
4930523O13Rik	0	0								4732471J01Rik	-0.304234	-0.110773
4930524B15Rik	0	0								4732487G21Rik	0.070326	0
4930524B17Rik	0	0								4732490B19Rik	0	-0.0152177
4930524C18Rik	0	0								4732491K20Rik	0.307508	-0.267619
4930524N10Rik	0	0								4732496C06Rik	-0.0729411	0.0710644
4930524O05Rik	0	0								4831440D22Rik	0	0
4930524O08Rik	0	0								4831440E17Rik	0.0155955	0
4930525C09Rik	0	0								4833403J16Rik	-0.0452261	-0.0824902
4930525D18Rik	0	0								4833404L02Rik	0	0.0465432
4930525G20Rik	0	1.78737								4833405L11Rik	0	0
4930526H09Rik	0	0								4833407H14Rik	-1.03791	0.00466194
4930526I15Rik	164.557	161.835								4833411C07Rik	0.0347382	-0.019036
4930526L06Rik	0.280041	0								4833412C05Rik	-0.213643	-0.236098
4930527F14Rik	0	0								4833412C15Rik	-0.12778	0.188686
4930527G23Rik	0	0								4833412K13Rik	-0.00977589	0.165921
4930528A17Rik	3.20496	0.86904								4833413E03Rik	0	0
4930528D03Rik	0	0								4833413G10Rik	-0.105827	-0.186134
4930528G23Rik	0	0								4833415N18Rik	0	0.0710644
4930528H21Rik	0	0								4833417C18Rik	0.0621608	0.0584343
4930528P14Rik	0	0								4833418N02Rik	0.193896	0.0200069
4930529C04Rik	0	0								4833418N17Rik	0	0
4930529K09Rik	0	0								4833420G17Rik	-0.348673	-0.0895062
4930529L06Rik	0	0								4833421G17Rik	0.167987	-0.0599088
4930532I03Rik	0	0								4833421K07Rik	0	0
4930532M18Rik	0	0								4833422C13Rik	0	-0.0553751
4930533B01Rik	0	0								4833422M21Rik	0.0491285	0.323127
4930533N22Rik	0	0								4833423E24Rik	0	0
4930533P14Rik	0	0								4833427F10Rik	0	0
4930538K18Rik	8.09016	7.48541								4833427G06Rik	-0.0433046	-0.0187296
4930539C22Rik	0	0								4833428L15Rik	0	0
4930539E08Rik	0	1.19158								4833439L19Rik	-0.194786	0.0417243
4930539J05Rik	0.801239	4.3452								4833445I07Rik	0.12231	0.0319369
4930539M17Rik	0	0								4921501E09Rik	0	0
4930539N22Rik	0	0								4921501I09Rik	-0.043418	0
4930540M03Rik	0	0								4921504A21Rik	-0.00126109	0
4930542C21Rik	0	0								4921504E06Rik	0	0
4930542D17Rik	0	1.73808								4921507G05Rik	0.0170094	-0.0348765
4930543E12Rik	0	0								4921507P07Rik	0.0476309	0.0223015
4930543N07Rik	0	0								4921508D12Rik	0	0
4930544D05Rik	0	0								4921508M14Rik	0	0
4930544G11Rik	0	0								4921509A06Rik	-0.0433046	0
4930544M13Rik	0	0								4921509C19Rik	0	0
4930545E07Rik	0	0								4921509O07Rik	0	0
4930545H06Rik	0	0								4921511C10Rik	0.0442279	-0.019036
4930545L23Rik	0	0								4921511C20Rik	-0.043418	0
4930546C10Rik	0	0								4921511E07Rik	0	0
4930546K05Rik	1.60248	0								4921511I17Rik	0	0
4930547E08Rik	0	0								4921511M17Rik	0	0
4930547E14Rik	0	0								4921513H07Rik	0	0
4930548G14Rik	0	0								4921513I03Rik	0	0
4930548H24Rik	0	0								4921513I08Rik	0	0
4930548J01Rik	0	0								4921514A10Rik	0	-0.0542522
4930548K13Rik	0	0								4921515E04Rik	0	0
4930549C01Rik	0	0								4921515L22Rik	0	0
4930549C15Rik	0	0								4921516A02Rik	0.0174318	-0.0370844
4930549G23Rik	0	0								4921517D22Rik	-0.057584	0
4930550C14Rik	0.801239	0								4921518K17Rik	0	0
4930550C17Rik	0	0								4921520N01Rik	0	0
4930550L24Rik	2.72264	0								4921521D15Rik	0	0
4930552N02Rik	0	0								4921522A10Rik	0	0
4930552P12Rik	0	0.43452								4921522P10Rik	0	0
4930553C11Rik	0	0								4921523L03Rik	0	0
4930553E22Rik	0	0								4921524J17Rik	-0.115643	0.0868746
4930554C24Rik	0	0								4921524L21Rik	0	0
4930554G24Rik	0	0								4921525O09Rik	0.462919	0.295514
4930554H23Rik	0	0								4921527H02Rik	0	0
4930554I06Rik	0	0								4921528I07Rik	-0.049303	-0.0722757
4930555B11Rik	0	0								4921529L05Rik	0	0
4930555B12Rik	0	0								4921530L21Rik	0	0.0455084
4930555G01Rik	0	0.595789								4921531C22Rik	-0.143645	0.199184
4930555G21Rik	0	0								4921534A09Rik	0.0292276	-0.0760408
4930555K05Rik	0	0								4921534H16Rik	0.0375141	0
4930556C24Rik	0	0								4921536K21Rik	-0.0142962	-0.0713049
4930556G01Rik	0	0								4921539E11Rik	0.0316959	0
4930556J02Rik	0	0								4921539H07Rik	-0.043418	0
4930556M19Rik	2.40372	0								4922502D21Rik	0.0155955	-0.0187296
4930556N09Rik	0	0								4922502N22Rik	0.031195	0.0465432
4930556N13Rik	0	0								4930401A07Rik	-0.00205331	0.121722
4930557A04Rik	0	0								4930401C15Rik	0	0
4930557F10Rik	0	0								4930401G09Rik	-0.0452261	0
4930557J02Rik	0	0								4930401O10Rik	0	0
4930557K07Rik	0	0								4930401O12Rik	0	0
4930558C23Rik	0	0								4930402C01Rik	0	0
4930558F17Rik	0	0								4930402D18Rik	0	0
4930558G05Rik	0	0								4930402F06Rik	0	0
4930558J18Rik	0	0								4930402F11Rik	0	0
4930558K02Rik	0	0								4930402H05Rik	0	0
4930559C10Rik	0	0								4930402H24Rik	1.15849	0.486593
4930562C15Rik	0	0								4930402K13Rik	0	-0.0319902
4930562F07Rik	0	0								4930403D09Rik	0	0
4930563D23Rik	0	0								4930403P22Rik	0.0155955	0
4930563E18Rik	0	0								4930404A12Rik	0	0
4930563E22Rik	22.1389	40.9123								4930404H11Rik	0.0648081	0
4930563F08Rik	0	0								4930404H24Rik	0	0
4930563H07Rik	0	0								4930404I05Rik	0	0.0617939
4930563M20Rik	0	0								4930404I20Rik	0	0
4930563M21Rik	0	0								4930404K13Rik	0	0
4930564B18Rik	0	0								4930404N11Rik	0.0174318	0.0671611
4930564C03Rik	0	0								4930404O17Rik	0	0
4930564D02Rik	0	0								4930405A10Rik	0.0155955	0
4930565D16Rik	0	0								4930405A21Rik	-0.178278	0.0641047
4930565N06Rik	0	0								4930405D11Rik	0	0
4930567H12Rik	0	0								4930405G09Rik	0	0
4930567H17Rik	0	0								4930405H06Rik	0	0
4930567J20Rik	0	0								4930405J17Rik	-0.0452261	0
4930567K12Rik	0	0								4930405L22Rik	0	0
4930567K20Rik	0	0								4930405N21Rik	-0.0255998	-0.0933421
4930568D16Rik	0	0								4930405O22Rik	0	-0.0370844
4930568E12Rik	0	0								4930406D18Rik	0	0
4930568G15Rik	0	0								4930407G08Rik	0	0
4930570G19Rik	10.3694	16.4849								4930407I10Rik	0	0
4930571K23Rik	0	0								4930407I19Rik	-0.0452261	0
4930571O06Rik	0	0								4930408K08Rik	0	0
4930572K03Rik	0	0								4930408O17Rik	0	0
4930572O03Rik	0	0								4930412B13Rik	0	0
4930572O13Rik	0	0								4930412C18Rik	0.387725	-0.151242
4930573O16Rik	0	0								4930412E21Rik	0	0
4930577N17Rik	0	0								4930412F09Rik	0	-0.0750718
4930578C19Rik	0	0								4930412F12Rik	0.0172849	0.0465432
4930578E11Rik	0	0								4930412L05Rik	0	0
4930578I06Rik	0	0								4930412M03Rik	0.114379	-0.0720047
4930578M01Rik	17.8138	30.8959								4930412O13Rik	0	-0.019036
4930578N18Rik	0	0								4930413E15Rik	0	0
4930579F01Rik	0	0								4930413F20Rik	0	0
4930579G18Rik	0	0								4930413G21Rik	0.0114156	0.158944
4930579G24Rik	0	0								4930414F18Rik	0	-0.0479891
4930579H20Rik	0	0								4930415C11Rik	0	0
4930579J19Rik	0	0								4930415H17Rik	0	0
4930579K19Rik	0.801239	1.46483								4930415L06Rik	0	0
4930579P08Rik	0	0								4930415O20Rik	0	0
4930581F22Rik	1.64136	5.63535								4930417H01Rik	0	0
4930583K01Rik	0	0								4930417O13Rik	0.0172849	0
4930583P06Rik	0	0								4930417O22Rik	-0.00392755	0
4930584F24Rik	0	0								4930419G24Rik	0	0
4930586N03Rik	0	0								4930420N18Rik	0	0
4930587E11Rik	0	0								4930421C12Rik	0	0
4930590J08Rik	0	2.38316								4930421P07Rik	0	0
4930590L20Rik	0	0								4930422C21Rik	0	0
4930591A17Rik	0	0								4930422I22Rik	0.0155955	0
4930591E09Rik	0	0								4930422M22Rik	0	0
4930592A05Rik	0	0								4930423C22Rik	0	0
4930592I03Rik	0	0								4930423D22Rik	0.45631	0.154656
4930593A02Rik	0	0								4930423D24Rik	0	0
4930593C16Rik	0	0								4930423M02Rik	0	0
4930594C11Rik	0	13.7792								4930425K10Rik	0	0
4930594O21Rik	0	0								4930425K24Rik	0	0
4930595D18Rik	0	0								4930425L21Rik	0	-0.0319902
4930595M18Rik	0	0								4930425O10Rik	0	0
4930596D02Rik	0	0								4930425P05Rik	-0.043418	0
4930596I21Rik	0	0								4930426D05Rik	0.0375141	-0.0597674
4930597A21Rik	0	0								4930426I24Rik	0	0
4930597G03Rik	0	0								4930426L09Rik	-0.0396739	0.182627
4930598F16Rik	0	0								4930428D20Rik	0	0
4930599N23Rik	0	0								4930428E07Rik	0	0
4931402G19Rik	0	0								4930428N03Rik	0	0
4931403E22Rik	0	0								4930428O21Rik	0.0443253	-0.0319902
4931403G20Rik	0	0								4930429C20Rik	0	0
4931406B18Rik	0	0								4930429D17Rik	0	0
4931406C07Rik	109.846	142.348								4930429F24Rik	-0.134282	0.100118
4931406H21Rik	7.00102	5.03956								4930429H19Rik	0	0
4931406P16Rik	62.2625	60.8643								4930429P21Rik	0	0
4931408C20Rik	0	0								4930430A15Rik	0	0
4931408D14Rik	0.560081	0.595789								4930430E12Rik	0	0
4931409K22Rik	0	0								4930430F08Rik	-0.198548	-0.133575
4931414P19Rik	12.4463	30.5374								4930430F21Rik	0	0
4931417E11Rik	0	0								4930430O22Rik	0	0
4931419H13Rik	0	0								4930431F10Rik	0	0
4931420L22Rik	0	0								4930431F12Rik	0	0
4931423N10Rik	0	0								4930431L21Rik	0	0
4931428F04Rik	757.939	346.748								4930431P03Rik	0	0
4931428L18Rik	0	0								4930431P19Rik	-0.0524431	0.00484491
4931429I11Rik	0	0								4930431P22Rik	-0.0729898	0.0455084
4931429L15Rik	0	0								4930432B10Rik	0	0
4931429P17Rik	0	0								4930432E11Rik	0.000382322	0
4931430N09Rik	0	0								4930432H08Rik	0	0
4931431B13Rik	0	0								4930432J09Rik	0	0
4931431C16Rik	0	0								4930432K21Rik	-0.421483	-1.08977
4931431F19Rik	0	0								4930432L08Rik	0	0
4931440F15Rik	0	0								4930432M17Rik	0	0
4931440J10Rik	0	0								4930432O09Rik	0	0
4931440P22Rik	3.64053	1.30356								4930433B08Rik	0	0
4932411E22Rik	0	0								4930433E05Rik	0	0
4932411N23Rik	0	0								4930433I11Rik	0	0
4932412D23Rik	0	0								4930433J02Rik	0	0
4932413F04Rik	0	0								4930433N12Rik	0.0112559	-0.0626328
4932414J04Rik	0	0								4930434B07Rik	0	0
4932414N04Rik	0	0								4930434F21Rik	0	0
4932415M13Rik	0	0								4930434J06Rik	0	0
4932416H05Rik	12.4852	13.8285								4930434O05Rik	-0.0452261	0
4932416K20Rik	0	0								4930435C17Rik	0	0
4932418E24Rik	3.00268	0								4930435E12Rik	0	0
4932429P05Rik	0	0								4930435F18Rik	0	0
4932435O22Rik	0	0								4930435M08Rik	0	0
4932438A13Rik	352.479	629.765								4930435N07Rik	0	0
4932438H23Rik	2.40372	0								4930437M23Rik	0	0
4932441J04Rik	0	0								4930438A08Rik	-0.230513	0.0465432
4932443I19Rik	2.48148	3.09093								4930438E09Rik	0	0
4932702P03Rik	0	0								4930439A04Rik	0	0
4933400A11Rik	0	0								4930439D14Rik	0.0174318	0
4933400B14Rik	0	0								4930440C22Rik	0	0
4933400C23Rik	0	0								4930440I19Rik	0	0
4933400F21Rik	0	0								4930441H08Rik	0	0
4933400L20Rik	0	0								4930441J16Rik	0	0
4933401B06Rik	0	0								4930442G10Rik	0	0
4933401D09Rik	0	0								4930442G15Rik	0	0
4933401H06Rik	0	1.30356								4930442H23Rik	0	0
4933402C06Rik	0	0								4930442J19Rik	0	0
4933402D24Rik	0	0								4930442L01Rik	0	0
4933402E13Rik	0	0								4930442P19Rik	0	0
4933402J07Rik	0	0								4930443G03Rik	0	0
4933402J10Rik	0	0								4930443O20Rik	-0.0134953	0.059948
4933402J15Rik	0	0								4930444A19Rik	0	0
4933402N03Rik	0	0								4930444E06Rik	0	0
4933402N22Rik	0	0								4930444F02Rik	-0.00700692	-0.0152177
4933402P03Rik	0	0								4930444G20Rik	0	0
4933403O08Rik	0	0								4930444K16Rik	0	0
4933404G15Rik	0	0								4930444M15Rik	-3.57892	-3.19985
4933404K08Rik	0	0								4930444P10Rik	0.185005	-0.0187296
4933404K13Rik	0	0								4930445B16Rik	0	0
4933404O12Rik	23.4225	9.81928								4930445E18Rik	0.156521	0.34858
4933405D12Rik	0	0								4930445N06Rik	0	0
4933405E24Rik	0	0								4930445N08Rik	0	0
4933405L10Rik	0	0								4930445N18Rik	0.0316959	0
4933405O20Rik	0	0.43452								4930447A16Rik	0	0
4933406C10Rik	1.60248	0.595789								4930447C04Rik	-0.0316244	0.780905
4933406D12Rik	0	0								4930447C11Rik	-0.0433046	0
4933406F09Rik	0	0								4930447F04Rik	0	0
4933406G16Rik	0	0								4930447F24Rik	-0.0729411	0.241227
4933406I18Rik	0	0								4930447J18Rik	0	0
4933406J08Rik	0	0								4930447K03Rik	0.0174318	0
4933406J10Rik	0	0								4930447M23Rik	0	0
4933406K04Rik	0	0								4930447N08Rik	0	0
4933406M09Rik	0	0								4930448A20Rik	0	0
4933407E24Rik	0	0								4930448C13Rik	0	0
4933407G14Rik	0	0								4930448D08Rik	0	0
4933407I05Rik	0	0								4930448E22Rik	-0.0491005	-0.0232104
4933407K13Rik	0	1.30356								4930448F12Rik	0	0
4933407L21Rik	4.80743	0								4930448H16Rik	0	0
4933408B17Rik	3.32161	3.84799								4930448I06Rik	0	0
4933408J17Rik	0	0								4930448I18Rik	0	0
4933408N05Rik	0	0								4930448K20Rik	0	-0.0431778
4933409G03Rik	0	0								4930449A18Rik	0	0
4933409K07Rik	0	0								4930449C09Rik	0	0
4933411E08Rik	0	0								4930449E01Rik	-0.633021	-0.0508438
4933411G06Rik	0	0								4930449I04Rik	0.0172849	-0.00481362
4933411K16Rik	0	0								4930449I24Rik	0	0
4933412E12Rik	1.96029	0								4930451E10Rik	0	0
4933412E24Rik	0	0								4930451G09Rik	-0.255639	0.268606
4933412O06Rik	0	0								4930451I11Rik	0.0174318	0.0438342
4933413G19Rik	0	0								4930452B06Rik	-0.0708207	0.462542
4933413J09Rik	0	0								4930452G13Rik	0	0
4933413L06Rik	0	0								4930452L12Rik	0	0
4933415F23Rik	0	0								4930452N14Rik	0	0
4933416C03Rik	0	0								4930453C13Rik	0.0375141	0.0293449
4933416E03Rik	0	0								4930453H23Rik	0.0337228	-0.0370844
4933416I08Rik	0	0								4930453L07Rik	0	-0.0519722
4933416M06Rik	0	0								4930453N24Rik	-0.506355	-0.0690139
4933416M07Rik	0	0								4930453O03Rik	0	0
4933417A18Rik	0	0								4930455B14Rik	0.0172849	-0.0319902
4933417D19Rik	15.3013	8.29176								4930455C13Rik	0	0
4933417E11Rik	0	0								4930455D15Rik	0	-0.0152177
4933417G07Rik	0	0								4930455G09Rik	0.155231	-0.0224238
4933417O13Rik	0	0								4930455H04Rik	0	0
4933421I07Rik	0	0								4930455J16Rik	0	0
4933421O10Rik	16.0558	2.81768								4930455M05Rik	0.0155955	0
4933422A05Rik	0	0								4930456G14Rik	0	0
4933424G05Rik	0	0								4930456L15Rik	0	0
4933424G06Rik	0.801239	0								4930458A03Rik	0	0
4933425B07Rik	0	0								4930458B22Rik	0	0
4933425L06Rik	0	0								4930458D05Rik	-0.0105303	-0.338086
4933427D06Rik	0.280041	0								4930458K08Rik	-0.0398695	0
4933427D14Rik	92.8962	104.42								4930459C07Rik	0	0
4933427E11Rik	0	0								4930459L07Rik	0	0
4933427E13Rik	0	0								4930461C15Rik	0	0
4933427G17Rik	0	3.57474								4930461G14Rik	-0.150058	0.0133734
4933427I22Rik	0	0								4930463O16Rik	0	0
4933428C19Rik	0	0								4930465I24Rik	0	0
4933428G20Rik	0	0.595789								4930465K09Rik	0	0
4933429K18Rik	0	0								4930465K10Rik	-0.0266339	-0.0553751
4933429O19Rik	0	0								4930465M20Rik	0	0
4933430H16Rik	0	0								4930466I24Rik	0	0
4933430I17Rik	2.40372	1.19158								4930466K18Rik	-0.0610812	0.182059
4933430M04Rik	0	0								4930467D21Rik	-0.00831109	0.0482905
4933430N04Rik	0	0								4930467E23Rik	0	0
4933431E20Rik	19.0663	26.9627								4930467J12Rik	0	0
4933431G14Rik	0	0								4930467K11Rik	0	0
4933432G23Rik	0	0								4930469B13Rik	0	0
4933432I03Rik	0	0								4930469K13Rik	0	0
4933432I09Rik	0	0								4930470B04Rik	0	0
4933432K03Rik	0	0								4930470G03Rik	-0.0643281	0.0664387
4933433C11Rik	0	0								4930470O06Rik	0	0
4933433F19Rik	0	0								4930470P17Rik	0	0
4933433G08Rik	0	0								4930471C04Rik	0	0
4933433G15Rik	0	0.595789								4930471C06Rik	-0.0279643	0
4933433G19Rik	0	0								4930471D02Rik	-0.0563736	0
4933433H22Rik	0	0								4930471E15Rik	0	0
4933434E20Rik	214.77	136.462								4930471E19Rik	0.00451081	-0.103926
4933436E23Rik	0	0								4930471G24Rik	0	0
4933436H12Rik	0	0								4930471M09Rik	0	-0.0479891
4933436I01Rik	0	0								4930473A02Rik	0	0
4933438B17Rik	0	0								4930473D10Rik	0	0
4933438K21Rik	0.560081	0								4930473H19Rik	0	0
4933439C10Rik	29.7935	15.28								4930473O22Rik	0	0
4933439K11Rik	0	0								4930474B08Rik	0	0
4933440J02Rik	0	0								4930474H06Rik	0	0
4933440M02Rik	0	0								4930474H20Rik	0	0
5031410I06Rik	0	0								4930474N05Rik	0	0
5031414D18Rik	0	0								4930474N09Rik	0	0
5031425E22Rik	66.6654	49.831								4930477E14Rik	0.109406	-0.0173563
5031425F14Rik	0	0								4930477G07Rik	0	0
5031426D15Rik	0	0								4930477N07Rik	0.00139129	0
5031434C07Rik	0	0								4930477O15Rik	0.0375141	0
5031434O11Rik	15.6202	13.7166								4930478E11Rik	0	0
5031439G07Rik	575.949	236.935								4930478K11Rik	0	0
5033403F01Rik	0	0								4930478M09Rik	0	0
5033403H07Rik	0	0								4930478M13Rik	0	0.112951
5033404E19Rik	0	0								4930478P22Rik	0	0
5033406O09Rik	0	0								4930479D17Rik	0.031195	0
5033428I22Rik	0	0								4930479H17Rik	0	0
5330411J11Rik	0	0.43452								4930480C01Rik	0	0
5330413P13Rik	0.801239	6.56709								4930480E11Rik	0	0
5330417C22Rik	13.8544	5.26353								4930480G23Rik	0	0
5330426P16Rik	12.8897	15.2934								4930480K02Rik	0	0
5330434G04Rik	38.21	72.7667								4930480K15Rik	0	0
5330439B14Rik	0	0								4930480K23Rik	0.0606648	0.133564
5430401F13Rik	0	0								4930480M12Rik	0	0
5430402E10Rik	0	0								4930481A15Rik	0.119475	-0.00331133
5430402O13Rik	0	0								4930481B07Rik	0.138565	0.116666
5430403N17Rik	0	0								4930483J18Rik	-0.0167567	-0.15559
5430405H02Rik	9.92593	11.9158								4930483K19Rik	0	0
5430416N02Rik	31.8936	43.7702								4930483O08Rik	0.0340672	0
5430416O09Rik	0	0								4930484H19Rik	0	0
5430419D17Rik	0	0								4930486F22Rik	0	0
5430421F17Rik	0.801239	0								4930486I03Rik	0	0
5430421N21Rik	0	0								4930486L24Rik	0	0
5430425K12Rik	0	0								4930486N12Rik	0	0
5430427M07Rik	0	0								4930487D11Rik	0.0155955	0
5430427O19Rik	0	0								4930488B22Rik	0	0
5430428K19Rik	0	0								4930488L21Rik	-0.0452261	0
5430431A17Rik	0	0								4930488N15Rik	0	0
5430434I15Rik	0	0								4930488N24Rik	0	0
5430437J10Rik	0	0								4930500F04Rik	0	0
5430440P10Rik	0	0								4930500F10Rik	0	-0.0536382
5530400C23Rik	0	0								4930500L23Rik	0	-0.00481362
5530401A14Rik	0	0								4930500M09Rik	0	0.0710644
5530601H04Rik	4.76069	11.2348								4930502A04Rik	0	0
5730403I07Rik	0	0								4930502C17Rik	0	0
5730405O15Rik	0	2.97895								4930502E09Rik	-0.162256	-0.0553751
5730408K05Rik	20.5443	28.0782								4930502E18Rik	1.03563	1.88664
5730409E04Rik	248.359	215.092								4930503B20Rik	0	0
5730412P04Rik	0	0								4930503E14Rik	-0.0664308	-0.019573
5730416F02Rik	0	0								4930503E24Rik	0.0172849	-0.0213363
5730420D15Rik	0	0								4930503F20Rik	0	0
5730422E09Rik	0	0								4930503H13Rik	0	0
5730435O14Rik	0	0								4930503L19Rik	0.142773	0.320459
5730455P16Rik	217.717	236.501								4930503O07Rik	0	0
5730457N03Rik	0.801239	33.6643								4930504C09Rik	0	0
5730460C07Rik	0	0								4930504D19Rik	0	0
5730480H06Rik	0	0								4930504O13Rik	-0.100407	-0.0287286
5730488B01Rik	0	4.17052								4930505A04Rik	0.0196394	-0.0152177
5730507C01Rik	34.9042	60.0178								4930505G20Rik	0	0
5730508B09Rik	16.577	8.67699								4930505K13Rik	0	0
5730522E02Rik	2.80041	9.80588								4930505K14Rik	0	0
5730559C18Rik	2.20144	1.30356								4930505M18Rik	0	0
5830411N06Rik	0	0								4930505N22Rik	0.031195	0.0617939
5830415F09Rik	0	0								4930505O20Rik	-0.0452261	0
5830416I19Rik	0	0								4930506C21Rik	0.0174318	0.0617939
5830416P10Rik	0	0								4930507D05Rik	-0.117973	0.0213019
5830417I10Rik	82.0217	39.4609								4930507D10Rik	0	0
5830418P13Rik	0	0								4930509E16Rik	0.210892	0.205888
5830428M24Rik	0	0								4930509G22Rik	-0.0970627	-0.0128896
5830432E09Rik	0	0								4930509H03Rik	0.00976583	0.20504
5830444B04Rik	0	0								4930509J09Rik	0	0
5830454E08Rik	5.20412	1.73808								4930509K18Rik	0	0
5830473C10Rik	0	0								4930510E17Rik	0	-0.162279
5930403L14Rik	1.12016	8.72628								4930511A02Rik	0	0
5930412G12Rik	0	12.5877								4930511E03Rik	0.0174318	0
5930430L01Rik	9.44362	8.51572								4930511J24Rik	0	0
5930438M14Rik	0	0								4930511M06Rik	0.0172849	0
6030407O03Rik	0	0								4930511M18Rik	0	0
6030408B16Rik	0	3.04164								4930511O05Rik	0	0
6030419C18Rik	10.6494	16.8702								4930512B01Rik	-0.0433046	0.0438342
6030440G07Rik	0	0								4930512H18Rik	0	0
6030443J06Rik	0	1.19158								4930512J16Rik	-0.112388	0
6030458C11Rik	89.9167	109.988								4930512M02Rik	0	0
6030466F02Rik	0	0								4930512P04Rik	-0.0475726	0
6030468B19Rik	0	0								4930513D17Rik	0	0
6030469F06Rik	0	0								4930513L16Rik	0	0
6030471H07Rik	0	0								4930513N10Rik	0.13392	0.363983
6030498E09Rik	0	0								4930513N20Rik	0	0
6230400D17Rik	6.60433	1.6261								4930513O06Rik	0	0
6330403A02Rik	45.0481	19.9118								4930515B02Rik	0	0
6330403K07Rik	217.757	121.42								4930515G01Rik	-0.0480993	-0.0930134
6330407A03Rik	0	0								4930515G13Rik	0	0
6330408A02Rik	136.148	59.4847								4930515G16Rik	0	0
6330409D20Rik	38.8016	42.8877								4930515L19Rik	0	0
6330410L21Rik	0	0								4930516B21Rik	0	0
6330415B21Rik	40.1472	51.1795								4930516K23Rik	0	0.0465432
6330415G19Rik	0.801239	0								4930517E11Rik	0	0
6330416G13Rik	30.6415	23.8943								4930517E14Rik	-0.115632	-0.199091
6330418K02Rik	40.4508	43.5194								4930517G19Rik	-0.0452261	0
6330549D23Rik	0.560081	0.43452								4930517J16Rik	0	0
6430411K18Rik	5.64756	1.78737								4930517L18Rik	-0.0870764	-0.0187296
6430503K07Rik	0	0								4930517O19Rik	0	0
6430531B16Rik	4.364	1.03031								4930518C09Rik	0	0
6430548M08Rik	232.023	317.823								4930518I15Rik	-0.047991	0.3138
6430550D23Rik	5.4064	1.73808								4930518I17Rik	0	0
6430562O15Rik	0	0								4930518J20Rik	0	0
6430571L13Rik	31.3493	31.841								4930518J21Rik	0	0
6430573F11Rik	2.9638	0.595789								4930518P08Rik	0	0
6430584L05Rik	0	0								4930519A11Rik	0.0292276	-0.0542522
6430706D22Rik	0	0								4930519D14Rik	0	0
6430710C18Rik	0	0								4930519E07Rik	0	0
6530402F18Rik	3.485	3.2522								4930519F09Rik	0	0
6530403H02Rik	0	0								4930519F16Rik	-3.00916	-0.97489
6530411M01Rik	0	0								4930519F24Rik	0	0
6720468P15Rik	0	0.595789								4930519G04Rik	0	0
6720483E21Rik	0.280041	0								4930519H02Rik	0	0
6720489N17Rik	6.60433	5.74733								4930519K11Rik	-0.0452261	0
6820408C15Rik	4.80743	0								4930519L02Rik	0.0174318	0
6820431F20Rik	0.280041	11.8665								4930519P11Rik	0	0.0455084
7420426K07Rik	0	0								4930520K02Rik	0	0
7420461P10Rik	0	0								4930520M14Rik	0	0
7420700N18Rik	0	0								4930520O04Rik	0.138848	-0.164746
7420701I03Rik	0	0								4930520P13Rik	0	0
7530416G11Rik	0	0								4930521E06Rik	0	0
7630403G23Rik	0	0								4930521O17Rik	0	0
8030411F24Rik	0	0								4930522H14Rik	0	0
8030423F21Rik	6.88437	3.95997								4930522L14Rik	0.0472508	-0.041205
8030423J24Rik	0	0								4930522N08Rik	0	0
8030442B05Rik	0	0								4930522O17Rik	0	0
8030443G20Rik	0	0								4930523C07Rik	0.648618	-0.156735
8030451O07Rik	0	0								4930523O13Rik	0	0
8030455M16Rik	0	0								4930524B15Rik	0.185212	-0.173692
8030462N17Rik	3.92057	5.95789								4930524B17Rik	0	0
8430408G22Rik	2.48148	0								4930524C18Rik	0	0
8430419L09Rik	323.412	124.045								4930524J08Rik	0.0775785	-0.297479
8430422H06Rik	0	0								4930524N10Rik	0	0
8430423G03Rik	0	0								4930524O07Rik	0.0391864	0.124253
8430426J06Rik	0	0								4930524O08Rik	0	0
8430429K09Rik	21.2599	26.9								4930525C09Rik	0	0
8430430B14Rik	0	0								4930525G20Rik	-0.101635	-0.0246117
8430431K14Rik	0	0								4930526A20Rik	0.161588	0.0893269
8430436N08Rik	0	0								4930526F13Rik	0	0
8430437L04Rik	0	0								4930526H09Rik	0	0
9030025P20Rik	2.24033	3.68672								4930526L06Rik	-1.70921	-0.181629
9030204H09Rik	0	0								4930526M16Rik	0	0
9030404E10Rik	0	0								4930527A07Rik	0	0
9030612E09Rik	7.24218	11.4454								4930527B05Rik	0	0
9030617O03Rik	0	0								4930527E20Rik	0	0
9030619P08Rik	0	0								4930527J03Rik	-0.0452261	0
9030624G23Rik	0.280041	8.99953								4930528D03Rik	0.119475	0.123076
9030624J02Rik	103.009	86.2502								4930528G23Rik	0	0
9030625G05Rik	0.801239	13.9405								4930528H21Rik	0	-0.0479891
9130008F23Rik	0	0								4930528J11Rik	0	0
9130011E15Rik	6.8066	5.03956								4930528P14Rik	0	0
9130015A21Rik	0	0								4930529C04Rik	0	0
9130015L21Rik	0	0								4930529I22Rik	0.0292276	0
9130019O22Rik	21.7811	19.428								4930529K09Rik	0	0
9130019P16Rik	0	0								4930529N20Rik	0	0
9130023H24Rik	21.9445	15.9877								4930532G15Rik	-0.561533	-0.123417
9130024F11Rik	6.32429	1.30356								4930532I03Rik	0	0
9130204L05Rik	0	0								4930532M18Rik	0	0
9130209A04Rik	0	0								4930533B01Rik	0	0
9130221F21Rik	0	0								4930533D04Rik	-0.0433046	-0.0152177
9130221H12Rik	17.0126	29.3952								4930533I22Rik	0	0
9130227L01Rik	0	0								4930533K18Rik	-0.0433046	-0.236098
9130230L23Rik	0	0								4930533L02Rik	0	0
9130401M01Rik	101.624	68.4885								4930533N22Rik	0	0
9130409I23Rik	0	0								4930533P14Rik	0	0
9130409J20Rik	0	0								4930534D22Rik	-0.0452261	0
9230009I02Rik	0	0								4930534H03Rik	0	0
9230102K24Rik	0	0								4930535E02Rik	0	0
9230102O04Rik	1.96029	6.88962								4930535G08Rik	-1.16649	-0.143492
9230104L09Rik	0	0								4930535I16Rik	0	0
9230105E05Rik	2.40372	0								4930535L15Rik	0	0
9230110C19Rik	3.24384	2.76839								4930535O05Rik	0	0
9230110F15Rik	0	0								4930537H20Rik	-0.0117449	0.0482095
9230112D13Rik	0	0								4930538E20Rik	0	0
9230112J17Rik	0	0								4930538L07Rik	0	0
9230114K14Rik	19.6107	18.0484								4930539C22Rik	0	0
9230116L04Rik	0	0								4930539E08Rik	-0.0325581	0.0864928
9230116N13Rik	0	0								4930539J05Rik	-0.0572301	0.025109
9230117E06Rik	0	0								4930539M17Rik	-0.214144	-0.104379
9330020H09Rik	3.60165	2.97895								4930540E01Rik	0.0316959	0
9330102E08Rik	42.6597	49.6295								4930540I17Rik	0	0
9330111N05Rik	0	0								4930540M03Rik	0	0
9330117O12Rik	1.60248	0								4930540M05Rik	0	-0.017809
9330133O14Rik	338.72	388.337								4930542C12Rik	-0.291933	-0.345994
9330136K24Rik	0	1.30356								4930542C16Rik	0	0
9330151L19Rik	7.20329	5.4248								4930543E12Rik	0.0316959	0
9330158H04Rik	4.60516	4.99028								4930543I03Rik	0	0
9330159F19Rik	579.891	525.807								4930543I11Rik	0	0
9330159M07Rik	0	2.49514								4930543K20Rik	0	0
9330162012Rik	0	0								4930543N07Rik	0	0
9330162B11Rik	0	0								4930544D05Rik	0	0
9330175E14Rik	0	0								4930544F09Rik	0	0
9330175M20Rik	0	2.1726								4930544G11Rik	0	0
9330178D15Rik	0	0								4930544I03Rik	0	0
9330179D12Rik	0	0								4930544L04Rik	0.0418255	-0.019036
9330182L06Rik	87.1167	56.5325								4930544M13Rik	0	0
9330182O14Rik	0	0								4930545H06Rik	-0.0452261	0
9330188P03Rik	0	0								4930545L08Rik	0	0
9330199G10Rik	0	0								4930545L23Rik	0	0
9430007A20Rik	0	0								4930546C10Rik	0	0
9430014N10Rik	0	0								4930546K05Rik	0	-0.0370844
9430015G10Rik	68.0036	73.4654								4930547E08Rik	0	0
9430016H08Rik	43.7331	37.8123								4930547H16Rik	0	0
9430018G01Rik	0	0								4930547M16Rik	-0.0265331	0
9430019J16Rik	0	0								4930548G14Rik	0	0
9430020K01Rik	23.8659	35.5143								4930548H24Rik	-0.344592	-0.230182
9430021M05Rik	9.21032	4.3452								4930548K13Rik	0	0
9430037G07Rik	0	0.43452								4930549C15Rik	0	0
9430038I01Rik	12.5708	20.4583								4930550C14Rik	-0.147263	-0.0880255
9430041J12Rik	0	0								4930550C17Rik	0	0
9430060I03Rik	9.13255	5.69805								4930550L24Rik	-0.0627738	-0.213444
9430065F17Rik	0	3.09093								4930551I15Rik	0	0
9430069I07Rik	0	0								4930551L18Rik	0	0
9430076C15Rik	0.801239	1.03031								4930551O13Rik	0	0
9430078K24Rik	0	0								4930552P12Rik	-0.043418	0
9430083A17Rik	52.1269	42.4173								4930553I04Rik	0	0
9430091E24Rik	6.40205	2.1726								4930553I21Rik	0	0
9530002B09Rik	0	0								4930553M12Rik	0	0
9530003J23Rik	0	0								4930553P18Rik	0	0
9530014B07Rik	0	0								4930554C24Rik	0	0
9530020I12Rik	0	0								4930554G22Rik	0	0
9530026F06Rik	0	0								4930554G24Rik	0	0
9530026P05Rik	0	0								4930554H23Rik	0	0
9530027J09Rik	0	0								4930555A03Rik	0.0347382	0.20676
9530036O11Rik	0	1.46483								4930555B11Rik	0.0155955	0
9530051G07Rik	8.56461	5.47408								4930555B12Rik	0	0
9530052E02Rik	3.36049	0								4930555F03Rik	0	0
9530053A07Rik	0	0								4930555G01Rik	0	0
9530059O14Rik	3.92057	17.4526								4930555G07Rik	0	0
9530062K07Rik	6.20764	4.44377								4930555G21Rik	0	0
9530068E07Rik	167.931	165.92								4930555K19Rik	0	0
9530077C05Rik	4.44177	1.78737								4930555M17Rik	0	0
9530080O11Rik	0	0								4930555O08Rik	0	0
9530082P21Rik	0	0								4930556G01Rik	0	0
9530091C08Rik	10.8049	3.68672								4930556G22Rik	0	0
9630001P10Rik	1.96029	0								4930556H04Rik	0	0
9630013A20Rik	0	0								4930556I23Rik	0	0
9630013K17Rik	0	0								4930556J02Rik	0.0442279	0
9630028B13Rik	0	0								4930556J24Rik	0	0
9630028H03Rik	0	0								4930556L07Rik	0	0
9630028I04Rik	0	0								4930556M19Rik	-0.14846	1.87379
9830107B12Rik	0	0								4930556N09Rik	-0.0433046	0
9830132P13Rik	0	0								4930556N13Rik	0	0
9830147E19Rik	8.6035	14.7603								4930557B06Rik	0	0
9830166K06Rik	0	0								4930557F08Rik	0	0
9930012K11Rik	9.7704	6.34312								4930557F10Rik	0	0
9930014A18Rik	0	0								4930557J02Rik	0	0
9930021J03Rik	193.323	284.37								4930557K07Rik	0	0
9930104L06Rik	17.9772	3.36418								4930558C23Rik	-0.796834	-0.340252
9930111H07Rik	0	0								4930558F17Rik	0	0
9930111J21Rik1	0	0								4930558G05Rik	0	0
9930111J21Rik2	0	0								4930558J18Rik	-0.265981	-0.0541871
A130010J15Rik	79.9754	108.384								4930558J22Rik	-0.0452261	0
A130077B15Rik	0	0								4930558K02Rik	-0.00783659	0
A1bg	0	0								4930558N11Rik	-0.043418	0
A1cf	0	0								4930559C10Rik	0	0
A230001M10Rik	0	0								4930560O18Rik	-0.0703441	0.0507076
A230009B12Rik	1.96029	0								4930562A09Rik	-0.0729411	-0.0431778
A230020J21Rik	0.840122	0								4930562C15Rik	-0.0134953	0
A230028O05Rik	0	0								4930562D21Rik	0	0
A230046K03Rik	122.822	211.316								4930562F07Rik	0	-0.0187296
A230050P20Rik	1.36132	0								4930562F17Rik	0	0
A230056J06Rik	0	0								4930563E18Rik	0	0
A230056P14Rik	0.801239	1.78737								4930563E22Rik	0.0695064	-0.0987179
A230057D06Rik	7.16441	18.111								4930563F08Rik	0	0
A230065H16Rik	0	0								4930563H07Rik	0	0
A230070E04Rik	62.6671	88.1094								4930563I02Rik	0	0
A230072C01Rik	6.68209	16.7716								4930563J15Rik	0	0
A230072E10Rik	0	0								4930563M21Rik	0	0
A230077H06Rik	38.4049	54.2346								4930564D02Rik	0	0
A230103J11Rik	1.96029	0.86904								4930565D16Rik	0	0
A230108P19Rik	0	0								4930565N06Rik	0	0
A2m	34.414	20.3463								4930566F21Rik	-0.317319	0.955692
A330009N23Rik	0.801239	0								4930566N20Rik	0	0
A330015K06Rik	0.801239	0.595789								4930567H12Rik	0	0
A330023F24Rik	2.52037	9.43405								4930567H17Rik	0	0
A330032B11Rik	0	0								4930567K12Rik	0	0
A330033J07Rik	0	0.595789								4930567K20Rik	0	0
A330035P11Rik	1.36132	4.17052								4930568A12Rik	0.0688666	0.0455084
A330040F15Rik	0	0								4930568A13Rik	0	0
A330041J22Rik	2.40372	4.55576								4930568D16Rik	0	0
A330048O09Rik	0	0								4930568E12Rik	0.0155955	0
A330049N07Rik	0	0								4930568G15Rik	0.0347382	0
A330050F15Rik	0	7.43613								4930569F06Rik	0	0
A330069E16Rik	30.3689	9.17421								4930570B17Rik	0	0
A330070K13Rik	0	0								4930570D08Rik	0	0
A330074K22Rik	10.0037	3.57474								4930570G19Rik	0.0292276	0
A330076C08Rik	0	0								4930570N18Rik	0	0
A330076H08Rik	36.5765	79.195								4930571K23Rik	0	0
A330093E20Rik	0	0								4930571N24Rik	0	0
A330102I10Rik	6.32429	2.97895								4930572G02Rik	0	-0.0735382
A3galt2	4.80743	5.81003								4930572K03Rik	0	0
A430005L14Rik	25.6471	34.5108								4930572O03Rik	-0.057584	0
A430033K04Rik	50.2522	32.1143								4930572O13Rik	0	0
A430035B10Rik	0.280041	2.76839								4930573C08Rik	0	0
A430046D13Rik	30.0578	24.5303								4930573C15Rik	0	0
A430078G23Rik	0	0								4930573H18Rik	0	0
A430078I02Rik	0	0								4930573I07Rik	0	0
A430085M09Rik	0	0								4930577H14Rik	0	0
A430088P11Rik	0	0								4930577N17Rik	0.129451	0.275592
A430089I19Rik	0	0								4930578C19Rik	0	0
A430090L17Rik	0	0								4930578G10Rik	0	0
A430093F15Rik	0	0								4930578I06Rik	0	0
A430105I19Rik	0.801239	4.17052								4930578I07Rik	0	0
A4galt	0.801239	0								4930578M01Rik	0.394775	0.302734
A4gnt	0	0								4930578M07Rik	-0.0974583	-0.00681473
A530006G24Rik	0	0								4930579C12Rik	-0.043418	0.0610109
A530013C23Rik	0	0								4930579D09Rik	0	0
A530016L24Rik	0	0								4930579F01Rik	0	0
A530032D15Rik	0	0								4930579G18Rik	0	0
A530046M15Rik	0	0								4930579G24Rik	-0.266168	-0.417645
A530050N04Rik	0	0								4930579H20Rik	0	0
A530053G22Rik	0	0								4930579J19Rik	0	0
A530058N18Rik	6.1609	0								4930579K19Rik	-0.00100847	0.245829
A530064D06Rik	0	0								4930579M01Rik	0	0
A530065N20Rik	0	0								4930579O11Rik	0	0
A530072M11Rik	1.60248	2.1726								4930579P08Rik	0	0
A530088E08Rik	0	0								4930580E04Rik	0	0
A530099J19Rik	0	0								4930581F22Rik	0.0511123	-0.0355293
A630001G21Rik	0	0								4930583I09Rik	0	0
A630010A05Rik	0	0								4930583K01Rik	-0.0563736	0.0465432
A630012P03Rik	0	0								4930583P06Rik	0	0
A630019I02Rik	0	0								4930584E12Rik	0	-0.019036
A630020A06	0	0								4930584F24Rik	0	0
A630023A22Rik	0	0								4930586N03Rik	0	0
A630023P12Rik	0	0								4930587A21Rik	0	0
A630033H20Rik	0	0								4930587E11Rik	0	0
A630066F11Rik	1.60248	1.73808								4930588D02Rik	0	0.0617939
A630072M18Rik	8.61136	6.39241								4930588G17Rik	0	0
A630073D07Rik	0	0								4930588J15Rik	0	0
A630075F10Rik	0	0								4930588K23Rik	0	0
A630076J17Rik	0	0								4930589L23Rik	0.0710958	0
A630077J23Rik	0	0								4930589O11Rik	0.233202	0.108545
A630089N07Rik	1.96029	17.8378								4930589P08Rik	0	0
A630095E13Rik	0	0								4930590H14Rik	0	0
A630095N17Rik	0	0								4930590J08Rik	0.277171	0.016116
A730004F24Rik	0	0								4930590L14Rik	0	0
A730006G06Rik	0	0								4930590L20Rik	-0.0433046	0.0307797
A730008H23Rik	0	0								4930591A17Rik	-0.662156	-0.0798738
A730017C20Rik	18.8173	35.7876								4930591E09Rik	0	0
A730017L22Rik	10.4161	5.15155								4930592A05Rik	0	0
A730018C14Rik	0	0								4930592C13Rik	-0.043418	-0.00406922
A730020E08Rik	12.8587	7.74526								4930593A02Rik	0.0443253	0
A730020M07Rik	0	0								4930593C16Rik	0.0316959	0
A730036I17Rik	0.801239	0								4930594C11Rik	0	0
A730043L09Rik	0	0								4930594M17Rik	0	0
A730046J19Rik	1.60248	0.43452								4930594M22Rik	0.625884	0.0881302
A730056A06Rik	1.4002	4.87829								4930594O21Rik	0	0
A730082K24Rik	0	0								4930595D18Rik	0	0
A730085K08Rik	0	0								4930595L18Rik	0	0
A730090H04Rik	0	0								4930595M18Rik	0	0
A730090N16Rik	0	0								4930595O18Rik	0	0
A830009L08Rik	0	0								4930596D02Rik	0	0
A830010M20Rik	80.7221	106.942								4930596I21Rik	0.0201497	-0.0177193
A830011K09Rik	0	0								4930597A21Rik	0	0.0269813
A830018L16Rik	14.2899	13.618								4930597L12Rik	0	0
A830019L24Rik	0	0								4930597O21Rik	0	0.0695003
A830052D11Rik	5.60867	5.3621								4930598A11Rik	0	0.11205
A830080D01Rik	45.3356	103.806								4930598F16Rik	-0.0729898	-0.0152177
A830082K12Rik	14.2122	9.04882								4930598N05Rik	0	0
A830082N09Rik	148.726	111.905								4930599A14Rik	0	0
A930001A20Rik	0	0								4930599N23Rik	-0.0577611	0.0465432
A930001C03Rik	0	0								4930599N24Rik	0	0
A930002C04Rik	0	0								4931400O07Rik	0	0
A930003A15Rik	0	0								4931403E22Rik	0	0
A930003O13Rik	0	2.97895								4931403G20Rik	0	0
A930004D18Rik	14.4223	23.164								4931406B18Rik	-0.0141448	0
A930005H10Rik	8.33132	7.10018								4931406C07Rik	-0.413523	0.0226624
A930006I01Rik	0	0								4931406G06Rik	0	0
A930006K02Rik	10.7272	13.0088								4931406P16Rik	-0.0807533	-0.0945902
A930007I19Rik	0	0								4931407E12Rik	0.0174318	0
A930009A15Rik	0	0								4931408C20Rik	0	0
A930011G23Rik	0	0								4931409K22Rik	0.00501373	-0.150946
A930012L18Rik	2.48148	1.46483								4931412I15Rik	0	0
A930013F10Rik	545.027	363.09								4931413I07Rik	0	-0.0152177
A930015D03Rik	1.12016	6.13257								4931413K12Rik	0	0
A930016O22Rik	0	0								4931414P19Rik	-0.862349	0.0797447
A930017M01Rik	0	0								4931415C17Rik	0.169537	-0.0340079
A930018P22Rik	1.60248	0								4931417E11Rik	0	0
A930019D19Rik	0	0								4931419H13Rik	0	0
A930024E05Rik	14.0099	9.59532								4931422A03Rik	0	-0.0152177
A930031H19Rik	0	0								4931423N10Rik	-0.0720722	-0.0774782
A930041C12Rik	0	0								4931428F04Rik	0.284764	0.262342
AA387883	0	3.57474								4931428L18Rik	-0.0610387	-0.0733624
AA388235	7.20329	7.10018								4931429L15Rik	0	0
AA413626	0	0								4931429P17Rik	0	0
AA414768	7.60784	7.75866								4931431B13Rik	0	0
AA415398	6.32429	6.40582								4931431C16Rik	-0.0563736	0
AA465934	2.20144	3.91068								4931440F15Rik	0.00754613	-0.0774782
AA467197	0	0								4931440J10Rik	0.0172849	0
AA474331	0	0								4931440P22Rik	-0.149363	-0.0670713
AA536875	0	0								4932411K12Rik	0	0
AA543186	0	0								4932411N23Rik	0	0
AA543401	0	0								4932412D23Rik	-0.167061	0.0209263
AA545190	0	0								4932413F04Rik	0	0
AA619741	0	0								4932414J04Rik	0	0
AA792892	0	0								4932414N04Rik	0	0
AA986860	3.20496	3.68672								4932415D10Rik	0	0
AB124611	0	0								4932415M13Rik	0	-0.0519722
AF067061	0	0								4932416K20Rik	0.0172849	-0.0593728
AF067063	0	0								4932422M17Rik	0.36404	0.093978
AF251705	0	0								4932429P05Rik	0	0
AF357355	12.2829	12.0546								4932430I15Rik	0	0
AF357359	30.1824	20.5569								4932431L22Rik	0	0
AF357399	0	0								4932431P20Rik	-0.147336	-0.418405
AF357425	30.2444	49.4458								4932435O22Rik	0.0155955	0
AF357426	0	0								4932438A13Rik	0.167222	0.081114
AF366264	0	0								4932438H23Rik	0	-0.0491524
AF529169	32.0727	50.9197								4932441J04Rik	0	0.0157095
AI115009	0	0								4932442E05Rik	0	0
AI118078	11.9718	15.4412								4932443L11Rik	-0.0147842	0.00355573
AI182371	0.801239	2.49514								4932702P03Rik	0.0155955	0
AI197445	0	0								4933400A11Rik	0	0.0438342
AI314180	160.059	334.68								4933400C23Rik	0	0
AI314278	0	0								4933400F21Rik	0	0
AI317395	0	0								4933400L20Rik	0	0
AI413582	60.9794	19.3653								4933401B06Rik	0	0
AI414108	123.848	173.903								4933401H06Rik	0	0
AI427809	0	0								4933401J01Rik	0	0
AI429214	13.372	15.2934								4933402C05Rik	0	0
AI450353	0	0.595789								4933402C06Rik	0	0
AI463170	0	0								4933402D24Rik	0	0
AI464131	3.24384	3.47616								4933402E13Rik	-1.51558	-0.561232
AI467606	0	0								4933402J07Rik	0	0
AI504432	5.20412	6.29384								4933402J10Rik	0	0
AI506816	0	0								4933402J15Rik	0	0
AI507597	0	0								4933402N03Rik	0	0
AI593442	68.6025	66.7997								4933402N22Rik	0	0
AI597479	55.005	79.8578								4933403L11Rik	0	0
AI606473	0	0								4933403O08Rik	0	0
AI607873	0	0								4933404G15Rik	0	0
AI646519	0	0								4933404I11Rik	0	0
AI661453	8.12904	0.43452								4933404K08Rik	0.0172849	0
AI662270	6.48768	14.6976								4933404K13Rik	-0.115632	0.00159944
AI837181	122.636	88.732								4933404O12Rik	0.00753225	-0.0265262
AI839979	0	0								4933405D12Rik	-0.05922	0.0101585
AI846148	84.013	37.5749								4933405E24Rik	0	0
AI847159	0	0								4933405L10Rik	-0.0677814	-0.072631
AI854517	0	0.86904								4933405O20Rik	0	0
AI854703	14.9745	9.7073								4933406B15Rik	0	0
AI987944	28.0277	46.1668								4933406B17Rik	-0.0156124	0
AK010878	81.8737	36.7686								4933406C10Rik	0	-0.0542522
AU015228	0	0								4933406D12Rik	0	0
AU015791	0	0								4933406F09Rik	0	0
AU015836	1.4002	0								4933406G16Rik	0	0
AU016765	0	0								4933406I18Rik	0	0
AU018091	1.9214	0								4933406J09Rik	-0.043418	0
AU019823	78.2327	143.45								4933406J10Rik	0	0
AU019990	0	0								4933406K04Rik	0	0
AU021063	0	0								4933406L23Rik	0	0
AU021092	0	0								4933406M09Rik	-0.043418	-0.0609899
AU022252	38.6382	22.5055								4933406P04Rik	-0.31739	0.06094
AU022751	1.9214	10.5763								4933407E24Rik	0	0
AU022754	0	0								4933407I05Rik	0	0
AU022793	0	0								4933407I08Rik	0	0
AU023762	0	0.595789								4933407K13Rik	0.0154323	0.0831021
AU040320	323.59	322.684								4933407L21Rik	-0.057584	0
AU040972	0	0								4933408A14Rik	0	0
AU041133	9.44362	30.9586								4933408B17Rik	0.114562	-0.0649532
AV039307	7.28106	12.5877								4933408J17Rik	-0.00310331	0.00225866
AV051173	0	0								4933408N05Rik	-0.152865	-0.594634
AV064505	0	0								4933409D19Rik	0	0.0438342
AV320801	0	0								4933409F18Rik	0	0
AW011738	0	0.595789								4933409G03Rik	-0.0563736	0
AW046200	0	0								4933411E02Rik	0	0
AW112010	0	0								4933411E06Rik	0	0
AW146154	4.96297	1.78737								4933411E08Rik	-0.0452261	0
AW209491	92.6629	70.9703								4933411G06Rik	0	0
AW495222	0	0								4933411K16Rik	-0.0563736	0
AW549542	3.20496	0.595789								4933411O13Rik	0	0
AW549877	68.0425	99.9443								4933412A08Rik	0	0
AW551984	359.739	36.6566								4933412E12Rik	0.712204	0.139559
AW554918	81.3136	62.4009								4933412E24Rik	0	0
AW822252	0	0								4933412L11Rik	0.0790241	0.0378068
AY074887	4.12284	0.86904								4933412O06Rik	0	0
AY358078	0	0								4933413C19Rik	0	-0.0152177
AY512915	0	0								4933413J09Rik	-0.0758964	0.0345661
AY512931	0	0								4933413L06Rik	0	0
AY702102	0	0								4933414I15Rik	0	0
AY702103	0	0								4933415A04Rik	-0.142362	0.0389717
AY761184	0	0								4933415F23Rik	0	0
AY761185	0	0								4933415J04Rik	0	0
Aaas	40.7387	10.5763								4933416C03Rik	-0.13953	0.00227752
Aacs	140.472	73.4654								4933416E03Rik	0	0
Aadac	0	0								4933416E14Rik	0	0
Aadacl2	0	0								4933416I08Rik	0	0
Aadacl3	0	0								4933416M07Rik	0	0
Aadat	2.76152	1.73808								4933416O17Rik	0	0
Aaed1	0	5.63535								4933417A18Rik	0	0
Aagab	178.084	190.164								4933417C20Rik	-0.156435	-0.109205
Aak1	221.474	279.343								4933417D19Rik	0.121267	0.044668
Aamdc	31.676	43.9449								4933417E11Rik	0	0
Aamp	396.593	577.067								4933417G07Rik	0	0
Aanat	0	0								4933417O13Rik	0	0
Aar2	64.2774	70.0251								4933421A08Rik	0.156826	-0.107469
Aard	0.840122	10.0925								4933421D24Rik	0	0
Aars	332.738	237.213								4933421I07Rik	0	0
Aars2	50.8433	28.3156								4933421O10Rik	0.122087	0.476632
Aarsd1	428.475	276.58								4933422A05Rik	0	0.0438342
Aasdh	30.7892	31.729								4933423L19Rik	0	0
Aasdhppt	42.6986	57.415								4933423P22Rik	0	-0.0152177
Aass	0	0								4933424G06Rik	0	-0.0455391
Aatf	26.5807	48.0034								4933424H11Rik	0	0
Aatk	242.129	154.725								4933424L21Rik	0	0
Abat	79.2052	71.8125								4933424M12Rik	0	0
Abca1	8.24569	7.91993								4933424N20Rik	0	0
Abca12	0	0								4933425B07Rik	0	0
Abca13	0	0								4933425D22Rik	0.13169	0.398261
Abca14	0	0								4933425L06Rik	-0.130144	-0.0187296
Abca15	0	0								4933425M03Rik	0	0
Abca16	0	0								4933426K07Rik	0	0
Abca17	0	1.19158								4933427D06Rik	-0.00186842	-0.173558
Abca2	84.1686	38.0587								4933427D14Rik	0.145367	0.237002
Abca3	203.312	96.092								4933427E11Rik	-0.0299903	0
Abca4	0	0								4933427E13Rik	0	0
Abca5	53.7835	28.3022								4933427G23Rik	0	0
Abca6	0	0								4933427I04Rik	0	0
Abca7	35.5188	28.9113								4933427I22Rik	0	0
Abca8a	0	0								4933427J07Rik	0	-0.0187296
Abca8b	3.36049	3.20291								4933428C19Rik	-0.057584	-0.0152177
Abca9	0	0								4933428G20Rik	0	0
Abcb10	120.97	122.665								4933428M09Rik	0.135616	0.0617939
Abcb11	0	0								4933428P19Rik	0	-0.0479891
Abcb1a	0	0								4933429H19Rik	-0.05922	-0.115703
Abcb1b	1.60248	0								4933429O19Rik	-0.0577611	0
Abcb4	0	0								4933430A20Rik	-0.0433046	-0.0348765
Abcb5	0	0								4933430H06Rik	0.0174318	0.0921691
Abcb6	44.1691	33.5164								4933430H16Rik	0	0.0465432
Abcb7	20.9489	31.6304								4933430I17Rik	-0.42668	0.0187795
Abcb8	24.2159	42.8653								4933430L12Rik	0	0
Abcb9	205.537	91.9708								4933430M04Rik	0	0
Abcc1	23.7257	28.2797								4933430N04Rik	0	0
Abcc10	12.5319	7.91993								4933431C10Rik	0	0
Abcc12	0	0								4933431E20Rik	1.1798	0.618072
Abcc2	0	0								4933431G14Rik	0	0
Abcc3	0	0								4933431J24Rik	0	0
Abcc4	5.88086	3.68672								4933431K14Rik	0.179934	0.349996
Abcc5	209.798	269.3								4933431K23Rik	-0.0452261	-0.0519722
Abcc6	0	0								4933431M02Rik	-0.0452261	0
Abcc8	9.61487	7.98263								4933432G23Rik	-0.0563736	0
Abcc9	0	0								4933432I03Rik	0	0
Abcd1	1.12016	0								4933432K03Rik	0	0
Abcd2	10.2449	13.282								4933433F19Rik	0	0
Abcd3	130.756	142.147								4933433G08Rik	0	0
Abcd4	12.9754	12.2024								4933433G15Rik	-0.0995687	-0.0519722
Abce1	254.145	288.692								4933433G19Rik	-0.141162	0.00932838
Abcf1	944.702	1114.27								4933433N18Rik	0	0
Abcf2	43.8187	91.9349								4933434E20Rik	-0.0397406	-0.058343
Abcf3	94.351	38.9905								4933434M16Rik	0	0
Abcg1	46.7436	19.2667								4933435F18Rik	0.176896	0.0464148
Abcg2	23.7336	45.1096								4933435G04Rik	0	0
Abcg3	0	0								4933436E23Rik	0	0
Abcg4	27.0552	34.9946								4933436F18Rik	0	0
Abcg5	0	0								4933436H12Rik	0	0
Abcg8	0	0								4933436I01Rik	0	0
Abhd1	9.00805	6.72836								4933436I20Rik	0.0584438	0.0438342
Abhd10	76.6852	47.5196								4933436N17Rik	0	0
Abhd11	213.541	127.624								4933436P19Rik	0	0
Abhd11os	68.0817	82.2501								4933437G19Rik	0.0472327	-0.0684545
Abhd12	80.0925	47.99								4933438A12Rik	-0.0452261	0
Abhd12b	0	0								4933438B17Rik	0	0
Abhd13	131.574	108.335								4933438K21Rik	0.0688666	-0.047583
Abhd14a	43.7724	14.4243								4933439C10Rik	-0.238365	-0.308116
Abhd14b	12.0186	5.20083								4933439J24Rik	0	0
Abhd15	3.28272	1.6261								4933439K11Rik	-0.14162	-0.269968
Abhd16a	46.1447	22.1964								4933439N06Rik	0	0
Abhd16b	0	0								4933439N14Rik	-0.0625732	-0.0517812
Abhd17a	94.3357	64.5286								4933440J02Rik	-0.0855789	0
Abhd17b	139.018	209.677								4933440M02Rik	-0.043418	0
Abhd17c	832.322	227.174								4933440N22Rik	0.0247903	-0.0970518
Abhd2	5.16524	7.91993								5031410I06Rik	0	0
Abhd3	0	0.595789								5031415H12Rik	-0.172259	0.0455084
Abhd4	5.80309	4.66774								5031425E22Rik	0.173117	0.0903761
Abhd5	57.9457	33.5791								5031425F14Rik	0.0174318	0
Abhd6	14.7723	24.7767								5031434C07Rik	0	0
Abhd8	100.216	72.8428								5031434O11Rik	0.191317	0.278359
Abi1	101.484	130.218								5031439G07Rik	1.0575	0.0690341
Abi2	613.044	614.059								5033403F01Rik	-0.0607473	-0.13165
Abi3	0	0								5033403H07Rik	0	0
Abi3bp	0	0								5033404E19Rik	0.111234	0.139367
Abl1	78.9951	109.611								5033406O09Rik	0.218281	0.157493
Abl2	406.039	457.367								5033417F24Rik	0.0678517	0.00406203
Ablim1	211.152	172.375								5033421B08Rik	-0.0577611	0.0142754
Ablim2	10.4939	5.85932								5033423K11Rik	0	0
Ablim3	263.84	145.699								5033424D13Rik	0	0
Abo	0	0								5033425B01Rik	-0.043418	-0.0519722
Abr	231.089	211.052								5033426E14Rik	-0.0577611	0.00225866
Abra	0	0								5033426O07Rik	0	0
Abracl	32.6638	21.1034								5033428I22Rik	0.0709857	0.272041
Abt1	14.2432	46.7984								5033430I15Rik	0.0316959	-0.0835205
Abtb1	79.6569	46.2519								5330406M23Rik	0.0565344	-0.0363504
Abtb2	118.692	123.865								5330409N07Rik	0	0
Acaa1a	252.14	181.85								5330411J11Rik	-4.5418	-4.36313
Acaa1b	0.280041	13.2954								5330411O13Rik	0	0
Acaa2	57.9457	30.2776								5330413D20Rik	0	0
Acaca	362.866	221.086								5330413P13Rik	-0.282026	0.0617611
Acacb	5.88871	12.4757								5330416C01Rik	-0.057584	0.0293449
Acad10	0	4.60504								5330417C22Rik	0.10985	0.0022519
Acad11	2.68376	1.89935								5330417H12Rik	0	0
Acad12	0.801239	0								5330425B07Rik	0	0
Acad8	50.0032	41.835								5330426L24Rik	-0.043418	0
Acad9	26.5418	20.4942								5330429C05Rik	0	-0.019036
Acadl	49.1006	26.143								5330431K02Rik	1.21236	2.28049
Acadm	64.5963	126.267								5330434G04Rik	0.426969	0.0710644
Acads	398.316	177.374								5330437M03Rik	0	0
Acadsb	129.886	78.9888								5330438D12Rik	0.0662936	-0.198407
Acadvl	55.5031	34.0002								5330438I03Rik	0	-0.0187296
Acan	0	3.20291								5330439A09Rik	0	0
Acap1	2.40372	1.19158								5330439B14Rik	0	0
Acap2	26.2072	66.2623								5330439K02Rik	-0.0495651	0.0386647
Acap3	276.1	173.079								5330439M10Rik	-0.0433046	0.116445
Acat1	178.488	145.412								5430400D12Rik	-0.0288962	-0.0566212
Acat2	2441.15	1362.8								5430401F13Rik	0	0
Acat3	0	0								5430401H09Rik	0.0375141	0
Acbd3	707.637	786.793								5430402E10Rik	0	0
Acbd4	14.3677	12.9595								5430402O13Rik	0.0648081	-0.0609899
Acbd5	89.9167	246.186								5430402P08Rik	0	0
Acbd6	98.8395	95.0124								5430403G16Rik	-0.557162	-0.281951
Acbd7	4.64404	0.595789								5430403N17Rik	0.0602444	-0.195672
Accs	17.8217	18.8815								5430405H02Rik	-0.132708	-0.232656
Accsl	0	0								5430414B19Rik	-0.0273247	0.0755324
Acd	360.953	236.281								5430416N02Rik	-0.376286	-0.0978237
Ace	3.32161	1.30356								5430419D17Rik	0.106644	0.0923698
Ace2	0	0								5430420F09Rik	0.0174318	-0.0123447
Ace3	0	0								5430421F17Rik	-0.102158	0
Acer1	0	0								5430425E15Rik	0	0
Acer2	5.44528	7.00161								5430425K12Rik	0	0
Acer3	6.96214	15.1455								5430427M07Rik	0	0
Ache	152.795	29.9775								5430427N15Rik	0.178253	-0.0890886
Acin1	1229.5	1628.58								5430427O19Rik	0	-0.0152177
Ackr1	104.386	86.6087								5430430B14Rik	0.0435031	0.0345661
Ackr2	0	0								5430430K15Rik	0.0292276	-0.019036
Ackr3	3.8428	0.595789								5430431A17Rik	0.0292276	0
Ackr4	0	0								5430433H01Rik	0	0
Acly	929.463	826.477								5430434F05Rik	0.293979	0.112951
Acmsd	0	0								5430434I15Rik	0	0
Acnat1	0	0								5430435K18Rik	0	0
Acnat2	0	0								5430437J10Rik	0	0
Aco1	83.2581	56.2952								5430440P10Rik	0.00655058	-0.0338693
Aco2	323.099	288.419								5530400C23Rik	0	0
Acot1	0	0								5530400K19Rik	-0.0147842	0.059948
Acot10	0	0								5530401A14Rik	0	0
Acot11	7.25004	3.36418								5530402G07Rik	0	0
Acot12	0	0								5530601H04Rik	-0.268108	-0.152585
Acot13	34.383	26.3042								5730403I07Rik	-0.0962103	-0.0237053
Acot2	8.72801	0.86904								5730405O15Rik	-0.175547	-0.182583
Acot3	0	0								5730408A14Rik	0	0
Acot4	0	0								5730409E04Rik	0.131565	0.155916
Acot5	0	0								5730412P04Rik	0	0
Acot6	0	0								5730414N17Rik	-0.297072	-0.0441433
Acot7	859.19	421.083								5730416F02Rik	0	0
Acot8	92.959	52.8324								5730419F03Rik	-0.0729898	0.0871227
Acot9	44.1223	20.5076								5730420D15Rik	0	-0.0880387
Acox1	130.819	108.124								5730422E09Rik	0.0313561	0.584507
Acox2	0	0								5730435O14Rik	0.0174318	-0.0479891
Acox3	47.9651	48.2633								5730437C11Rik	0	0
Acoxl	0	0								5730455P16Rik	0.226488	0.0983654
Acp1	51.1854	58.5932								5730460C07Rik	0	0
Acp2	250.896	188.829								5730480H06Rik	-0.0801742	0.0798888
Acp5	0	0								5730488B01Rik	0	0
Acp6	4.48065	8.30517								5730507A11Rik	0	0
Acpp	0	0								5730507C01Rik	-0.0404816	-0.4186
Acpt	0	0								5730521K06Rik	0.0292276	0.0307797
Acr	4.96297	0								5730522E02Rik	-0.057584	-0.00184682
Acrbp	31.3493	22.9266								5730585A16Rik	0	0.0455084
Acrv1	0	0								5730596B20Rik	0.0155955	0.0617939
Acsbg1	0	0								5830405F06Rik	0	0
Acsbg2	0	0								5830408C22Rik	-0.080887	-0.273627
Acsf2	0	0								5830411K02Rik	0	0
Acsf3	70.6956	26.9627								5830411N06Rik	0	0
Acsl1	101.305	137.371								5830415G21Rik	0	0
Acsl3	655.376	980.603								5830416I19Rik	0	0.0465432
Acsl4	246.437	249.437								5830417I10Rik	-0.282994	-0.055744
Acsl5	51.3567	25.919								5830418P13Rik	0.034873	-0.202102
Acsl6	80.2786	94.0582								5830426I08Rik	0	0
Acsm1	0	0								5830428M24Rik	-0.0340514	0
[truncated: 52,552 more rows]

## Sheet: Figure 1e
Fig. 1e. DESeq output
Gene	baseMean	log2FoldChange	lfcSE	pvalue	padj	-log10(padj)
Mt2	5288.27	6.3862	0.5056	1.6e-34	1.89e-30	29.7229
Mt1	1683.45	6.93431	0.629557	1.85e-27	1.1e-23	22.9595
Tnnt1	416.111	6.32307	0.597526	4.19e-25	1.66e-21	20.7805
Wnt7b	354.561	6.31916	0.616254	9.35e-24	2.77e-20	19.5572
Upp1	328.83	6.31879	0.629145	6.5e-23	1.54e-19	18.8119
Cdh1	615.924	5.68227	0.563747	1.52e-22	3.01e-19	18.5207
Tfap2c	448.896	5.88212	0.587549	1.94e-22	3.29e-19	18.4824
H19	9529.49	5.64244	0.58714	1.04e-20	1.54e-17	16.8134
Tuba1c	1637.1	5.82155	0.618129	3.88e-20	5.12e-17	16.2909
Mcm3	338.618	6.01865	0.690322	8.4e-18	9.96e-15	14.0017
Top2a	318.709	5.56327	0.635589	1.38e-17	1.49e-14	13.828
Ldlrap1	282.635	6.97697	0.827724	1.57e-17	1.55e-14	13.8089
Dusp9	655.37	4.9371	0.559784	2.39e-17	2.02e-14	13.6941
Tcf7l1	316.909	5.08703	0.578769	2.33e-17	2.02e-14	13.6941
Cdc20	169.554	6.90283	0.830075	4.23e-17	3.34e-14	13.4758
Ccnd2	340.652	5.0724	0.587298	7.76e-17	5.76e-14	13.2398
Rbpms2	159.976	5.97509	0.713409	1.27e-16	8.88e-14	13.0514
Mbnl3	320.479	4.90409	0.577299	3.03e-16	1.99e-13	12.7002
Mki67	170.626	5.89483	0.7136	3.43e-16	2.14e-13	12.6694
Sparc	678.141	5.13624	0.618583	8.57e-16	5.08e-13	12.2938
Birc5	243.323	6.56889	0.833902	1.86e-15	1.05e-12	11.9773
Cdca8	214.595	5.10584	0.623025	1.99e-15	1.07e-12	11.9702
Gjb5	132.316	6.06001	0.765873	3.32e-15	1.71e-12	11.7661
Gjb3	206.409	5.93938	0.750139	3.88e-15	1.86e-12	11.7297
Sct	493.606	4.65557	0.567601	3.93e-15	1.86e-12	11.7297
Gap43	1401.91	-4.74793	0.5883	8.66e-15	3.95e-12	11.4035
Krt19	139.781	6.03359	0.777178	9.94e-15	4.37e-12	11.3598
Mapt	1350.61	-4.39323	0.553396	3.84e-14	1.57e-11	10.8029
Plk1	172.169	5.08628	0.653639	3.85e-14	1.57e-11	10.8029
Krt18	456.414	5.14925	0.669798	6.65e-14	2.63e-11	10.5802
Hmgn5	425.687	4.40218	0.561133	7.19e-14	2.75e-11	10.5604
Ccnd3	668.94	4.33222	0.554766	1.02e-13	3.8e-11	10.4208
Cdt1	239.025	4.8043	0.624501	1.09e-13	3.8e-11	10.4208
Rhox6	291.004	4.43864	0.570631	1.07e-13	3.8e-11	10.4208
Dppa4	125.147	5.93319	0.807158	1.93e-13	6.43e-11	10.1921
Id3	101.258	5.75704	0.779018	1.95e-13	6.43e-11	10.1921
2810417H13Rik	136.052	5.46214	0.736465	2.56e-13	8.21e-11	10.0855
Etl4	109.853	5.30026	0.716977	3.83e-13	1.2e-10	9.92186
Rhox9	310.625	4.97151	0.66711	4.22e-13	1.29e-10	9.89102
Apela	158.733	4.91142	0.658258	4.36e-13	1.29e-10	9.88871
Eif4ebp1	171.979	5.01949	0.67636	4.82e-13	1.4e-10	9.85521
Gnao1	884.47	-4.08677	0.537428	5.81e-13	1.6e-10	9.79531
Ntng1	242.227	-5.64801	0.778881	5.72e-13	1.6e-10	9.79531
Ccna2	89.4928	6.04467	0.845851	6.15e-13	1.66e-10	9.78038
Ezr	175.348	4.62859	0.622264	7.7e-13	2.03e-10	9.69252
Mcm5	379.994	5.38991	0.745353	9.59e-13	2.47e-10	9.60664
Id1	86.8426	5.93013	0.83892	1.2e-12	2.98e-10	9.52647
Krt7	130.203	6.09418	0.866985	1.2e-12	2.98e-10	9.52647
Chl1	1259.98	-4.49774	0.614881	2.07e-12	5e-10	9.30077
1700017B05Rik	191.523	4.46366	0.612192	2.52e-12	5.98e-10	9.2232
Cadm2	225.115	-5.20372	0.733602	3.04e-12	6.94e-10	9.15885
Hspb1	130.035	4.82925	0.672609	3.02e-12	6.94e-10	9.15885
L1td1	101.099	6.67639	1.00403	4.82e-12	1.08e-09	8.96719
Pkp2	157.285	4.55158	0.637906	5.94e-12	1.3e-09	8.88617
Syt1	426.618	-4.32272	0.601681	6.03e-12	1.3e-09	8.88617
Chaf1a	174.678	4.66499	0.65819	6.81e-12	1.44e-09	8.84074
Syngr2	174.046	4.80415	0.682557	7.6e-12	1.58e-09	8.80109
Spc25	181.931	5.6682	0.83164	8.62e-12	1.76e-09	8.75354
Tead2	102.743	5.3772	0.781418	8.84e-12	1.78e-09	8.75032
Hmox1	198.954	5.11168	0.737583	9.58e-12	1.89e-09	8.72272
Ska1	97.4237	7.07779	1.11221	1.24e-11	2.41e-09	8.61726
Usp29	503.161	-4.02475	0.567761	1.63e-11	3.11e-09	8.50688
Aurka	91.7109	5.75372	0.862894	1.85e-11	3.49e-09	8.45779
Col4a1	124.812	4.87636	0.710497	2.01e-11	3.72e-09	8.42957
Csrp1	537.485	4.26635	0.61034	2.14e-11	3.91e-09	8.40785
Rhox5	262.961	4.41719	0.637494	2.53e-11	4.55e-09	8.34234
Cenpf	120.584	4.63265	0.680093	3.82e-11	6.66e-09	8.17654
Nrxn1	489.518	-4.09976	0.591515	3.8e-11	6.66e-09	8.17654
Gpm6a	1218.05	-3.80881	0.545215	3.98e-11	6.84e-09	8.16521
Fgfbp1	83.3331	5.44976	0.824498	4.07e-11	6.85e-09	8.16449
Gadd45g	204.782	4.13163	0.597795	4.1e-11	6.85e-09	8.16449
Hspg2	67.6192	5.85827	0.901416	4.28e-11	7.05e-09	8.15196
Cdca3	85.2903	5.61502	0.859188	4.96e-11	8.06e-09	8.09372
Cldn4	92.7121	5.03835	0.755842	5.21e-11	8.36e-09	8.07793
Cgnl1	148.435	4.41727	0.649467	5.41e-11	8.51e-09	8.06984
Rab3c	394.05	-4.76952	0.709704	5.45e-11	8.51e-09	8.06984
Erc2	223.988	-4.52281	0.671375	6.9e-11	1.06e-08	7.9737
Arpc1b	462.53	4.01454	0.587558	7.57e-11	1.14e-08	7.94305
Lgals1	1436.97	4.38896	0.6502	7.59e-11	1.14e-08	7.94305
Ccnb1	111.204	4.81626	0.72511	8.11e-11	1.2e-08	7.9198
Syt4	1109.36	-4.20595	0.621215	8.53e-11	1.25e-08	7.90312
B4galt1	148.455	4.31973	0.641581	9.18e-11	1.33e-08	7.87661
Fhod1	88.6906	5.02415	0.769584	1.18e-10	1.69e-08	7.77133
Zfp36l3	84.0724	5.00748	0.767117	1.22e-10	1.72e-08	7.76485
Kif22	141.288	4.23482	0.632229	1.25e-10	1.75e-08	7.75784
Hes5	171.661	5.02013	0.778618	1.89e-10	2.6e-08	7.58441
Pdpn	270.703	4.11719	0.619122	1.91e-10	2.6e-08	7.58441
Litaf	118.324	5.15538	0.804899	2e-10	2.7e-08	7.56815
Snhg11	1536.3	-3.65025	0.542234	2.07e-10	2.77e-08	7.55815
Ung	132.365	5.35222	0.846396	2.42e-10	3.19e-08	7.49639
Ascl2	65.355	6.23148	1.02437	2.47e-10	3.21e-08	7.493
Utf1	73.0901	7.62475	1.37544	2.49e-10	3.21e-08	7.493
Mapk13	65.5	6.38936	1.06202	2.73e-10	3.49e-08	7.45764
Kif14	75.8607	4.94384	0.774074	2.95e-10	3.73e-08	7.42837
Spc24	79.926	4.78009	0.744551	3.04e-10	3.8e-08	7.42074
Nefl	1193.73	-3.80083	0.57401	3.26e-10	4.02e-08	7.39548
Prss8	79.4019	5.18983	0.826501	3.87e-10	4.74e-08	7.32461
Slc38a4	212.38	4.86742	0.768418	4.38e-10	5.3e-08	7.27536
Hrk	566.984	-3.92731	0.602635	5.04e-10	5.99e-08	7.22292
Tmod2	738.704	-3.62708	0.551503	5.04e-10	5.99e-08	7.22292
Wfdc2	83.4111	7.12814	1.26783	5.16e-10	6.06e-08	7.21725
S100a6	201.324	4.70749	0.743309	5.42e-10	6.31e-08	7.2001
Shmt1	61.3543	6.13776	1.02991	5.52e-10	6.36e-08	7.19628
E2f1	143.391	4.43609	0.695065	5.81e-10	6.63e-08	7.17867
L1cam	283.16	-4.30388	0.671531	5.89e-10	6.65e-08	7.17707
Klf2	74.2152	4.94195	0.78959	6.03e-10	6.75e-08	7.1705
Krt8	69.7738	5.68297	0.940016	6.94e-10	7.7e-08	7.11348
Tpx2	99.8321	4.38604	0.691256	7.58e-10	8.33e-08	7.07939
Etv5	121.057	4.13476	0.653394	1.12e-09	1.22e-07	6.9146
Lingo1	145.389	-4.77926	0.773148	1.13e-09	1.22e-07	6.91231
Onecut2	2749.15	-3.36629	0.520935	1.21e-09	1.29e-07	6.88945
Mcm10	57.8817	6.04878	1.03684	1.22e-09	1.29e-07	6.88879
Tfcp2l1	66.1863	6.42458	1.12526	1.24e-09	1.31e-07	6.8841
Slc12a4	67.1542	5.04545	0.829834	1.39e-09	1.45e-07	6.83977
Cdca5	57.9673	7.33411	1.38763	1.46e-09	1.51e-07	6.82231
Mcm6	127.916	4.43923	0.715637	1.54e-09	1.57e-07	6.804
Neat1	83.4205	4.45643	0.720346	1.64e-09	1.67e-07	6.77787
Islr2	863.889	-3.57421	0.561771	1.68e-09	1.69e-07	6.77116
Fstl3	164.013	3.84879	0.610892	1.78e-09	1.77e-07	6.75157
Prkcb	311.808	-3.77014	0.597114	1.79e-09	1.77e-07	6.75135
Lefty1	56.5147	7.29602	1.3908	1.87e-09	1.83e-07	6.73673
Rgs4	209.912	-4.13186	0.663303	1.91e-09	1.86e-07	6.73162
Ube2c	80.2451	4.48487	0.731461	2.13e-09	2.06e-07	6.68672
Sfmbt2	304.665	3.55217	0.562199	2.17e-09	2.07e-07	6.68311
Impa2	81.1421	4.52879	0.741894	2.34e-09	2.22e-07	6.65433
Myt1l	245.984	-4.26952	0.695892	2.68e-09	2.53e-07	6.59723
Snap91	169.232	-4.70057	0.778647	2.71e-09	2.53e-07	6.59704
Cald1	1036.39	3.81008	0.614883	3.19e-09	2.96e-07	6.529
Shox2	281.227	-3.71252	0.598852	3.46e-09	3.18e-07	6.49745
Mfge8	701.624	4.87245	0.820548	3.66e-09	3.32e-07	6.47831
Nusap1	56.4623	6.33066	1.14705	3.67e-09	3.32e-07	6.47831
D17H6S56E-5	57.8451	4.91078	0.829201	3.79e-09	3.41e-07	6.46783
Nrxn2	768.566	-3.42858	0.55085	3.94e-09	3.51e-07	6.45437
Pmf1	127.37	4.07798	0.669119	4.1e-09	3.63e-07	6.43966
Tdh	50.2299	7.14682	1.39739	4.43e-09	3.89e-07	6.40963
Stmn2	2090.68	-3.23149	0.519195	4.61e-09	4.02e-07	6.39533
Slc1a5	59.4257	4.94661	0.842324	4.68e-09	4.03e-07	6.39482
Stra8	66.2832	6.79874	1.28796	4.69e-09	4.03e-07	6.39482
Tmem130	370.235	-4.27579	0.709765	4.76e-09	4.06e-07	6.39137
E130012A19Rik	97.5356	4.47684	0.751412	5.33e-09	4.52e-07	6.34521
Rbfox1	239.125	-3.90407	0.642498	5.4e-09	4.54e-07	6.34285
Grb7	51.9002	5.87425	1.05125	5.45e-09	4.56e-07	6.34147
Pacsin3	96.6954	4.11455	0.68507	6.22e-09	5.16e-07	6.28699
Tgm2	71.182	4.49356	0.759114	6.37e-09	5.24e-07	6.28033
Ap1s2	296.597	-3.76956	0.625546	7.94e-09	6.5e-07	6.18739
Aunip	57.9608	5.82633	1.05664	8.37e-09	6.8e-07	6.1672
C430049B03Rik	117.719	3.8625	0.647652	9.93e-09	8.02e-07	6.09596
Tex19.1	79.8562	4.29349	0.732762	1.08e-08	8.65e-07	6.06278
Cyp26b1	510.642	3.4265	0.56914	1.1e-08	8.72e-07	6.05939
Mylpf	46.8433	5.37359	0.965359	1.24e-08	9.79e-07	6.00902
Usp2	66.226	4.76339	0.832907	1.27e-08	9.99e-07	6.00024
Hmga2	86.1782	4.12381	0.703841	1.29e-08	1.01e-06	5.99594
Gprasp2	390.84	-3.4253	0.572408	1.31e-08	1.02e-06	5.99279
Rpa2	275.54	3.95543	0.671947	1.33e-08	1.03e-06	5.98783
Ret	149.515	-4.24873	0.730339	1.4e-08	1.07e-06	5.97143
Pkp3	61.1361	5.53929	1.01703	1.75e-08	1.33e-06	5.87569
Crispld2	129.124	3.91554	0.671444	1.82e-08	1.37e-06	5.86205
Hk2	231.057	3.50296	0.594197	1.9e-08	1.43e-06	5.84536
Pgam2	40.8246	6.87644	1.41309	2.06e-08	1.54e-06	5.81256
Robo3	85.0282	4.39772	0.771481	2.12e-08	1.57e-06	5.80437
Slc8a1	168.131	-4.46957	0.786765	2.15e-08	1.58e-06	5.80012
Vamp8	56.1769	5.32498	0.975524	2.22e-08	1.62e-06	5.78945
Pdlim2	58.208	5.0537	0.915413	2.34e-08	1.71e-06	5.76804
Ntrk2	184.038	-3.98778	0.691949	2.37e-08	1.71e-06	5.76605
Trh	44.2937	5.75103	1.08543	2.57e-08	1.85e-06	5.73391
Fgf13	129.699	-5.51347	1.02803	2.68e-08	1.92e-06	5.71742
Apoe	78.5954	4.38193	0.777887	2.98e-08	2.12e-06	5.67424
Trim67	228.268	-3.63358	0.629478	3.09e-08	2.18e-06	5.66067
Tjp2	209.943	3.79238	0.660738	3.17e-08	2.22e-06	5.65289
Gria2	180.769	-4.26764	0.757035	3.29e-08	2.3e-06	5.63876
Rad51	41.3692	5.47024	1.02809	3.46e-08	2.4e-06	5.61944
4632428N05Rik	48.1975	5.94827	1.1557	3.73e-08	2.57e-06	5.58986
Cadm3	432.663	-3.64302	0.636253	3.83e-08	2.63e-06	5.58073
Incenp	372.733	3.6069	0.6299	3.93e-08	2.68e-06	5.57179
B3gat1	133.185	-4.09283	0.7286	4.31e-08	2.92e-06	5.53478
Actn1	405.189	3.19024	0.553895	4.46e-08	3.01e-06	5.52188
Tmem35	262.699	-3.48903	0.610497	4.52e-08	3.03e-06	5.51854
Reep1	222.626	-3.7431	0.664418	5.44e-08	3.61e-06	5.44293
Tagln2	1103.09	3.86447	0.688554	5.43e-08	3.61e-06	5.44293
Plin3	209.509	4.21124	0.761368	5.76e-08	3.79e-06	5.42089
Nupr1	46.7388	6.35566	1.30757	6.05e-08	3.97e-06	5.40172
Tpm2	187.105	3.37856	0.599365	6.98e-08	4.55e-06	5.34171
Elf3	43.608	6.00711	1.20828	7.12e-08	4.62e-06	5.33557
Tubb6	34.5007	6.64513	1.42995	7.34e-08	4.73e-06	5.3249
Cdca2	49.1248	4.57563	0.848201	7.43e-08	4.77e-06	5.32178
Celf4	481.936	-3.26863	0.580714	7.75e-08	4.95e-06	5.3058
Cenpa	60.3774	4.24666	0.778368	7.88e-08	5e-06	5.30098
Pif1	56.4521	5.05316	0.964023	8.55e-08	5.4e-06	5.26779
Dsg2	54.8201	4.4382	0.823964	8.93e-08	5.59e-06	5.25287
Sv2a	280.474	-3.49332	0.627766	8.99e-08	5.59e-06	5.25287
Tubb2a	753.379	-3.14993	0.561379	8.96e-08	5.59e-06	5.25287
Knstrn	53.3638	4.64066	0.869893	9.1e-08	5.62e-06	5.2502
AW551984	101.004	-5.28385	1.02482	9.34e-08	5.74e-06	5.24097
Ccnd1	72.3483	4.04227	0.740552	9.44e-08	5.77e-06	5.23851
Kif5c	856.562	-3.18282	0.569348	9.66e-08	5.88e-06	5.23074
Rab6b	1048.93	-3.21774	0.577427	1.03e-07	6.21e-06	5.20676
Uhrf1	55.8891	4.44788	0.833353	1.1e-07	6.65e-06	5.17695
Adcy7	43.1354	5.77579	1.16941	1.17e-07	7.03e-06	5.15285
Pcdh17	217.525	-3.47095	0.630944	1.21e-07	7.24e-06	5.14043
Plxna4	171.613	-3.60242	0.657452	1.22e-07	7.26e-06	5.13882
Agtrap	47.3817	5.48451	1.09077	1.24e-07	7.3e-06	5.1365
Cd164	123.485	3.56693	0.651153	1.26e-07	7.42e-06	5.12951
Klf4	67.8857	4.63657	0.881719	1.29e-07	7.53e-06	5.12338
Hmgb2	206.368	3.31221	0.603188	1.4e-07	8.12e-06	5.0902
Runx1t1	848.992	-3.03717	0.550752	1.45e-07	8.39e-06	5.07637
Scn9a	105.791	-4.9864	0.970218	1.46e-07	8.41e-06	5.07544
Calb2	364.858	-3.47681	0.638722	1.56e-07	8.91e-06	5.04996
Kcnk5	42.5252	5.2171	1.03138	1.56e-07	8.91e-06	5.04996
Agtpbp1	135.602	-4.13644	0.776922	1.59e-07	9.01e-06	5.04518
Liph	54.4042	4.66194	0.900943	1.82e-07	1.03e-05	4.98879
Trib3	93.0221	3.90927	0.73349	1.88e-07	1.06e-05	4.9748
Dpysl3	2815.51	-2.91222	0.532965	1.9e-07	1.06e-05	4.97301
Anxa4	39.392	5.85589	1.22414	1.93e-07	1.07e-05	4.96922
Rdm1	41.2463	6.15956	1.32727	1.96e-07	1.09e-05	4.96329
Gm9112	30.6516	6.4473	1.45233	2.18e-07	1.21e-05	4.91885
Eme1	29.8934	6.43642	1.44909	2.22e-07	1.22e-05	4.91403
Prom1	100.019	3.67882	0.690897	2.29e-07	1.25e-05	4.9015
Sfn	149.954	4.50016	0.872916	2.34e-07	1.28e-05	4.89441
Inf2	66.7119	4.64102	0.909339	2.53e-07	1.36e-05	4.86518
Map7d2	115.989	-4.29138	0.827615	2.53e-07	1.36e-05	4.86518
Cebpa	38.9378	6.09854	1.32688	2.57e-07	1.38e-05	4.86071
Itpr3	48.8795	5.17983	1.04998	2.76e-07	1.48e-05	4.83075
Ifitm3	42.9897	5.34525	1.0993	2.98e-07	1.58e-05	4.80056
Nde1	28.2255	6.35477	1.45801	3.39e-07	1.79e-05	4.74598
Tcf15	35.1873	5.03781	1.02285	3.41e-07	1.8e-05	4.74566
Ttll7	143.812	-3.80866	0.732054	3.53e-07	1.85e-05	4.73208
Kif5a	607.613	-3.05309	0.576316	3.63e-07	1.9e-05	4.72168
Aif1l	128.074	3.53162	0.674279	3.67e-07	1.9e-05	4.72084
Akap6	187.769	-3.92415	0.758477	3.66e-07	1.9e-05	4.72084
Rhbdf1	85.9672	4.43358	0.877403	3.88e-07	2e-05	4.6989
Olfm1	1025.93	-2.90753	0.549408	3.93e-07	2.02e-05	4.69484
Kif23	34.6688	5.01818	1.02528	3.96e-07	2.02e-05	4.6937
Clspn	36.4152	4.91758	1.00075	4.12e-07	2.1e-05	4.67846
Dock5	33.7442	5.15419	1.066	4.26e-07	2.16e-05	4.6657
Flnb	131.967	3.5257	0.677755	4.28e-07	2.16e-05	4.66546
Scn3a	166.786	-4.02566	0.788503	4.5e-07	2.26e-05	4.64578
Fam171b	182.711	-3.92082	0.766056	4.63e-07	2.31e-05	4.63681
Foxm1	55.6547	4.25295	0.84176	4.61e-07	2.31e-05	4.63681
Onecut3	133.461	-6.01535	1.34717	4.67e-07	2.31e-05	4.63681
Sez6l2	235.373	-3.19168	0.611036	4.66e-07	2.31e-05	4.63681
Gfra2	191.392	-4.23385	0.83853	4.76e-07	2.34e-05	4.63023
Dclk1	364.399	-3.05066	0.583664	4.88e-07	2.39e-05	4.6216
Cdca7l	35.656	5.96882	1.33886	5.19e-07	2.53e-05	4.59629
Tfeb	43.1617	4.50503	0.907987	5.29e-07	2.57e-05	4.58973
Ednrb	26.2692	6.25623	1.4671	5.47e-07	2.63e-05	4.58058
Ifitm2	52.5866	4.07926	0.807923	5.44e-07	2.63e-05	4.58058
Phlda2	35.4329	4.79866	0.983758	5.46e-07	2.63e-05	4.58058
Clmp	625.494	-2.97006	0.572189	5.82e-07	2.77e-05	4.55678
Gstm2	25.9415	6.24168	1.46753	5.82e-07	2.77e-05	4.55678
Arhgef5	52.5097	4.96696	1.03268	5.92e-07	2.81e-05	4.55127
Myh9	396.932	2.95475	0.569913	6e-07	2.84e-05	4.54706
Elavl2	952.229	-2.81192	0.541855	6.19e-07	2.91e-05	4.53565
St8sia4	110.57	-4.27357	0.858886	6.22e-07	2.92e-05	4.53489
Sdc3	214.505	-3.36767	0.656482	6.29e-07	2.94e-05	4.53164
5730408K05Rik	95.9018	3.725	0.733929	6.38e-07	2.97e-05	4.52783
Tshz3	104.527	-3.81007	0.754514	6.68e-07	3.1e-05	4.50916
Galk1	904.301	3.9576	0.788425	6.78e-07	3.13e-05	4.50472
Atcay	212.886	-3.26656	0.638825	7.07e-07	3.25e-05	4.48815
Pcdh11x	58.0542	-6.0392	1.39784	7.11e-07	3.25e-05	4.48774
Tmem63a	25.335	6.20217	1.47335	7.13e-07	3.25e-05	4.48774
Mcm7	232.072	3.04802	0.59454	7.33e-07	3.33e-05	4.47731
Map6	519.987	-2.95904	0.576847	7.48e-07	3.39e-05	4.47023
Sfrp2	33.0896	5.18066	1.11484	8.57e-07	3.87e-05	4.4128
Lamb2	35.2707	5.45312	1.20076	8.77e-07	3.94e-05	4.40449
Esrrb	64.0069	4.58847	0.954572	9.08e-07	4.07e-05	4.39081
Snora68	25.0465	6.14862	1.48493	9.59e-07	4.28e-05	4.3688
Ptbp1	284.549	3.43881	0.685897	9.71e-07	4.31e-05	4.36516
Eva1b	24.4888	6.14008	1.4832	9.79e-07	4.33e-05	4.36333
Gcat	84.2586	3.56931	0.715887	1.01e-06	4.45e-05	4.35136
Elf4	71.5291	3.73589	0.753567	1.02e-06	4.48e-05	4.34856
Ptpn14	35.7273	4.685	0.986524	1.03e-06	4.51e-05	4.34543
Epcam	51.387	3.99526	0.814797	1.05e-06	4.55e-05	4.3421
Fam155a	58.8266	-5.98956	1.41949	1.05e-06	4.55e-05	4.3421
Reep6	38.4705	5.15789	1.12111	1.05e-06	4.55e-05	4.3421
Xpr1	441.071	-2.88054	0.570262	1.05e-06	4.55e-05	4.3421
Ncam1	1859.76	-2.81967	0.558695	1.09e-06	4.66e-05	4.3317
Ndrg4	172.502	-3.57492	0.719904	1.09e-06	4.66e-05	4.3317
Smagp	38.4217	5.15167	1.12186	1.09e-06	4.66e-05	4.3317
Hat1	124.94	3.52691	0.709924	1.11e-06	4.72e-05	4.32598
Sncg	73.4318	-4.8175	1.02819	1.14e-06	4.82e-05	4.3169
Zcchc18	92.4753	-4.48225	0.93849	1.14e-06	4.82e-05	4.3169
Fabp7	34.1312	4.6841	0.995305	1.22e-06	5.12e-05	4.29039
Lin7a	92.2603	-4.05097	0.835591	1.25e-06	5.26e-05	4.27895
Rtn1	3352.87	-2.89678	0.579021	1.26e-06	5.26e-05	4.27866
Atp1a3	105.219	-3.63239	0.73884	1.28e-06	5.3e-05	4.27598
Pole	24.034	6.08971	1.49399	1.28e-06	5.3e-05	4.27598
Slc29a1	47.1078	4.18002	0.867811	1.28e-06	5.3e-05	4.27598
Pstpip1	23.7943	6.08557	1.49233	1.29e-06	5.3e-05	4.27597
Wwtr1	52.2529	4.46196	0.940928	1.33e-06	5.44e-05	4.26419
Ttc28	656.947	-2.78893	0.558178	1.34e-06	5.47e-05	4.26209
Cntn1	149.556	-3.82004	0.784137	1.35e-06	5.52e-05	4.25779
Tln1	125.665	3.21871	0.649937	1.37e-06	5.56e-05	4.25504
Nmnat2	248.471	-3.30054	0.667857	1.38e-06	5.57e-05	4.25406
Grin2b	53.9559	-5.90884	1.41882	1.43e-06	5.79e-05	4.23734
Cdk1	75.4044	4.27709	0.897967	1.45e-06	5.81e-05	4.23619
Hand1	35.3265	4.546	0.967524	1.44e-06	5.81e-05	4.23619
Apba1	227.467	-3.47306	0.70827	1.47e-06	5.88e-05	4.23075
Ablim3	74.3863	-4.86133	1.05631	1.49e-06	5.92e-05	4.22735
Pold1	159.522	3.69491	0.759731	1.52e-06	6.02e-05	4.2204
Rpa1	113.916	3.24339	0.661191	1.62e-06	6.43e-05	4.19207
Nsg2	354.444	-2.9126	0.591258	1.69e-06	6.63e-05	4.17877
Tnik	181.601	-3.58809	0.739344	1.68e-06	6.63e-05	4.17877
Pcdh9	348.205	-3.1695	0.647646	1.75e-06	6.85e-05	4.16453
Stmn4	2220.41	-3.16032	0.646315	1.78e-06	6.96e-05	4.15761
Flrt2	91.4129	-4.05881	0.85387	1.8e-06	7e-05	4.15466
Zcchc12	93.3597	-3.73968	0.777316	1.81e-06	7.01e-05	4.15454
Pcsk1n	292.922	-3.77173	0.78538	1.83e-06	7.07e-05	4.1505
Cdc6	35.277	4.4173	0.946701	1.85e-06	7.12e-05	4.14725
Slc30a2	21.9652	5.99058	1.4988	1.91e-06	7.34e-05	4.13433
Tspan13	263.499	-3.18402	0.655913	2.02e-06	7.74e-05	4.11126
Cadps	123.388	-3.59966	0.750485	2.08e-06	7.92e-05	4.10115
Pbk	29.8595	5.4524	1.27223	2.1e-06	8e-05	4.09714
Pgm2l1	317.187	-2.99888	0.617076	2.11e-06	8.01e-05	4.09654
Dtl	29.8654	5.3591	1.24062	2.15e-06	8.13e-05	4.08975
Lcp1	21.5739	5.96204	1.50288	2.18e-06	8.2e-05	4.08613
Snap25	78.0589	-4.06029	0.863644	2.19e-06	8.23e-05	4.08453
Ids	219.622	-3.20232	0.663382	2.23e-06	8.33e-05	4.07939
Tipin	67.4226	3.55544	0.743237	2.23e-06	8.33e-05	4.07929
Ccnb2	31.9889	5.29037	1.22009	2.24e-06	8.34e-05	4.07877
Gdap1	86.3793	-4.16367	0.892376	2.31e-06	8.56e-05	4.06751
Cenpe	108.78	3.40359	0.710385	2.34e-06	8.66e-05	4.06263
Negr1	100.389	-5.67456	1.37465	2.41e-06	8.86e-05	4.05236
Celf6	196.135	-3.7622	0.795229	2.42e-06	8.87e-05	4.05191
Snca	67.2044	-4.69244	1.03848	2.43e-06	8.88e-05	4.05177
Vcam1	34.4945	4.38133	0.952129	2.43e-06	8.88e-05	4.05177
Sin3b	1564.15	2.65472	0.547483	2.45e-06	8.9e-05	4.05041
Dcx	1282.16	-3.22503	0.672067	2.46e-06	8.91e-05	4.04989
Snap23	33.228	4.5652	1.0037	2.48e-06	8.98e-05	4.04661
Gria4	70.0026	-4.53841	0.996507	2.49e-06	9e-05	4.04591
Capg	21.119	5.9297	1.50787	2.52e-06	9.07e-05	4.04219
Syde1	31.2806	4.59374	1.01404	2.58e-06	9.24e-05	4.0341
Lfng	31.0304	5.03437	1.14806	2.64e-06	9.39e-05	4.02731
Pml	35.1007	5.00692	1.13904	2.63e-06	9.39e-05	4.02731
Tmem37	35.1643	5.00745	1.13927	2.64e-06	9.39e-05	4.02731
Piezo1	63.8765	3.58084	0.756883	2.69e-06	9.51e-05	4.02173
Plcg2	37.3323	4.67577	1.04192	2.76e-06	9.76e-05	4.01053
Adm	28.5984	5.63494	1.3778	2.87e-06	0.000100953	3.99588
Scn3b	383.153	-3.38732	0.715793	2.94e-06	0.000103286	3.98596
Eps8l2	42.5806	4.09796	0.88896	3e-06	0.000104818	3.97956
Bst2	31.3188	5.24349	1.22956	3.02e-06	0.000105489	3.97679
Snai3	33.3876	5.27717	1.24234	3.05e-06	0.000106032	3.97456
Ptrf	61.0508	4.12893	0.899698	3.15e-06	0.000109374	3.96108
Tbrg1	368.196	2.80162	0.588178	3.22e-06	0.000111209	3.95386
Ebf1	301.107	-3.01033	0.634596	3.25e-06	0.000112006	3.95076
Fgf4	20.3365	5.87115	1.51639	3.27e-06	0.000112332	3.9495
Map1b	3330.11	-2.73147	0.573396	3.28e-06	0.000112332	3.9495
Ptprd	212.061	-3.03659	0.640859	3.29e-06	0.000112332	3.9495
Celf5	164.831	-3.68265	0.79081	3.34e-06	0.0001139	3.94348
Prkar1b	315.955	-3.50596	0.749099	3.37e-06	0.000114621	3.94074
St6galnac2	20.2729	5.85673	1.52094	3.53e-06	0.000119559	3.92242
Ntm	194.392	-3.07536	0.65233	3.54e-06	0.000119742	3.92175
Lsr	68.1785	3.46255	0.742367	3.65e-06	0.000123115	3.90969
Mtap	90.8361	3.89208	0.847055	3.67e-06	0.000123493	3.90836
Ptgr1	27.6642	5.58254	1.38505	3.69e-06	0.000123726	3.90754
Lbr	263.084	2.77536	0.587861	3.78e-06	0.000126197	3.89895
Ndrg1	148.457	3.14928	0.671573	3.79e-06	0.000126197	3.89895
Mcm2	104.252	3.17946	0.679015	3.84e-06	0.000127714	3.89376
Agap2	120.809	-3.58057	0.773851	3.94e-06	0.000130698	3.88373
Cln6	101.934	3.42663	0.737493	3.97e-06	0.000131039	3.8826
Alcam	81.7188	-4.53131	1.02604	4.11e-06	0.000135484	3.86811
Meg3	15985.5	-2.55699	0.542506	4.17e-06	0.000137165	3.86276
Napb	327.118	-3.0241	0.647713	4.25e-06	0.000138919	3.85724
Psd	106.083	-4.13953	0.918951	4.24e-06	0.000138919	3.85724
Aatk	69.8626	-4.08485	0.904814	4.27e-06	0.000139291	3.85608
Zfp568	89.6962	3.24156	0.698299	4.35e-06	0.000141379	3.84961
Uap1l1	31.5941	4.73	1.0911	4.44e-06	0.000143933	3.84184
Rfc5	250.201	3.21015	0.692228	4.48e-06	0.000144678	3.8396
Atp2a3	19.4903	5.79713	1.52976	4.55e-06	0.000146542	3.83404
Syce2	62.9347	4.05414	0.900576	4.58e-06	0.00014721	3.83206
Mta3	107.104	3.28321	0.710442	4.61e-06	0.000147512	3.83117
Rufy3	1014.94	-2.57594	0.549961	4.61e-06	0.000147512	3.83117
Atp8a1	127.627	-3.54938	0.774408	4.69e-06	0.000149563	3.82517
Notch2	19.3143	5.78663	1.52987	4.71e-06	0.000149563	3.82517
Rnf152	199.872	-3.08225	0.664979	4.71e-06	0.000149563	3.82517
Lgals9	33.7148	4.56416	1.04551	4.75e-06	0.00015012	3.82356
Phox2b	338.033	-3.28633	0.712608	4.77e-06	0.000150516	3.82242
Pdgfa	130.36	3.2036	0.694385	4.89e-06	0.00015383	3.81296
Mgmt	52.5896	3.77446	0.832831	4.97e-06	0.00015595	3.80701
Ppfia2	96.1337	-5.54556	1.40924	5.07e-06	0.000158716	3.79938
Lmo7	26.7834	5.05902	1.21142	5.1e-06	0.00015873	3.79934
Npy	84.1255	-4.23112	0.95455	5.08e-06	0.00015873	3.79934
Yap1	43.7324	3.84542	0.853448	5.22e-06	0.000162057	3.79033
Smarca1	103.302	-3.76611	0.833909	5.28e-06	0.000163676	3.78601
Lgals3	33.2567	4.89851	1.15947	5.3e-06	0.000163766	3.78578
Prkce	238.811	-2.98275	0.647372	5.37e-06	0.00016539	3.78149
Prlr	18.923	5.75221	1.53578	5.46e-06	0.000167783	3.77525
Stk32b	112.334	-3.78754	0.842852	5.65e-06	0.000173105	3.76169
Nbea	198.046	-3.49817	0.771871	5.78e-06	0.000176667	3.75285
Slc25a13	81.1211	3.34909	0.73604	5.79e-06	0.00017668	3.75281
Lpl	51.8304	3.98578	0.897034	5.91e-06	0.00017981	3.74519
Kcnk10	75.2188	-3.79782	0.848144	5.93e-06	0.000180055	3.74459
Deptor	19.0355	5.73846	1.54389	5.95e-06	0.000180158	3.74435
Nodal	24.6065	5.49481	1.41	6.09e-06	0.000183655	3.736
Stard8	26.0355	5.47821	1.40227	6.1e-06	0.000183655	3.736
Rabgap1l	131.801	-3.25198	0.71672	6.3e-06	0.000189168	3.72315
Tyms	42.6495	4.61354	1.08283	6.42e-06	0.000192468	3.71564
Dmrt1	35.3759	4.46064	1.03894	6.68e-06	0.000199769	3.69947
Mdk	128.033	2.96316	0.651899	6.72e-06	0.000200452	3.69799
St5	60.033	4.14877	0.950427	6.85e-06	0.000203824	3.69074
Myo5a	220.844	-3.144	0.696147	7.04e-06	0.000208918	3.68002
Wee1	79.5294	3.59054	0.806407	7.29e-06	0.000215698	3.66615
Lrrc75b	125.961	-3.58858	0.807433	7.51e-06	0.000221497	3.65463
Col18a1	47.9649	3.68148	0.831488	7.57e-06	0.000222781	3.65212
Gsta4	39.9664	4.09942	0.945546	7.87e-06	0.000231039	3.63631
Prkar2b	133.175	-3.60971	0.81541	7.89e-06	0.000231039	3.63631
Dbi	1194.53	2.69705	0.597546	8.11e-06	0.00023629	3.62655
Rundc3b	56.7459	-4.49034	1.06241	8.1e-06	0.00023629	3.62655
Tspo	36.3196	4.66879	1.12009	8.18e-06	0.000237956	3.6235
Kif1a	412.089	-2.8644	0.637399	8.28e-06	0.000240112	3.61959
Vat1l	116.593	-3.18668	0.714157	8.38e-06	0.00024247	3.61534
Foxo1	60.1009	3.63967	0.827302	8.53e-06	0.000244976	3.61088
Nlgn1	55.6356	-4.46829	1.05952	8.53e-06	0.000244976	3.61088
Tspan7	129.113	-3.17841	0.712835	8.5e-06	0.000244976	3.61088
Mab21l2	111.915	-3.20448	0.720302	8.72e-06	0.000249888	3.60225
Cxxc4	77.9761	-3.86513	0.889113	8.92e-06	0.000254323	3.59462
Dtna	176.894	-2.94248	0.658774	8.9e-06	0.000254323	3.59462
Kif20a	27.4697	5.02766	1.2583	9.14e-06	0.000259349	3.58611
Nav3	63.9476	-4.12977	0.963903	9.13e-06	0.000259349	3.58611
Scn2a1	77.2297	-3.77728	0.867892	9.26e-06	0.000262136	3.58147
Rbms3	142.392	-3.20865	0.726164	9.66e-06	0.000272755	3.56423
Slco5a1	73.1078	-4.45812	1.07042	1.02e-05	0.000287096	3.54197
Extl1	32.6654	4.16407	0.984458	1.06e-05	0.000299062	3.52424
Tk1	37.3566	4.655	1.14018	1.08e-05	0.000304016	3.5171
Iqgap1	247.437	2.68059	0.605376	1.09e-05	0.000306184	3.51402
Pax3	17.2699	5.56898	1.574	1.18e-05	0.000328163	3.48391
Magt1	280.513	2.7446	0.62386	1.18e-05	0.000329664	3.48193
Plcxd3	107.664	-3.3878	0.781119	1.19e-05	0.000329891	3.48163
Unc45b	33.8066	4.12263	0.981814	1.21e-05	0.000336485	3.47303
Nrp1	118.349	-3.08932	0.708775	1.23e-05	0.000340335	3.46809
Syk	22.1317	5.33369	1.43688	1.24e-05	0.000342729	3.46505
BC030867	26.7996	4.96973	1.27225	1.27e-05	0.000346883	3.45982
Cacna1b	122.379	-3.30476	0.763466	1.26e-05	0.000346883	3.45982
Rcan2	377.332	-3.07001	0.70536	1.26e-05	0.000346883	3.45982
Kcnd2	43.7512	-5.45754	1.51647	1.29e-05	0.000352422	3.45294
Ccnf	72.7905	3.26291	0.755484	1.32e-05	0.000361374	3.44204
Asf1b	23.3358	5.29885	1.43	1.33e-05	0.000362715	3.44043
Rpph1	28.811	4.19865	1.01328	1.36e-05	0.000370525	3.43118
Trim6	54.3105	3.82223	0.904515	1.37e-05	0.000371061	3.43055
Acp5	16.4482	5.51683	1.58062	1.42e-05	0.000383236	3.41653
App	621.163	-3.12582	0.725378	1.43e-05	0.000386743	3.41258
Nek6	49.1796	3.50138	0.821113	1.44e-05	0.000386743	3.41258
Nefm	2427.71	-2.3791	0.543753	1.47e-05	0.000395609	3.40273
Eef2kmt	25.4306	4.55027	1.13375	1.49e-05	0.000398222	3.39987
Col4a2	108.22	2.96433	0.68781	1.5e-05	0.000401818	3.39597
Tmem150c	68.2424	-3.69519	0.876173	1.52e-05	0.000404234	3.39337
Rplp1	3836.49	2.46082	0.565487	1.53e-05	0.000407949	3.38939
Fam83g	89.9521	3.04896	0.710581	1.56e-05	0.000414618	3.38235
Dsp	107.863	3.02201	0.706169	1.63e-05	0.000432968	3.36354
Rprm	337.962	-2.58168	0.598044	1.64e-05	0.000434259	3.36225
Eppk1	16.0569	5.47638	1.58859	1.65e-05	0.000434839	3.36167
Melk	16.0569	5.47638	1.58859	1.65e-05	0.000434839	3.36167
Cnr1	83.8052	-3.97573	0.961605	1.66e-05	0.000435172	3.36134
Vopp1	175.788	-2.81213	0.655122	1.66e-05	0.000435172	3.36134
Ifi30	33.1321	3.93503	0.952025	1.71e-05	0.000447463	3.34924
Rps12	3329.28	2.40747	0.556631	1.72e-05	0.000448253	3.34848
Pttg1	116.243	3.56019	0.847716	1.72e-05	0.000448321	3.34841
Arhgef39	16.1841	5.46655	1.59318	1.73e-05	0.00044951	3.34726
Kcnq2	460.795	-2.9215	0.685176	1.77e-05	0.00045887	3.33831
Robo2	102.017	-3.84766	0.929827	1.79e-05	0.000461559	3.33577
Adgre5	15.9053	5.45492	1.59417	1.8e-05	0.000462784	3.33462
Mgat4c	36.2568	-5.32844	1.50304	1.8e-05	0.000462784	3.33462
Zcchc24	30.8079	4.26189	1.05558	1.8e-05	0.000462784	3.33462
Sorcs3	59.0459	-4.73234	1.22086	1.82e-05	0.000467418	3.33029
BC055324	67.7405	3.17041	0.749876	1.85e-05	0.000472138	3.32593
Atoh8	22.0984	5.21809	1.44271	1.85e-05	0.000472359	3.32573
Sult4a1	169.319	-3.00349	0.708456	1.87e-05	0.000477078	3.32141
Prdx1	624.226	2.42785	0.565532	1.89e-05	0.000481031	3.31783
Pclo	144.17	-3.156	0.747876	1.9e-05	0.000482683	3.31634
Car10	53.2688	-4.67975	1.2073	1.93e-05	0.000488988	3.3107
Btg2	100.415	3.08361	0.73086	1.95e-05	0.000493236	3.30695
Ptbp2	299.633	-2.6933	0.634061	1.99e-05	0.000502016	3.29928
Rmi2	37.2862	3.75211	0.91098	2.01e-05	0.000505373	3.29639
Jade1	216.962	2.73512	0.645034	2.02e-05	0.000505914	3.29592
Apoc1	33.9572	4.52326	1.15516	2.03e-05	0.000506788	3.29517
Gria3	57.8064	-3.98128	0.978561	2.03e-05	0.000506788	3.29517
Rbms2	54.3841	3.43132	0.823329	2.03e-05	0.000506788	3.29517
Ctnna1	140.185	2.92293	0.693206	2.07e-05	0.000514004	3.28903
Edil3	69.4909	-4.09137	1.01553	2.12e-05	0.000525549	3.27939
Shcbp1	30.8903	3.98363	0.984485	2.17e-05	0.000537387	3.26971
9330159F19Rik	180.926	-2.79852	0.664918	2.19e-05	0.0005424	3.26568
Fam129a	33.9836	3.81604	0.937305	2.24e-05	0.000552191	3.25791
Tmx4	241.454	-2.7869	0.663016	2.24e-05	0.000552191	3.25791
Gpx8	23.9875	4.62612	1.20565	2.28e-05	0.000560704	3.25127
Tmeff2	60.647	-4.38984	1.12148	2.32e-05	0.000568196	3.2455
Csrnp3	240.649	-2.70784	0.645249	2.34e-05	0.000572213	3.24244
Pkia	675.455	-2.77979	0.663335	2.34e-05	0.000572213	3.24244
Myo10	97.5804	2.90132	0.695385	2.4e-05	0.000583196	3.23419
Pak3	287.062	-2.72898	0.65166	2.4e-05	0.000583196	3.23419
Mfng	84.3751	3.14667	0.759482	2.44e-05	0.000592798	3.22709
Ltbp4	15.1227	5.36892	1.61193	2.46e-05	0.000596443	3.22443
Atp1a2	19.9357	5.16055	1.47026	2.55e-05	0.000616013	3.21041
Dppa2	15.25	5.3601	1.61626	2.56e-05	0.000617874	3.2091
Mturn	114.191	-2.9653	0.716356	2.62e-05	0.000628185	3.20191
Ttll4	37.2624	3.72964	0.923487	2.61e-05	0.000628185	3.20191
Bach2	279.255	-2.56814	0.615357	2.64e-05	0.000633641	3.19816
Ank3	916.503	-2.36633	0.563687	2.67e-05	0.000638537	3.19481
Mdfi	31.0271	3.97704	1.00105	2.72e-05	0.000649697	3.18729
Ankrd12	211.556	-3.2645	0.797277	2.73e-05	0.000650928	3.18647
Cntnap2	125.868	-2.96295	0.718399	2.75e-05	0.000652775	3.18524
Msx3	41.8486	4.29296	1.10508	2.75e-05	0.00065281	3.18521
Ttk	29.2164	4.06209	1.02947	2.77e-05	0.00065692	3.18249
Cend1	130.29	-3.19012	0.778598	2.78e-05	0.000657687	3.18198
Tcea3	14.7951	5.32891	1.61994	2.84e-05	0.000668788	3.17471
Rab3a	444.073	-2.58078	0.621957	2.84e-05	0.000669228	3.17443
Synm	70.1657	-3.57312	0.885486	2.87e-05	0.00067439	3.17109
Soga3	763.731	-2.38263	0.571269	2.89e-05	0.000677556	3.16905
Dnm3	58.7624	-5.0403	1.42717	2.92e-05	0.000683034	3.16556
Ndn	743.19	-2.65226	0.64222	2.96e-05	0.000690256	3.16099
Inpp5f	213.782	-2.66288	0.645292	2.98e-05	0.00069363	3.15887
Cd200	55.3988	-4.38662	1.14648	2.98e-05	0.00069419	3.15852
Dut	93.9436	2.90562	0.709127	3.04e-05	0.000705697	3.15138
Tdgf1	30.4331	4.25027	1.10068	3.05e-05	0.000706554	3.15085
Mov10	19.6568	5.12162	1.48412	3.06e-05	0.00070695	3.15061
Chd5	53.037	-3.89382	0.985349	3.07e-05	0.000707854	3.15006
Kcna6	97.3042	-3.62763	0.906646	3.1e-05	0.00071321	3.14678
Stmn3	1474.73	-2.86613	0.700471	3.13e-05	0.000719731	3.14283
Mtus2	341.703	-2.5695	0.624128	3.17e-05	0.000726834	3.13856
Cdx2	20.6849	5.08486	1.47236	3.22e-05	0.000737425	3.13228
Nrxn3	112.633	-3.12411	0.770067	3.23e-05	0.000737735	3.1321
Mllt11	635.893	-2.47135	0.599465	3.23e-05	0.000737737	3.1321
Ahnak	39.5461	3.55974	0.89081	3.26e-05	0.00074133	3.12999
Jakmip2	121.387	-3.03764	0.74902	3.33e-05	0.000757468	3.12064
S100a13	20.1664	5.06829	1.47123	3.36e-05	0.000762355	3.11784
Flnc	24.2324	4.2967	1.12748	3.38e-05	0.000763585	3.11714
Pja2	313.864	-2.89139	0.711282	3.38e-05	0.000763585	3.11714
Stk32c	133.858	-3.09418	0.76835	3.57e-05	0.000806289	3.09351
Taok3	243.323	-2.59451	0.637023	3.61e-05	0.000812762	3.09004
Echdc2	26.9964	4.52876	1.22316	3.62e-05	0.000814115	3.08931
Trim25	107.799	3.06962	0.76347	3.68e-05	0.000824241	3.08395
Tacc3	46.1367	3.38785	0.853165	3.8e-05	0.000851186	3.06998
Shmt2	133.189	2.91362	0.724183	3.82e-05	0.000854015	3.06853
Baiap2	41.4224	3.52753	0.895971	3.95e-05	0.000880327	3.05536
Pbx1	540.045	-2.36009	0.579143	3.97e-05	0.000883887	3.0536
Smad3	40.8881	3.77306	0.970942	4.01e-05	0.000891704	3.04978
Gabrb3	63.6641	-3.88826	1.00747	4.03e-05	0.000893515	3.0489
Rbfox3	228.457	-2.77928	0.692244	4.08e-05	0.000903373	3.04413
Fzd10	14.0125	5.2227	1.64526	4.11e-05	0.000907966	3.04193
Cbln1	382.694	-2.4969	0.618135	4.16e-05	0.000916161	3.03803
Pygl	65.4773	3.20009	0.806953	4.16e-05	0.000916161	3.03803
Ccdc88a	327.157	-3.0978	0.779355	4.19e-05	0.000920402	3.03602
Nsg1	498.254	-2.41336	0.596759	4.26e-05	0.000933955	3.02967
Tmem97	132.817	2.87838	0.721424	4.28e-05	0.000937238	3.02815
Hivep2	97.8149	-3.01615	0.759173	4.33e-05	0.000944982	3.02458
Mpzl2	19.5599	5.00173	1.48873	4.4e-05	0.000958732	3.0183
Slc43a1	14.6043	5.2148	1.66394	4.4e-05	0.000958732	3.0183
Elavl3	932.293	-2.37387	0.588379	4.48e-05	0.000973	3.01189
Inppl1	296.288	2.44964	0.609336	4.51e-05	0.000978652	3.00937
Impdh2	316.656	2.40703	0.599497	4.68e-05	0.00101298	2.9944
Fry	53.0467	-3.86356	1.01577	4.8e-05	0.00103725	2.98412
Tshz2	27.6585	-5.02581	1.53047	4.88e-05	0.00105273	2.97768
1600014K23Rik	43.7838	3.37806	0.86968	4.94e-05	0.00105827	2.9754
Cadps2	28.0627	-5.03022	1.53574	4.92e-05	0.00105827	2.9754
Espl1	32.5411	3.77761	0.990692	4.93e-05	0.00105827	2.9754
Kcna1	27.9701	-5.02828	1.53526	4.94e-05	0.00105827	2.9754
Epb4.1l1	203.424	-2.99076	0.760949	4.96e-05	0.00106036	2.97454
F11r	89.4821	2.95335	0.751763	5.04e-05	0.00107639	2.96803
B3gnt8	30.9289	3.85594	1.01852	5.07e-05	0.00107902	2.96697
Irs3	14.6827	5.17432	1.67743	5.07e-05	0.00107902	2.96697
Brca1	18.929	4.95075	1.49781	5.27e-05	0.00111914	2.95112
Ablim1	62.7779	-3.41383	0.885403	5.29e-05	0.00112043	2.95061
Cacng2	47.1157	-4.13895	1.12131	5.34e-05	0.00112407	2.94921
Cdkn2a	34.4579	3.61277	0.946088	5.34e-05	0.00112407	2.94921
Ly6h	1184.42	-2.88806	0.737491	5.34e-05	0.00112407	2.94921
Syn1	64.2753	-3.43488	0.892417	5.34e-05	0.00112407	2.94921
Dhfr	44.7638	3.31661	0.857954	5.35e-05	0.00112419	2.94916
Ppap2b	47.5641	3.27091	0.845941	5.44e-05	0.00113996	2.94311
Sapcd2	13.318	5.13379	1.66589	5.51e-05	0.00115343	2.93801
Mis18bp1	36.8137	3.73921	0.989185	5.54e-05	0.00115774	2.93639
Eid1	571.375	-2.43076	0.614558	5.57e-05	0.00116084	2.93523
Mast1	156.93	-3.27102	0.847896	5.58e-05	0.00116141	2.93501
Casc4	67.7243	-4.00979	1.08178	5.66e-05	0.00117557	2.92975
Gria1	26.8086	-4.98201	1.53881	5.68e-05	0.00117557	2.92975
Prnp	147.853	-2.95692	0.760372	5.68e-05	0.00117557	2.92975
Klf9	17.7005	4.95237	1.51872	5.71e-05	0.00117955	2.92828
Spock1	163.201	-2.64429	0.675433	5.79e-05	0.00119396	2.92301
Dll3	172.937	2.61412	0.667576	5.83e-05	0.00119698	2.92191
Ebf3	268.619	-3.10711	0.804191	5.82e-05	0.00119698	2.92191
Pou4f1	323.543	-2.59189	0.661443	5.83e-05	0.00119698	2.92191
Ptges3l	34.6481	4.2198	1.16267	5.87e-05	0.00120056	2.92062
Pycard	17.5244	4.94172	1.51811	5.86e-05	0.00120056	2.92062
Rnf130	119.586	-2.87911	0.742477	6.01e-05	0.0012275	2.91098
Resp18	90.7912	-3.19226	0.830908	6.02e-05	0.00122792	2.91083
Rab11fip1	45.8062	3.24562	0.846763	6.06e-05	0.00123297	2.90905
Asxl3	96.7268	-3.28838	0.859683	6.1e-05	0.00123822	2.9072
Pcsk2	58.4522	-3.41991	0.900619	6.24e-05	0.00126149	2.89912
Sox9	159.736	2.553	0.654331	6.23e-05	0.00126149	2.89912
Srcin1	100.582	-2.90847	0.753093	6.24e-05	0.00126149	2.89912
Stxbp2	87.2636	2.7888	0.719928	6.25e-05	0.00126203	2.89893
Hirip3	78.1255	2.88064	0.745908	6.3e-05	0.00126848	2.89672
Ctdsp1	25.4313	4.41021	1.2495	6.31e-05	0.00126907	2.89651
Ajuba	13.0148	5.08975	1.6773	6.36e-05	0.00127571	2.89425
Lima1	132.67	3.20492	0.838698	6.37e-05	0.00127571	2.89425
Lefty2	27.5993	4.13512	1.14248	6.47e-05	0.00129428	2.88797
Siva1	92.8836	3.0495	0.795512	6.49e-05	0.00129662	2.88719
Tdrd12	18.3617	4.89048	1.51098	6.55e-05	0.00130615	2.88401
Pcp4	47.455	-3.86567	1.04776	6.57e-05	0.00130741	2.88359
Nol4	62.2464	-3.46089	0.917531	6.58e-05	0.00130783	2.88345
Fn1	76.2035	3.22084	0.84673	6.66e-05	0.00132032	2.87932
Klc1	1657.99	-2.46419	0.633721	6.72e-05	0.00132971	2.87624
Vstm2l	376.115	-2.96033	0.772664	6.72e-05	0.00132971	2.87624
Fxyd7	27.5823	-4.94717	1.56338	6.79e-05	0.00134021	2.87283
2006-09-01	183.368	-2.96017	0.773781	6.84e-05	0.00134765	2.87042
Ina	2200.01	-2.57412	0.666931	7.01e-05	0.00137965	2.86023
Btbd17	208.649	2.96122	0.776656	7.1e-05	0.00139392	2.85576
Camta1	147.957	-3.22274	0.852417	7.11e-05	0.00139392	2.85576
Stil	12.7751	5.05363	1.68584	7.13e-05	0.00139492	2.85545
Cacnb1	137.498	-3.09979	0.816988	7.15e-05	0.00139813	2.85445
Dpysl2	613.152	-2.28406	0.586037	7.22e-05	0.00140829	2.85131
Nwd2	63.4752	-3.56568	0.959078	7.27e-05	0.00141583	2.84899
Slc2a1	212.199	2.76746	0.723755	7.31e-05	0.001421	2.8474
Cpe	1212.41	-2.48007	0.64318	7.37e-05	0.00142761	2.84539
Mybl2	43.1439	3.58491	0.966528	7.37e-05	0.00142761	2.84539
Tbc1d9	116.349	-2.76261	0.722999	7.38e-05	0.00142761	2.84539
Gramd3	42.2214	4.05231	1.12792	7.41e-05	0.00143108	2.84434
Slc16a1	55.8157	3.11338	0.82388	7.44e-05	0.00143512	2.84311
Tgif2	34.8653	3.58497	0.968817	7.55e-05	0.00145392	2.83746
Dlgap1	52.0668	-4.02205	1.11968	7.59e-05	0.00146002	2.83564
Ccser2	66.3654	-3.73769	1.02043	7.66e-05	0.00147046	2.83255
Zscan10	12.6235	5.03004	1.69211	7.68e-05	0.00147102	2.83238
Ifitm1	12.7115	5.03057	1.6948	7.71e-05	0.00147453	2.83135
Nanog	12.6871	5.02556	1.69442	7.8e-05	0.00149033	2.82672
Epha5	45.0564	-3.85919	1.06508	7.87e-05	0.00150111	2.82359
Lingo2	25.1894	-4.88451	1.5587	7.89e-05	0.0015022	2.82327
Fhl3	33.3078	4.15427	1.17619	7.95e-05	0.00151143	2.82061
Hes6	639.25	2.4867	0.650048	8.05e-05	0.00152799	2.81588
Hecw1	316.725	-2.64969	0.696865	8.1e-05	0.00153419	2.81412
Kif21b	273.252	-2.44949	0.639879	8.12e-05	0.00153564	2.81371
Mns1	27.8118	3.99695	1.11863	8.13e-05	0.00153564	2.81371
Crmp1	432.313	-2.92849	0.777205	8.17e-05	0.00154128	2.81212
Sgol1	38.5113	3.62163	0.989308	8.24e-05	0.00155248	2.80897
Gm7325	12.4719	5.0026	1.69992	8.37e-05	0.00157305	2.80326
Ube2ql1	63.2199	-3.57773	0.976555	8.38e-05	0.00157305	2.80326
Fnbp1l	338.303	-2.66877	0.705265	8.49e-05	0.00158799	2.79915
Pag1	27.2476	-4.89146	1.58774	8.48e-05	0.00158799	2.79915
Kcnma1	43.9786	-4.30691	1.24998	8.54e-05	0.00159511	2.79721
Cldn7	17.5155	4.80951	1.52892	8.67e-05	0.00161563	2.79166
Rgs7	24.7611	-4.8562	1.5651	8.67e-05	0.00161563	2.79166
Ptprr	24.7535	-4.8499	1.56828	8.9e-05	0.00165531	2.78112
Tulp4	75.5941	-3.85949	1.08118	9.05e-05	0.00168097	2.77444
Magee1	223.629	-2.63108	0.699374	9.17e-05	0.00170058	2.7694
Rnf150	100.178	-2.91359	0.781345	9.19e-05	0.00170076	2.76936
Nap1l5	109.358	-3.24666	0.881088	9.23e-05	0.00170608	2.768
Gstt3	12.2322	4.96673	1.70814	9.32e-05	0.00171605	2.76547
Sox21	12.2322	4.96673	1.70814	9.32e-05	0.00171605	2.76547
Kcnh1	45.9515	-4.70765	1.47756	9.34e-05	0.0017176	2.76508
Rims2	145.02	-2.88879	0.775516	9.37e-05	0.00172072	2.76429
Aspg	13.054	4.97364	1.72293	9.39e-05	0.00172239	2.76387
Usp1	71.3462	3.10579	0.840623	9.48e-05	0.00173607	2.76043
Enkd1	28.367	4.19673	1.2189	9.51e-05	0.00173929	2.75963
Sestd1	112.909	-3.16918	0.86028	9.54e-05	0.00174189	2.75898
Camk2b	98.4391	-2.95803	0.797895	9.63e-05	0.00175315	2.75618
Fancd2	12.2958	4.95672	1.71274	9.63e-05	0.00175315	2.75618
Dner	391.368	-2.38263	0.630219	9.67e-05	0.00175697	2.75524
Cttnbp2	49.823	-3.51971	0.972953	9.79e-05	0.0017754	2.7507
Sox2	92.2253	2.67596	0.717747	9.96e-05	0.00180459	2.74362
Phox2a	106.513	-2.88963	0.780857	0.000100438	0.00181646	2.74077
Fam132b	12.0806	4.93928	1.71586	0.000101255	0.00182844	2.73792
Ncapg	18.7671	4.45144	1.34825	0.00010165	0.00183279	2.73689
Ephb1	112.239	-2.85055	0.770571	0.00010213	0.00183865	2.7355
Avpi1	73.1301	2.81531	0.760426	0.000102441	0.00184146	2.73484
2008-09-01	116.717	2.55294	0.685429	0.000105438	0.00189246	2.72297
Cnksr2	49.4199	-4.15149	1.21896	0.000108204	0.00193917	2.71238
Timp1	11.929	4.90714	1.72545	0.000111578	0.00199662	2.69971
Sft2d2	36.1311	4.01266	1.16695	0.000112345	0.00200731	2.69738
Unc13a	128.453	-2.61962	0.710726	0.000114951	0.0020508	2.68808
Sema3d	28.7654	-4.82142	1.63904	0.000116223	0.00207037	2.68395
Prph	132.807	-2.95332	0.813703	0.000120116	0.00213652	2.67029
Caly	40.0875	-4.21891	1.26806	0.000121991	0.00216661	2.66422
Slc16a2	100.941	-2.85497	0.785366	0.000122263	0.0021682	2.6639
D430019H16Rik	234.556	-2.42705	0.658339	0.000124527	0.0022041	2.65677
Serpinb9b	11.7529	4.86869	1.73493	0.000124658	0.0022041	2.65677
Pnmal2	578.584	-2.32987	0.62956	0.00012599	0.00222432	2.6528
Umps	62.891	2.83341	0.783656	0.000130113	0.00229371	2.63946
Srgap1	317.147	-2.27997	0.616437	0.000130837	0.00230304	2.6377
Tenm2	78.9836	-2.96429	0.826877	0.000135377	0.00237943	2.62353
Psmc3ip	22.9116	3.86798	1.1367	0.000136753	0.00240006	2.61978
Mapre2	185.513	-2.64183	0.73117	0.000140261	0.00245798	2.60942
Gart	169.491	2.43568	0.668678	0.000140821	0.00246415	2.60833
Dscam	42.6718	-4.57322	1.49775	0.000142069	0.00248234	2.60514
Hdgfrp3	353.206	-2.27263	0.619273	0.000142953	0.0024941	2.60309
F2rl1	19.7567	4.39483	1.39059	0.000144898	0.00252063	2.59849
Itgb5	16.1901	4.65533	1.56641	0.0001447	0.00252063	2.59849
Cdh5	25.6765	3.65067	1.06259	0.000145792	0.00253248	2.59645
Gprc5a	30.7842	4.00904	1.20627	0.000148004	0.00256713	2.59055
Ankle1	11.5133	4.8035	1.75461	0.000150519	0.00260695	2.58387
Llgl2	11.2981	4.80032	1.75166	0.000151078	0.00261281	2.58289
Camk1g	40.9005	-3.92826	1.17625	0.00015202	0.00262527	2.58083
5830417I10Rik	201.803	2.68667	0.751536	0.000153581	0.00264837	2.57702
Cmip	875.617	-2.13926	0.581692	0.000155132	0.00267124	2.57329
Fam19a4	48.1631	3.15473	0.902354	0.000160065	0.00275219	2.56032
3632451O06Rik	129.494	-2.54437	0.71111	0.000161005	0.00276435	2.55841
Akap9	528.58	-2.71855	0.765865	0.000162836	0.00279175	2.55412
Dpp6	103.929	-2.85182	0.808654	0.000165338	0.00282472	2.54903
Rab13	59.952	3.39441	0.986258	0.000165473	0.00282472	2.54903
Scarna17	11.1464	4.76814	1.76092	0.00016535	0.00282472	2.54903
Tanc1	26.6111	4.068	1.2516	0.000166209	0.0028332	2.54772
Eno2	70.0711	-3.28799	0.950855	0.000166993	0.00284128	2.54649
Mycbp2	292.281	-2.67387	0.754014	0.000167162	0.00284128	2.54649
Chaf1b	63.1273	3.38599	0.984873	0.000167754	0.00284725	2.54557
Klc3	22.8048	4.17889	1.30867	0.000169819	0.00287819	2.54088
St8sia3	107.235	-2.65797	0.75072	0.000170818	0.00289098	2.53895
Spag5	11.0584	4.75087	1.76459	0.000173175	0.00292671	2.53362
Onecut1	129.828	-2.87451	0.820312	0.000174318	0.00293765	2.532
Zfp711	61.1526	-3.15013	0.909179	0.000174184	0.00293765	2.532
Cdc25b	556.503	2.4911	0.700385	0.000174989	0.00294478	2.53095
Ubash3b	117.317	-2.57413	0.726822	0.000176085	0.00295903	2.52885
Isl2	47.7787	-3.60813	1.07213	0.000178079	0.0029883	2.52458
Tub	100.119	-2.68063	0.761394	0.000178916	0.0029981	2.52315
Stox2	704.064	-2.14328	0.591071	0.000179301	0.00300032	2.52283
Lhfpl4	240.971	-2.39378	0.672612	0.000182511	0.00304973	2.51574
Atp2b2	57.0636	-3.56503	1.05993	0.000183583	0.00306333	2.51381
Myof	15.7108	4.58001	1.58709	0.000184149	0.00306846	2.51308
AI854517	10.9068	4.72374	1.77167	0.000186397	0.00310155	2.50842
2003-09-01	666.271	-2.12304	0.588877	0.000193845	0.00322097	2.49201
Rapgef6	173.79	-2.90415	0.839551	0.000194629	0.00322948	2.49087
Ldoc1	26.9525	3.60302	1.08213	0.000194941	0.00323015	2.49078
Tnks	147.114	-3.09242	0.903732	0.000199631	0.00330324	2.48106
Dach2	40.7376	-4.46928	1.52783	0.000202457	0.00334069	2.47616
Pmfbp1	40.7376	-4.46928	1.52783	0.000202457	0.00334069	2.47616
Ache	43.7796	-3.90484	1.21288	0.000204034	0.00335379	2.47446
Athl1	10.8188	4.68987	1.78188	0.000204382	0.00335379	2.47446
Galnt6	10.8188	4.68987	1.78188	0.000204382	0.00335379	2.47446
Mapkapk3	10.8188	4.68987	1.78188	0.000204382	0.00335379	2.47446
Rplp0	1518.82	2.2294	0.627441	0.000205724	0.00337114	2.47222
Ecel1	56.6424	-3.19577	0.944253	0.000210393	0.00343816	2.46367
Pop1	62.0271	2.73954	0.793282	0.00021021	0.00343816	2.46367
Car4	17.9661	4.05583	1.28972	0.000211204	0.00344667	2.4626
Mcf2l	93.3673	-2.6923	0.782049	0.000220403	0.00359185	2.44468
Unc5c	64.9263	-2.93961	0.865626	0.000227014	0.0036945	2.43244
Batf3	10.9312	4.65008	1.80358	0.000229452	0.00371888	2.42959
Cdh12	21.4278	-4.5504	1.65002	0.000229346	0.00371888	2.42959
Efr3b	132.362	-2.46312	0.71093	0.00022906	0.00371888	2.42959
Syp	38.4922	-4.05913	1.30891	0.000230679	0.00373366	2.42787
Xylb	10.5155	4.64168	1.79319	0.000231628	0.00374392	2.42667
Rasal2	123.422	-2.53647	0.737116	0.000236114	0.00381123	2.41894
Gphn	53.0633	-4.51517	1.63424	0.000240683	0.0038797	2.4112
Bglap3	10.7307	4.62484	1.80431	0.000243512	0.00391998	2.40672
Arhgap9	10.3639	4.6094	1.80195	0.000251826	0.00403738	2.3939
Sox3	68.7659	2.8777	0.854894	0.000251411	0.00403738	2.3939
Ttf2	57.877	3.05578	0.915518	0.000251814	0.00403738	2.3939
Chchd10	175.295	2.50899	0.73453	0.00025613	0.00410084	2.38713
Oip5	10.4275	4.60026	1.80606	0.000258188	0.00412823	2.38424
Cacna2d3	38.7667	-3.81693	1.21589	0.000261195	0.00417069	2.37979
Spint1	26.2755	3.53309	1.09606	0.000262102	0.00417954	2.37887
Snx5	454.266	2.23261	0.644998	0.000265161	0.00422265	2.37441
Asphd1	59.9788	-3.1531	0.956864	0.000268759	0.00427421	2.36914
Igsf3	301.159	-2.22584	0.643932	0.000270045	0.00427746	2.36881
Myl12a	89.1378	2.82757	0.844913	0.000269851	0.00427746	2.36881
Sox15	14.7766	4.4519	1.61954	0.000269642	0.00427746	2.36881
Arhgap27	17.5201	4.08394	1.35943	0.000273831	0.00433164	2.36335
Hs3st2	37.0482	-4.36264	1.54635	0.000275036	0.0043449	2.36202
Tgif1	10.5399	4.57551	1.82181	0.00027703	0.00437059	2.35946
Perp	32.1621	3.19883	0.980028	0.000284362	0.00448031	2.34869
Cmklr1	46.0393	3.21687	0.986803	0.000284815	0.0044815	2.34858
Nedd4l	229.05	-2.21431	0.644132	0.000286998	0.00450986	2.34584
C77370	61.9182	-3.24298	0.997999	0.000288502	0.00452562	2.34432
Igf2bp1	1024.92	1.99585	0.568423	0.000288981	0.00452562	2.34432
Map9	147.017	-2.40571	0.709617	0.000289145	0.00452562	2.34432
Fbxo15	21.9619	3.81007	1.23132	0.000289543	0.00452587	2.3443
Sgip1	41.1333	-3.84234	1.24799	0.000291727	0.00455401	2.34161
Syn3	38.171	-3.53992	1.11508	0.000292482	0.0045598	2.34105
Pmaip1	32.8856	3.14708	0.965974	0.000295719	0.00460422	2.33684
Tnfrsf10b	21.984	3.65722	1.16696	0.000296985	0.00461786	2.33556
Nrcam	174.717	-2.35369	0.694484	0.000298604	0.00463601	2.33386
Plod1	71.6445	2.74655	0.827337	0.000298934	0.00463601	2.33386
Rrm2	70.4614	3.17924	0.979295	0.000299699	0.00463624	2.33383
Serpinh1	214.218	2.1778	0.634498	0.00029973	0.00463624	2.33383
Jph3	108.186	-2.64384	0.793016	0.000300492	0.00464198	2.3333
Slc17a6	167.942	-2.4236	0.719208	0.00030257	0.00466799	2.33087
Atp2b1	743.131	-2.22367	0.65164	0.000305411	0.00470571	2.32738
Dtx3l	9.97261	4.52128	1.8246	0.000314162	0.00481121	2.31775
Nap1l3	42.8875	-4.08888	1.39499	0.00031333	0.00481121	2.31775
Nes	95.2765	2.73704	0.828904	0.000314286	0.00481121	2.31775
Oaf	9.97261	4.52128	1.8246	0.000314162	0.00481121	2.31775
Sall4	100.644	2.52712	0.757061	0.000312944	0.00481121	2.31775
Rgs2	139.041	-2.49982	0.748349	0.000315025	0.00481631	2.31729
Ubqln2	86.2071	-3.00574	0.923995	0.000318768	0.00486727	2.31271
Gm38426	10.0362	4.50296	1.83216	0.00032929	0.00502147	2.29917
Sdc4	37.8066	3.441	1.09287	0.000329829	0.00502322	2.29902
Bgn	10.3883	4.50347	1.84539	0.000331857	0.00504763	2.29691
Chd3os	38.8015	-3.77789	1.24373	0.000335209	0.00509122	2.29318
Syt11	902.171	-1.97576	0.570068	0.000335581	0.00509122	2.29318
Cask	164.377	-2.49604	0.752939	0.000337636	0.00511585	2.29108
Pnma2	82.8655	-2.79621	0.856776	0.000338646	0.00512462	2.29034
Arhgef16	17.2723	3.98518	1.35665	0.000342996	0.00518383	2.28535
Gnas	480.855	-2.03306	0.592357	0.000344064	0.00518675	2.2851
Pfn2	291.457	-2.67274	0.815458	0.000343969	0.00518675	2.2851
Zfhx3	987.67	-2.02737	0.590553	0.000345445	0.00520097	2.28392
Lmtk3	61.5528	-2.892	0.892776	0.000346192	0.0052056	2.28353
Tnfaip8	28.4777	3.58943	1.16478	0.00034958	0.0052499	2.27985
Scg3	347.632	-2.10069	0.61818	0.000352198	0.00528253	2.27716
Mybbp1a	341.127	2.10376	0.619465	0.00035318	0.00528389	2.27705
Scg2	53.4923	-3.62194	1.18096	0.000353138	0.00528389	2.27705
Ctnna2	326.03	-2.21444	0.659097	0.000354798	0.00530142	2.27561
Cacna2d1	269.54	-2.38331	0.718426	0.000356002	0.00531272	2.27468
Clip1	121.262	-2.69242	0.825946	0.000357174	0.00532351	2.2738
AI593442	19.1243	-4.37828	1.68276	0.000361738	0.00535788	2.27101
C1qtnf4	59.6556	-3.07331	0.963342	0.000361324	0.00535788	2.27101
Fabp3	275.628	2.18562	0.650051	0.000360498	0.00535788	2.27101
Kif1b	774.445	-2.06344	0.606477	0.0003613	0.00535788	2.27101
Kif3a	403.963	-2.06858	0.608225	0.000360703	0.00535788	2.27101
Aplp1	205.742	-2.57043	0.785766	0.000365821	0.00540293	2.26737
Arnt2	117.115	-2.59127	0.793098	0.000366146	0.00540293	2.26737
Psrc1	44.5297	3.21962	1.02014	0.00036574	0.00540293	2.26737
Rps19	3063.64	2.28802	0.687674	0.000367666	0.00541862	2.26611
Slc5a5	41.0332	3.2834	1.0463	0.00036921	0.00543462	2.26483
Itgb3	17.4335	4.12015	1.46161	0.00037068	0.00544949	2.26364
Dusp26	75.8269	-2.77331	0.859271	0.000374921	0.00550503	2.25924
C1qtnf6	17.3455	4.11064	1.46297	0.000380527	0.00558044	2.25333
Dixdc1	36.18	-3.67389	1.21904	0.000381715	0.00559095	2.25251
Chn1	84.3614	-2.65921	0.821351	0.000383639	0.0056122	2.25087
Ank2	146.217	-2.3011	0.695796	0.00038459	0.00561918	2.25033
Cd24a	429.872	-2.0311	0.59949	0.00038868	0.0056511	2.24787
Csrnp1	30.7961	3.13943	0.997142	0.000387582	0.0056511	2.24787
Kifc5b	13.9941	4.32237	1.65401	0.000388524	0.0056511	2.24787
Rassf3	46.5412	2.85923	0.893655	0.000388008	0.0056511	2.24787
Dlg4	475.07	-2.25422	0.680344	0.000390464	0.00567009	2.24641
Cdk14	118.559	-2.39234	0.72973	0.000392814	0.00569725	2.24434
Hrc	9.58134	4.42642	1.84867	0.00039499	0.0057218	2.24247
Fstl4	21.576	-4.37046	1.73166	0.00039751	0.00575129	2.24023
Rasgrf2	18.3627	-4.33531	1.68422	0.000398949	0.00575807	2.23972
Zfp804a	38.2948	-3.73893	1.25918	0.000398703	0.00575807	2.23972
Bicd1	89.7606	-2.71785	0.846954	0.00040242	0.00579406	2.23702
Mavs	9.99702	4.42196	1.86473	0.000402415	0.00579406	2.23702
Lonrf3	9.79658	4.40815	1.86017	0.000413921	0.00595244	2.22531
Cdh2	162.305	-2.39998	0.737151	0.000415161	0.00596303	2.22453
Stk17b	13.6908	4.29369	1.6586	0.000417584	0.00599059	2.22253
Aprt	712.725	2.31841	0.708697	0.000418248	0.00599287	2.22237
Cntnap4	18.1917	-4.31534	1.68919	0.000420425	0.00600231	2.22168
Cyb561	80.3876	-2.92968	0.928431	0.00041967	0.00600231	2.22168
Glra1	44.6601	2.82018	0.888379	0.000419972	0.00600231	2.22168
Gabra3	37.3931	-3.6736	1.23877	0.000422724	0.00602788	2.21984
Amph	97.845	-2.48438	0.769324	0.000425326	0.00605466	2.21791
Nek1	49.7199	-3.69074	1.24858	0.000425623	0.00605466	2.21791
Slc7a7	9.42971	4.38777	1.85881	0.00043259	0.00613171	2.21242
Sptbn1	1153.12	-1.9951	0.593067	0.000431894	0.00613171	2.21242
Tpbpa	22.3028	3.53543	1.17785	0.000432165	0.00613171	2.21242
Cad	160.936	2.21618	0.674679	0.000433168	0.00613258	2.21236
Hspe1	487.996	2.15104	0.651446	0.000436091	0.0061666	2.20995
Plekhf2	35.3777	2.95786	0.945554	0.000443055	0.00625762	2.20359
Plxnc1	32.2451	-4.16804	1.56449	0.000448291	0.00632405	2.19901
Wnt6	16.9542	4.05668	1.47703	0.000449729	0.00633679	2.19813
Palm2	17.9552	-4.28796	1.69737	0.000452424	0.0063672	2.19605
Nop2	148.563	2.24875	0.690093	0.000453289	0.00637182	2.19574
Cenpn	23.647	3.37578	1.11587	0.000454128	0.00637607	2.19545
Cdh3	14.6243	4.16769	1.57008	0.000454881	0.00637909	2.19524
Chst1	217.986	-2.24952	0.691085	0.000457319	0.0064057	2.19343
Adgrl3	17.9977	-4.28225	1.70109	0.000460807	0.00643936	2.19116
Nyap1	39.2736	-3.50067	1.17344	0.000460313	0.00643936	2.19116
Dpf1	188.782	-2.33292	0.722133	0.000461377	0.00643974	2.19113
Ahi1	186.549	-2.2066	0.676515	0.000463858	0.00645214	2.1903
Asic2	32.028	-4.16725	1.57692	0.000462954	0.00645214	2.1903
Baz2b	454.766	-2.25424	0.69396	0.000463897	0.00645214	2.1903
Gdf15	20.4816	3.90677	1.38854	0.000466976	0.00648736	2.18793
Pkmyt1	42.0385	2.80707	0.89586	0.000467847	0.00649025	2.18774
Serpine2	277.497	2.22437	0.683784	0.000468278	0.00649025	2.18774
Gng12	51.6302	2.67574	0.848152	0.00047016	0.00650873	2.1865
Timp3	48.8203	2.8418	0.90949	0.000470778	0.00650969	2.18644
Pdlim1	71.3506	3.33192	1.1036	0.000472485	0.00652405	2.18548
Rac3	59.4868	-2.86038	0.916971	0.000472917	0.00652405	2.18548
N4bp3	38.7257	3.03541	0.985271	0.000478944	0.00659952	2.18049
Rcl1	247.453	2.21196	0.681113	0.000479526	0.00659987	2.18046
Nr4a2	51.6349	-3.3537	1.11677	0.000483592	0.00664814	2.1773
AU018091	17.0712	3.75258	1.31004	0.000487132	0.00668131	2.17514
Arid5a	12.3107	4.25192	1.69419	0.000486783	0.00668131	2.17514
Slitrk1	38.9213	-3.54387	1.20449	0.000488002	0.00668552	2.17486
0610010F05Rik	174.342	-2.19802	0.678137	0.000492794	0.00673441	2.1717
Anxa6	93.3001	2.43094	0.763747	0.000493274	0.00673441	2.1717
Ppfia3	181.932	-2.28336	0.709659	0.000492961	0.00673441	2.1717
Mdga2	31.5998	-4.13913	1.58439	0.000501102	0.00682557	2.16586
Slc39a4	9.19007	4.32399	1.87408	0.000500722	0.00682557	2.16586
Fbln1	13.236	4.22398	1.67607	0.000501717	0.00682611	2.16583
Gng2	339.282	-2.03817	0.619835	0.000503645	0.00683958	2.16497
Kank2	20.0415	3.87506	1.38954	0.00050386	0.00683958	2.16497
Nbl1	71.2725	2.5666	0.817008	0.000511574	0.00693636	2.15887
Slc12a5	32.1219	-4.12447	1.58464	0.000517656	0.00701081	2.15423
Cmtm8	41.2154	2.79113	0.904557	0.000529887	0.00716828	2.14459
Sobp	228.107	-2.19228	0.682648	0.000535272	0.00723288	2.14069
Cenph	58.5717	2.74991	0.890726	0.000537743	0.00724975	2.13968
Syngr3	34.1241	-3.56648	1.23475	0.000537316	0.00724975	2.13968
Chek2	9.12646	4.2869	1.88675	0.000545028	0.00732301	2.13531
Kif18b	9.12646	4.2869	1.88675	0.000545028	0.00732301	2.13531
Parp12	13.0843	4.19279	1.68493	0.000544633	0.00732301	2.13531
Shroom3	83.1115	2.47349	0.789229	0.000546329	0.00733218	2.13477
Rsad2	19.3902	3.53698	1.22396	0.000547398	0.00733823	2.13441
6430548M08Rik	72.1579	-2.6979	0.87439	0.000553172	0.00740725	2.13034
Kifc1	12.9963	4.1827	1.68572	0.000557251	0.00745346	2.12764
Disp2	48.3704	-3.09557	1.0318	0.000561478	0.00750155	2.12485
Nrn1	76.1725	-2.87827	0.946631	0.000567753	0.00757685	2.12051
Gnai1	38.1998	-3.69878	1.31987	0.000575208	0.00766771	2.11533
Dhx57	79.5721	-2.87673	0.948006	0.000576432	0.0076754	2.1149
Plcb1	51.7963	-3.11683	1.04549	0.00057999	0.00771413	2.11271
Atl1	55.983	-2.88907	0.954174	0.000582303	0.00773622	2.11147
Bik	23.9628	3.548	1.24468	0.00058871	0.00781259	2.10721
Phactr1	171.229	-2.17399	0.684033	0.000592218	0.00785036	2.10511
Derl3	12.8447	4.15584	1.69265	0.000596699	0.00790094	2.10232
Faxc	147.911	-2.26856	0.72183	0.000604373	0.00799363	2.09726
Lrfn2	33.3983	-3.77134	1.37594	0.000605973	0.00800587	2.09659
Serpini1	101.203	-2.36442	0.758939	0.000609194	0.00803946	2.09477
Grik1	16.9418	-4.16011	1.73022	0.000624647	0.00822374	2.08493
Nrtn	19.4594	3.80884	1.40879	0.000625744	0.00822374	2.08493
Rps20	9617.78	2.3177	0.743485	0.000624193	0.00822374	2.08493
Zyg11b	244.639	-2.27072	0.725807	0.00062593	0.00822374	2.08493
Mafb	32.0399	-4.07139	1.62428	0.00063177	0.00828447	2.08174
Peg13	520.114	-2.15868	0.683568	0.000631949	0.00828447	2.08174
Hadh	30.3227	2.98005	1.00369	0.000639633	0.0083483	2.0784
Ptprn2	34.3167	-3.36709	1.17271	0.000639052	0.0083483	2.0784
Rnf128	93.2378	2.32767	0.749444	0.000638607	0.0083483	2.0784
Shisa7	69.882	-2.81751	0.938136	0.000638577	0.0083483	2.0784
Fbxo41	51.092	-2.90772	0.975096	0.000643213	0.0083858	2.07646
Rpsa	1019.36	2.04222	0.639687	0.000644199	0.00838943	2.07627
Tor3a	16.108	3.93441	1.50936	0.000646373	0.00840852	2.07528
St8sia2	232.202	-2.23083	0.713676	0.00064852	0.00842721	2.07432
Dusp8	290.389	-2.07787	0.65588	0.000662127	0.00859461	2.06577
Ppargc1a	36.2034	-4.0825	1.67316	0.000674955	0.00875155	2.05792
Rpl12	1470.06	2.05658	0.649203	0.000676573	0.00876295	2.05735
Boc	30.9399	3.20384	1.10861	0.000678231	0.00877485	2.05676
Nkain3	34.5776	-4.06856	1.65976	0.000679253	0.00877849	2.05658
Dennd5b	93.0351	-2.46318	0.808297	0.000683204	0.00880497	2.05527
Sbk1	162.909	-2.54868	0.841231	0.000682223	0.00880497	2.05527
Triml1	8.73519	4.18309	1.91033	0.000683528	0.00880497	2.05527
Kalrn	91.4792	-2.6279	0.872601	0.000685489	0.00880794	2.05513
Kif21a	157.807	-2.43767	0.798903	0.000686218	0.00880794	2.05513
Rfx4	13.3233	4.01229	1.60384	0.000686728	0.00880794	2.05513
Stxbp1	360.32	-2.06438	0.653466	0.000686575	0.00880794	2.05513
Ppic	25.8203	3.12396	1.07651	0.00069105	0.0088538	2.05287
Bex2	570.834	-1.9083	0.591668	0.000693996	0.00888195	2.05149
Cplx1	68.2495	-2.81358	0.948251	0.000697162	0.0089093	2.05016
Elavl4	1042.88	-1.85543	0.570453	0.000697635	0.0089093	2.05016
Irx4	23.3066	3.34594	1.18179	0.000704946	0.00899299	2.0461
Grhpr	218.05	2.1297	0.68207	0.000709723	0.0090442	2.04363
Cacng5	33.5357	-3.29751	1.16107	0.00071378	0.00908614	2.04162
Des	16.7634	3.91757	1.53588	0.000718064	0.00913088	2.03949
Kif1c	78.9173	2.49033	0.824443	0.000719362	0.00913759	2.03917
Pantr1	83.3912	2.31995	0.758296	0.000721723	0.00915778	2.03821
Plac1	12.517	4.07254	1.7148	0.000734772	0.00931339	2.03089
Dok5	46.0566	-2.91505	0.998035	0.000738908	0.00935583	2.02892
Espn	20.6837	3.45818	1.25007	0.000745346	0.00940722	2.02654
Isl1	105.654	-2.33816	0.768525	0.000744486	0.00940722	2.02654
Klhl35	8.71078	4.14258	1.92063	0.00074504	0.00940722	2.02654
Smarcc2	165.355	-2.50551	0.835619	0.000753641	0.0095018	2.02219
Adgrg2	16.1006	-4.0779	1.74435	0.00075539	0.00950573	2.02201
Rpl13a	1300.69	1.90678	0.597182	0.000755555	0.00950573	2.02201
Fkbp1b	78.9476	-2.69162	0.910334	0.000758255	0.0095296	2.02093
Hcn3	59.9816	-2.66063	0.89837	0.000761022	0.00954415	2.02026
Khdrbs2	18.2024	-4.09539	1.78345	0.000760653	0.00954415	2.02026
Frrs1	8.49554	4.12748	1.92069	0.000768757	0.00963097	2.01633
Cpeb4	141.539	-2.25371	0.738653	0.000770967	0.00964318	2.01578
Nol4l	162.547	-2.13528	0.691523	0.000771357	0.00964318	2.01578
Esrp1	11.4401	4.06632	1.74304	0.000772473	0.00964697	2.01561
Rpl27a	1758.77	2.12136	0.68643	0.00077565	0.00967646	2.01428
Eng	8.55915	4.12178	1.9231	0.000778097	0.00968662	2.01383
Fanci	8.55915	4.12178	1.9231	0.000778097	0.00968662	2.01383
Pomc	39.9529	2.72363	0.927015	0.000780264	0.00970341	2.01308
Dppa3	9.31729	4.11937	1.94493	0.000782649	0.00970387	2.01306
Gnaq	266.172	-2.1703	0.706832	0.000782558	0.00970387	2.01306
Ttbk2	62.6915	-3.2476	1.15517	0.000782755	0.00970387	2.01306
Gabbr1	1202.43	-2.39602	0.79701	0.000786122	0.00973544	2.01164
Fam102b	111.929	-2.71605	0.925245	0.000787986	0.00974835	2.01107
Chd3	309.799	-2.00801	0.642439	0.000793338	0.00980433	2.00858
Kcnip1	16.0233	-4.05646	1.7497	0.000794727	0.00981128	2.00827
Ryr3	15.8587	-4.04852	1.7497	0.000807825	0.00996261	2.00163
Ptms	486.519	-1.94458	0.618696	0.000817244	0.0100683	1.99704
Mex3b	79.8962	-3.30364	1.19548	0.000834768	0.0102735	1.98828
Fkbp10	18.0832	3.56646	1.33996	0.000838985	0.0103041	1.98699
Rest	60.0951	2.46319	0.830934	0.000838237	0.0103041	1.98699
Pak6	15.9165	-4.03144	1.75693	0.000843708	0.0103513	1.985
Aldh16a1	77.0782	2.29372	0.764623	0.000852326	0.0104463	1.98104
Tcirg1	25.2537	3.06368	1.08667	0.000857779	0.0105023	1.97872
Scarna9	22.2679	3.62145	1.38112	0.000860157	0.0105162	1.97814
Znrf1	172.546	-2.14894	0.706957	0.000860694	0.0105162	1.97814
Srrm4os	8.34392	4.07136	1.93446	0.000863874	0.0105442	1.97698
2900060B14Rik	177.244	-2.38852	0.805511	0.000873653	0.0106526	1.97254
Crim1	159.783	-2.17377	0.718837	0.000877009	0.0106826	1.97132
Clstn3	103.511	-2.36998	0.799235	0.000883431	0.0107498	1.9686
Mmp24	88.0974	-2.34373	0.78875	0.000884657	0.0107537	1.96844
Triml2	8.2559	4.05433	1.93598	0.000894503	0.0108622	1.96408
Dnmt3l	139.274	4.05321	1.93414	0.000896482	0.0108724	1.96367
Sema6d	71.9928	-2.60333	0.896199	0.000897174	0.0108724	1.96367
Snx33	8.67158	4.0488	1.95304	0.00090424	0.0109468	1.96071
Mblac2	41.1048	-2.94432	1.04307	0.00090897	0.0109929	1.95889
Fam117a	24.8123	3.52084	1.33668	0.000917173	0.0110808	1.95543
Ctnnd2	122.078	-2.18334	0.728032	0.000926311	0.0111798	1.95157
Cacna1d	45.3876	-2.86764	1.0143	0.000937241	0.0113002	1.94691
H2afv	324.448	1.88733	0.605499	0.000940322	0.0113259	1.94593
Tmem169	17.6816	-4.00041	1.80962	0.000945793	0.0113802	1.94385
Ptpro	160.927	-2.4205	0.827787	0.000947489	0.0113891	1.94351
Ccdc102a	18.2856	3.66617	1.44335	0.000951717	0.0114283	1.94202
Zfhx4	146.927	-2.10548	0.699059	0.000958511	0.0114983	1.93937
Cacna2d2	130.885	-2.13275	0.710681	0.000961303	0.0115201	1.93854
Ncs1	49.5161	-3.19132	1.17015	0.00096758	0.0115749	1.93648
Prkaa2	31.9424	-3.41001	1.28593	0.000967824	0.0115749	1.93648
2200002D01Rik	18.1096	3.65308	1.44294	0.000977377	0.0116773	1.93266
Akr1b8	8.10427	4.00744	1.94617	0.000983719	0.0117387	1.93038
Slc16a6	98.2914	2.31023	0.78666	0.000984491	0.0117387	1.93038
Plxna2	236.063	-2.06882	0.686474	0.000987552	0.0117634	1.92947
Cdc42ep5	8.19229	4.00412	1.95106	0.00099009	0.0117818	1.92879
Gng4	38.3685	-3.17547	1.16891	0.000999282	0.0118784	1.92524
Rps27l	129.078	2.08228	0.693307	0.00100022	0.0118784	1.92524
Lppr1	35.2739	-3.2406	1.20691	0.00102205	0.0121256	1.9163
Cks1b	118.114	2.26128	0.770894	0.00102691	0.0121711	1.91467
Gpr85	38.8567	-3.13085	1.15269	0.00102859	0.0121788	1.9144
Arpp21	15.2725	-3.94383	1.77866	0.00103128	0.0121985	1.91369
Ppm1l	55.8638	-2.9555	1.07011	0.00103347	0.0122123	1.9132
Bzrap1	60.3363	-2.56233	0.897971	0.00103538	0.0122205	1.91291
Chst10	185.236	-2.22134	0.75515	0.00103623	0.0122205	1.91291
Micu3	157.73	-2.0755	0.693905	0.00103798	0.012229	1.91261
Notch1	23.5524	3.3113	1.25016	0.00104675	0.0123201	1.90938
Psat1	310.218	1.98592	0.657518	0.00105901	0.012452	1.90476
Syt5	33.3528	-3.19216	1.18996	0.0010605	0.0124573	1.90458
Prkar2a	159.309	-2.04286	0.682158	0.00106212	0.0124639	1.90435
Rab9b	29.0058	-3.55944	1.40514	0.00106372	0.0124703	1.90412
Tppp	26.338	-3.83264	1.6394	0.00106642	0.0124896	1.90345
Dock1	10.682	3.92366	1.7764	0.0010715	0.0125306	1.90203
Nhlh1	69.7278	2.30933	0.795778	0.00107203	0.0125306	1.90203
Acot1	8.01626	3.96118	1.95628	0.00107876	0.0125688	1.90071
Mmp16	35.6689	-3.30538	1.25433	0.00107954	0.0125688	1.90071
Pcgf5	8.01626	3.96118	1.95628	0.00107876	0.0125688	1.90071
Smpdl3b	8.01626	3.96118	1.95628	0.00107876	0.0125688	1.90071
Mllt3	238.558	-1.97205	0.65349	0.00108277	0.0125941	1.89983
Cep170	104.47	-2.59371	0.918976	0.00109466	0.0127199	1.89552
Senp7	80.0375	-2.83449	1.02564	0.00110012	0.0127708	1.89378
Maoa	142.386	-2.08957	0.705859	0.00110498	0.0128147	1.89229
Ppp2r2c	142.344	-2.66733	0.952847	0.00110981	0.0128582	1.89082
Wdr43	545.47	1.80126	0.580921	0.00111226	0.012874	1.89029
Fam20c	162.923	-2.36267	0.823843	0.00112404	0.0129943	1.88625
Pdzrn3	113.438	-2.38556	0.833663	0.00112484	0.0129943	1.88625
Chd1l	20.2733	3.2151	1.21921	0.00114539	0.0132104	1.87909
Sema4f	53.5925	-2.77814	1.00692	0.00114577	0.0132104	1.87909
Cdh13	142.166	-2.27952	0.791411	0.00115296	0.0132804	1.87679
Ncald	80.3826	-2.49401	0.883485	0.00115565	0.0132983	1.8762
Pcdh10	55.3165	-2.81995	1.02748	0.00115692	0.0133001	1.87615
Clvs1	59.4243	-2.74033	0.991665	0.00115815	0.0133014	1.8761
Bmf	7.86463	3.92412	1.96275	0.00116043	0.0133018	1.87609
Icosl	7.86463	3.92412	1.96275	0.00116043	0.0133018	1.87609
Gnb2l1	2702.63	1.76146	0.566474	0.00116263	0.0133142	1.87569
Setd6	77.3093	2.21192	0.763565	0.00116403	0.0133173	1.87558
Grasp	37.0193	2.89001	1.06213	0.00117215	0.0133973	1.87298
Atxn1	34.9111	-3.67529	1.53204	0.00117944	0.013456	1.87108
Fgf9	37.1885	-3.06908	1.15012	0.00118033	0.013456	1.87108
Zc3hav1	26.7923	3.05299	1.14213	0.00118069	0.013456	1.87108
Cdk5r1	1256.72	-1.92341	0.640044	0.00118395	0.0134803	1.8703
Lyn	11.4312	3.86428	1.76092	0.00118732	0.0134927	1.8699
Tmeff1	175.277	-2.79322	1.01957	0.00118685	0.0134927	1.8699
D430041D05Rik	27.9399	-3.5401	1.4285	0.00118954	0.0134934	1.86988
Nrsn1	25.9175	-3.77963	1.64079	0.00118966	0.0134934	1.86988
2900055J20Rik	26.4385	-3.50155	1.40792	0.00121348	0.0137426	1.86193
Tap1	14.8752	3.46223	1.38127	0.00121394	0.0137426	1.86193
Dpp10	27.4538	-3.54961	1.44648	0.00122777	0.0138859	1.85743
Kif15	18.2496	3.40945	1.35093	0.00123039	0.0139023	1.85691
Gm16551	15.6636	-3.87018	1.81575	0.00123298	0.0139182	1.85642
Fgf15	14.631	3.68937	1.57066	0.00124832	0.014078	1.85146
Nova1	190.253	-2.22104	0.775626	0.00125278	0.0141149	1.85032
Crtac1	51.6741	-2.57811	0.931904	0.00125639	0.0141163	1.85028
Mt4	7.80102	3.88297	1.97407	0.00125612	0.0141163	1.85028
Uchl1	2382.68	-2.10586	0.725752	0.00125647	0.0141163	1.85028
Bmp8b	7.713	3.87745	1.97168	0.00127042	0.014246	1.84631
Galnt4	7.713	3.87745	1.97168	0.00127042	0.014246	1.84631
Gng3	795.699	-1.98997	0.676363	0.00127749	0.0143117	1.84431
B3galt1	26.6691	-3.76801	1.67662	0.00129003	0.014425	1.84088
Soat1	76.5235	2.28509	0.806859	0.00128935	0.014425	1.84088
Fam120a	314.851	1.85535	0.617924	0.00130412	0.0145688	1.83658
2001-03-01	25.2297	-3.7431	1.6611	0.00132337	0.01477	1.83062
Mxra8	31.5523	2.71387	1.00181	0.00132724	0.0147853	1.83017
Nrep	1509.54	-1.81166	0.599482	0.00132628	0.0147853	1.83017
Nme2	497.855	1.8095	0.598682	0.00132931	0.0147944	1.8299
Trim46	88.9728	-2.45759	0.887174	0.00133546	0.014849	1.8283
Alpl	11.128	3.8088	1.77196	0.00133979	0.0148832	1.8273
Kcnb2	14.5185	-3.8196	1.80361	0.00134921	0.0149739	1.82467
Rnf214	83.7357	-2.53182	0.922532	0.0013568	0.015044	1.82264
Gmnn	34.6198	2.9193	1.10476	0.00136443	0.0151003	1.82102
Orc1	11.3432	3.80291	1.77865	0.0013641	0.0151003	1.82102
Ppp3ca	713.268	-1.77427	0.584722	0.00136591	0.0151003	1.82102
Spr	232.875	2.34061	0.838476	0.00136696	0.0151003	1.82102
Lrrc4b	65.1866	-2.43045	0.881482	0.00139888	0.0154337	1.81153
Smtn	13.1776	3.57732	1.51982	0.00139975	0.0154337	1.81153
Hsd17b11	23.6487	2.93427	1.11982	0.00141699	0.0156093	1.80662
Arxes2	164.711	-1.99246	0.687825	0.00142216	0.0156265	1.80614
Kifap3	356.499	-1.84354	0.619972	0.00142251	0.0156265	1.80614
Tcl1	7.62498	3.81824	1.98415	0.00142172	0.0156265	1.80614
Ick	42.7445	-2.82631	1.06859	0.00143309	0.0157281	1.80332
Gsk3b	1425.43	-1.82367	0.612921	0.0014579	0.0159857	1.79627
Ccne2	25.8737	2.93762	1.12756	0.00145928	0.0159861	1.79626
Tes	167.152	-1.98524	0.687637	0.00146734	0.0160595	1.79427
Slitrk5	55.9806	-2.47335	0.908084	0.0014726	0.0161022	1.79311
Thra	61.7698	-2.94968	1.1367	0.00148009	0.0161693	1.79131
Nnt	34.9689	2.5932	0.964085	0.0014827	0.0161829	1.79094
B630019K06Rik	63.3702	-2.43768	0.893158	0.00148565	0.0162001	1.79048
Mmd2	79.2436	-2.46421	0.905783	0.00149153	0.0162494	1.78916
Enpp5	65.86	-2.36123	0.859629	0.00149728	0.016297	1.78789
Bub1b	26.4535	3.14065	1.24292	0.00149867	0.0162971	1.78789
Smad1	151.079	-2.13386	0.757704	0.00150522	0.0163534	1.78639
Nid2	13.799	3.46569	1.45822	0.00150846	0.0163737	1.78585
Ikzf4	28.5304	-3.29211	1.33797	0.00151717	0.0164531	1.78375
Tmem173	7.47336	3.78257	1.98916	0.00152085	0.0164779	1.7831
Casp3	248.949	-2.38075	0.870763	0.00152271	0.0164831	1.78296
Foxo4	78.9582	2.44952	0.903089	0.00153329	0.0165825	1.78035
Sfxn3	162.775	-2.29916	0.835868	0.00154729	0.0167186	1.7768
Rusc1	394.428	-2.18512	0.784599	0.00155346	0.01677	1.77547
Fam131b	61.7356	-2.60553	0.977813	0.00155747	0.016798	1.77474
Slc40a1	13.4713	3.44213	1.45235	0.00155889	0.0167981	1.77474
Scaper	205.376	-1.97386	0.689532	0.00157538	0.0169604	1.77056
Baz1a	43.3943	2.46935	0.916914	0.00158301	0.0170271	1.76886
Psd2	27.4668	-3.47669	1.48698	0.00158718	0.0170565	1.76811
Zfp941	57.4285	-2.70531	1.02953	0.00159495	0.0171245	1.76638
5930412G12Rik	7.40975	3.75186	1.99666	0.00160899	0.0172439	1.76336
Phldb3	7.40975	3.75186	1.99666	0.00160899	0.0172439	1.76336
Prickle2	85.6384	-2.18546	0.789297	0.00161331	0.0172703	1.7627
Tpm1	426.692	1.78361	0.602905	0.00161436	0.0172703	1.7627
4930402H24Rik	213.543	-1.92586	0.670638	0.00162985	0.0174203	1.75895
Ttc3	3440.97	-1.69089	0.560227	0.00164439	0.0175599	1.75548
Fbxl16	34.4189	-3.21741	1.31442	0.0016462	0.0175634	1.75539
Nme4	23.5215	2.90628	1.13791	0.00165456	0.0176367	1.75358
Nrsn2	27.2634	-3.66002	1.70763	0.00166508	0.017733	1.75122
Tmbim1	33.5096	2.60322	0.988083	0.00166699	0.0177374	1.75111
Zfp36	20.8953	3.09089	1.24266	0.00167541	0.017811	1.74931
Epn3	19.6562	3.37129	1.42617	0.0016802	0.0178459	1.74846
Ncapd2	169.53	1.88608	0.655782	0.0016952	0.0179891	1.74499
Jph4	32.1691	-3.10351	1.25385	0.00169997	0.0180236	1.74416
Ccdc112	123.318	-2.21793	0.811336	0.00170798	0.0180763	1.74289
Pecr	74.165	2.30402	0.85124	0.00170781	0.0180763	1.74289
Dnm1	39.7808	-2.72304	1.05186	0.0017172	0.0181576	1.74094
Rassf4	114.505	1.97558	0.699377	0.00172035	0.0181748	1.74053
Exoc3l4	16.9994	3.44442	1.50073	0.00175114	0.0184835	1.73322
D930028M14Rik	181.084	-2.17078	0.794271	0.00177542	0.0187231	1.72762
Six3	43.849	-2.63716	1.01704	0.00179022	0.0188625	1.7244
Cldn5	20.2624	3.01897	1.21904	0.00179783	0.0189258	1.72294
Pcdh19	32.9843	-3.07801	1.25497	0.00180746	0.0190104	1.72101
Tubb4b	778.009	2.00881	0.720581	0.00181182	0.0190393	1.72035
Shtn1	63.566	-2.64444	1.02346	0.00181825	0.0190901	1.71919
Dock6	23.9635	2.95962	1.18954	0.0018284	0.0191796	1.71716
Rnf208	128.884	-2.35601	0.885487	0.00183164	0.0191966	1.71678
2310030G06Rik	7.1701	3.67951	2.00625	0.00183856	0.0192182	1.71629
Acvrl1	7.1701	3.67951	2.00625	0.00183856	0.0192182	1.71629
Tram1l1	65.6866	-2.3976	0.905584	0.0018361	0.0192182	1.71629
Olfm3	27.4591	-3.43008	1.5108	0.00184466	0.0192651	1.71523
Plekhd1	65.5477	-2.35567	0.888089	0.00186642	0.0194751	1.71052
Ackr1	30.9992	-3.01896	1.22969	0.00187481	0.0195455	1.70895
Ppm1j	7.23371	3.66132	2.01121	0.00189823	0.0197723	1.70394
Tmem246	117.552	-2.22918	0.830541	0.0018999	0.0197723	1.70394
Sgtb	26.2704	-3.59812	1.72092	0.00190722	0.019831	1.70265
Nova2	341.631	-1.77784	0.614989	0.00191003	0.0198429	1.70239
Frmpd1	10.4335	3.63935	1.80676	0.00191477	0.0198748	1.7017
Fchsd2	68.2886	-2.43671	0.93148	0.00192259	0.0199384	1.70031
Fkbp9	48.1415	2.46581	0.946215	0.0019301	0.0199988	1.699
Ifi35	19.529	3.32315	1.44577	0.00195457	0.0202348	1.6939
Eef1d	402.781	1.84857	0.65195	0.00196071	0.0202687	1.69317
Ninj1	85.719	2.3398	0.887841	0.00196126	0.0202687	1.69317
Heg1	17.8488	3.20841	1.36641	0.0019842	0.0204879	1.6885
Pqlc1	93.763	-2.17953	0.814227	0.00200805	0.0207161	1.68369
Anxa3	7.08209	3.62848	2.01438	0.00201523	0.0207458	1.68307
Herc1	162.696	-2.12174	0.787204	0.00201967	0.0207458	1.68307
Inpp5d	7.08209	3.62848	2.01438	0.00201523	0.0207458	1.68307
Klhl21	35.4759	2.54517	0.993009	0.00201958	0.0207458	1.68307
Lsm2	175.701	2.13078	0.791395	0.00201717	0.0207458	1.68307
Camk2n1	160.652	-2.14663	0.801387	0.00205448	0.0210851	1.67602
Fetub	7.01847	3.61028	2.01806	0.00208067	0.0212937	1.67175
Frrs1l	23.2956	-3.54364	1.70728	0.00208199	0.0212937	1.67175
Lrp4	7.01847	3.61028	2.01806	0.00208067	0.0212937	1.67175
Prodh	7.01847	3.61028	2.01806	0.00208067	0.0212937	1.67175
A830082N09Rik	46.424	-2.48188	0.967672	0.00209276	0.0213855	1.66988
Zfp608	170.837	-1.89291	0.68059	0.00209927	0.0214336	1.66891
Pou6f2	33.0096	-2.91002	1.19559	0.00210361	0.0214593	1.66838
Dctpp1	171.54	1.92385	0.696515	0.00211371	0.0215439	1.66668
Ier5	121.421	1.9397	0.706709	0.00216046	0.0220015	1.65755
Mir6516	17.9543	3.18099	1.37864	0.00217883	0.0221695	1.65424
Stc2	21.7441	2.94029	1.2226	0.00218141	0.0221768	1.6541
Trim2	448.726	-1.72229	0.599788	0.00218728	0.0222174	1.65331
Prdx4	69.676	2.105	0.789417	0.00218982	0.0222241	1.65318
8430419L09Rik	102.014	-2.33301	0.904065	0.00222877	0.0226001	1.64589
Nms	22.3293	-3.4934	1.68929	0.00223941	0.0226693	1.64456
Prtg	53.23	2.53866	1.00847	0.00223919	0.0226693	1.64456
Anks1b	33.4698	-3.12179	1.34791	0.00225152	0.0227724	1.64259
Pgrmc1	120.165	-2.12785	0.804802	0.00226034	0.0228422	1.64126
Slc17a7	15.0084	3.13611	1.36132	0.00227467	0.0229674	1.63889
Gys1	281.033	2.01205	0.748865	0.00228326	0.0230345	1.63762
Syn2	76.4015	-2.2057	0.844985	0.0022887	0.0230698	1.63696
Nacad	390.856	-2.00423	0.74666	0.00231502	0.0233153	1.63236
D130043K22Rik	30.2774	-3.21039	1.42361	0.00232162	0.0233421	1.63186
Dnajc6	27.028	-3.29364	1.49214	0.00232141	0.0233421	1.63186
Mpped2	84.4862	-2.26228	0.875821	0.00233146	0.0234212	1.63039
Herc2	229.929	-1.93968	0.715537	0.00233598	0.0234468	1.62992
Fam57b	223.266	-2.02508	0.758538	0.00234353	0.0235027	1.62888
Mras	164.312	-1.88554	0.688897	0.00234653	0.0235128	1.62869
Stag3	114.524	1.93243	0.713068	0.00235977	0.0236255	1.62662
Mfsd2a	10.1302	3.53297	1.82986	0.0023747	0.023755	1.62424
Serhl	56.1493	2.35097	0.923621	0.0023803	0.023791	1.62359
Agap1	296.861	-1.97041	0.733331	0.0023845	0.0237929	1.62355
Zfp36l1	19.1921	2.90376	1.22412	0.00238387	0.0237929	1.62355
Brinp1	43.3829	-2.55502	1.02922	0.00238795	0.0238073	1.62329
Cblc	6.77883	3.52713	2.02772	0.002411	0.0239165	1.6213
Ephb4	6.77883	3.52713	2.02772	0.002411	0.0239165	1.6213
Golga7b	48.2294	-2.53995	1.02275	0.00240592	0.0239165	1.6213
Neil3	6.77883	3.52713	2.02772	0.002411	0.0239165	1.6213
Pkn3	6.77883	3.52713	2.02772	0.002411	0.0239165	1.6213
Tcf19	6.77883	3.52713	2.02772	0.002411	0.0239165	1.6213
Adam22	22.0362	-3.45667	1.69777	0.0024272	0.0240467	1.61895
Nipsnap1	113.446	-2.08659	0.793831	0.00242818	0.0240467	1.61895
Pak7	135.951	-1.90313	0.701908	0.00243542	0.0240982	1.61801
Cacna1e	22.3683	-3.46686	1.71848	0.00244055	0.0241289	1.61746
Gprin1	114.134	-2.03653	0.770677	0.0024655	0.0243553	1.61341
Phldb2	38.8273	2.3598	0.934285	0.00247027	0.0243821	1.61293
Efs	62.1904	2.14351	0.825074	0.00247557	0.0244141	1.61236
Sncb	113.976	-2.25787	0.88292	0.00247767	0.0244145	1.61235
Snx30	241.738	-1.7661	0.634037	0.00248	0.0244172	1.6123
Ankrd33b	17.6461	2.9471	1.26253	0.00248507	0.0244468	1.61178
Slc7a14	12.8109	-3.51623	1.86398	0.00249082	0.0244831	1.61113
Wnt5b	6.99407	3.50448	2.03767	0.0024966	0.0245196	1.61049
Rev3l	106.947	-2.63869	1.08388	0.00250481	0.0245716	1.60957
Trio	109.332	-2.4845	1.00141	0.00250604	0.0245716	1.60957
Mrfap1	835.639	1.71952	0.611282	0.00251149	0.0245861	1.60931
Rbm47	13.1295	3.39189	1.6341	0.00251166	0.0245861	1.60931
Meis2	813.767	-1.63705	0.568838	0.00251988	0.0246462	1.60825
Sez6l	22.7529	-3.45583	1.7301	0.002524	0.0246662	1.6079
Dtx1	89.2842	-2.06579	0.788952	0.00253252	0.0247291	1.60679
Syt7	193.227	-2.02541	0.768778	0.00253799	0.0247621	1.60621
6330403A02Rik	12.4994	-3.50149	1.85694	0.00255209	0.0248792	1.60416
Bckdhb	81.8237	2.32191	0.92049	0.0025548	0.0248852	1.60406
Nell2	91.8126	-2.09107	0.803239	0.00256037	0.0248986	1.60383
Tro	244.539	-1.76829	0.638352	0.00255972	0.0248986	1.60383
Fam19a5	39.3581	-2.62549	1.08275	0.00257701	0.0250398	1.60137
Rpl36a	1297.56	1.62742	0.566359	0.00259377	0.025182	1.59891
Heatr5b	13.7872	-3.49286	1.89421	0.00262463	0.0254608	1.59413
Apitd1	77.0306	2.11442	0.819176	0.00263604	0.0255506	1.5926
Ncmap	16.8731	2.96175	1.29171	0.00265534	0.0256957	1.59014
Ulk2	137.375	-2.09351	0.809491	0.002655	0.0256957	1.59014
Naf1	176.138	2.04079	0.782656	0.00265791	0.0256996	1.59007
Rab33a	26.165	-3.23327	1.49985	0.00266167	0.0257151	1.58981
Snph	34.5821	-2.8655	1.23145	0.00267059	0.0257802	1.58871
Astn1	28.8427	-2.88594	1.24567	0.00268371	0.025862	1.58734
Btbd3	67.0553	-2.59922	1.07705	0.00268454	0.025862	1.58734
Notch3	12.9143	3.36104	1.6395	0.0026856	0.025862	1.58734
Bub1	8.87725	3.47336	1.86256	0.00269386	0.0258995	1.58671
Pcdhb2	15.0991	-3.48097	1.92414	0.00269329	0.0258995	1.58671
Eps8	6.69081	3.46083	2.03724	0.00270152	0.0259101	1.58653
Slc5a3	61.522	-2.58014	1.06767	0.00269922	0.0259101	1.58653
St14	6.69081	3.46083	2.03724	0.00270152	0.0259101	1.58653
2900011O08Rik	55.2388	-2.29317	0.915463	0.00271044	0.0259747	1.58545
Gtse1	6.6272	3.45779	2.0373	0.00271615	0.0260084	1.58489
Ptpn5	55.1213	-2.28512	0.913761	0.0027513	0.0263237	1.57965
Oprl1	62.4627	-2.38488	0.967322	0.00276895	0.0264712	1.57723
Tmem200a	29.2377	-3.26303	1.54885	0.00277601	0.0265174	1.57647
Entpd3	12.0842	-3.45436	1.86185	0.00278853	0.0266156	1.57486
Vamp3	206.886	2.08753	0.815322	0.00282841	0.0269745	1.56905
Gabrb2	26.1899	-3.07412	1.39485	0.00284315	0.0270933	1.56714
Rps10	1996.01	1.74382	0.636712	0.00285306	0.0271659	1.56598
Khdrbs3	151.228	-1.88683	0.712063	0.00285623	0.0271743	1.56584
Grik5	46.6842	-2.53135	1.05307	0.00286202	0.0271857	1.56566
Rps21	2308.21	1.59223	0.556359	0.00285979	0.0271857	1.56566
Fut10	15.7227	3.24242	1.54571	0.00287187	0.0272357	1.56486
Kcnd3	21.8138	-3.38146	1.72096	0.00287181	0.0272357	1.56486
Adgrb1	38.4755	-2.67054	1.13369	0.00288222	0.0273121	1.56365
Bend5	41.7802	-2.58162	1.08327	0.0028899	0.0273139	1.56362
Itpr1	9.71452	3.43058	1.84245	0.00288787	0.0273139	1.56362
S1pr2	152.499	1.84198	0.68989	0.00288972	0.0273139	1.56362
Spire2	12.2476	-3.43649	1.87209	0.00289162	0.0273139	1.56362
Ccne1	54.7187	2.35171	0.957989	0.00289886	0.0273604	1.56288
Kif4	6.53919	3.41801	2.04085	0.00290878	0.027367	1.56277
Krt20	6.53919	3.41801	2.04085	0.00290878	0.027367	1.56277
Mad2l1	13.3447	3.3339	1.65829	0.00290476	0.027367	1.56277
Wdr86	6.53919	3.41801	2.04085	0.00290878	0.027367	1.56277
Insl6	15.3951	3.22697	1.54013	0.00292752	0.0275215	1.56033
Tpcn1	46.1066	2.22097	0.891312	0.00294506	0.0276645	1.55808
Kntc1	10.7271	3.33964	1.67839	0.00295186	0.0277064	1.55742
Gdf3	18.1155	3.14932	1.47653	0.00298472	0.0279927	1.55296
Parvb	58.0959	-2.22522	0.895969	0.00298858	0.0280067	1.55274
Hap1	127.252	-1.90626	0.72853	0.00300623	0.0281499	1.55052
Limd1	70.2165	2.05142	0.805735	0.00301941	0.028251	1.54897
Frmd3	20.7526	-3.34536	1.71088	0.0030373	0.028396	1.54674
Bcl3	32.3563	2.77191	1.21033	0.00305986	0.0285844	1.54387
Ss18l1	146.955	-1.82427	0.687292	0.00306448	0.0286051	1.54356
Fat3	54.2654	-2.34338	0.964797	0.00308325	0.0287576	1.54125
Ap3b2	464.434	-1.85129	0.702891	0.00309528	0.0288245	1.54024
Prepl	24.1087	-3.17301	1.51535	0.00309527	0.0288245	1.54024
Ticam1	27.786	2.80208	1.23504	0.0031202	0.0290338	1.5371
Gli3	13.9559	3.07625	1.4344	0.00313052	0.0290614	1.53668
Nqo1	6.47558	3.37345	2.04852	0.00312933	0.0290614	1.53668
Zc2hc1a	282.937	-1.69796	0.62177	0.00312974	0.0290614	1.53668
Msh6	86.1196	2.03457	0.802858	0.00315026	0.0291762	1.53497
Mthfd1	33.1059	2.37787	0.987501	0.00314665	0.0291762	1.53497
Nos1	23.5076	3.03224	1.40113	0.00314923	0.0291762	1.53497
Exosc5	169.975	1.94642	0.75648	0.00316491	0.0292502	1.53387
Pdzd4	148.562	-1.87449	0.717921	0.00316275	0.0292502	1.53387
Tsr1	202.694	1.79212	0.673799	0.00316565	0.0292502	1.53387
Cdh22	172.984	-2.02237	0.7977	0.00318021	0.0293619	1.53222
1190002F15Rik	6.38756	3.3625	2.04633	0.00319532	0.0294556	1.53083
Cdhr5	6.38756	3.3625	2.04633	0.00319532	0.0294556	1.53083
Nnat	7480.13	-1.68691	0.618002	0.00319789	0.0294563	1.53082
Prc1	53.9679	2.15273	0.870368	0.00323951	0.0298165	1.52554
Rpl32	1117.89	1.6004	0.572349	0.00324786	0.0298702	1.52476
Nr2f6	305.841	1.89657	0.734491	0.00328293	0.0301694	1.52043
Asb7	34.159	-2.81341	1.25947	0.00330524	0.0303509	1.51783
Fgd5	23.8822	-2.94359	1.35167	0.00331022	0.0303731	1.51751
Wnk3	58.0211	-2.77426	1.23443	0.00331471	0.0303909	1.51726
Camk2n2	126.001	-1.97199	0.777312	0.00333497	0.0305471	1.51503
Fzd3	180.809	-2.31691	0.965069	0.0033369	0.0305471	1.51503
Rpl28	224.65	1.76908	0.667485	0.00334135	0.0305643	1.51479
Gcsh	194.167	1.78355	0.675496	0.00334494	0.0305734	1.51466
Ptprt	60.5224	-2.40846	1.01744	0.00335695	0.0306597	1.51343
Mtr	26.9088	2.51948	1.08225	0.00337304	0.0307829	1.51169
Fyn	160.121	-1.86528	0.721766	0.00339363	0.030947	1.50938
Fam171a2	668.752	-1.79811	0.685511	0.00340437	0.0309756	1.50898
Iqgap3	13.7887	3.10748	1.49938	0.0034046	0.0309756	1.50898
S100a11	25.5065	2.65679	1.16707	0.0034044	0.0309756	1.50898
Peg10	2293.58	1.65625	0.607969	0.00341529	0.031049	1.50795
Lypd1	30.7144	-2.80236	1.26259	0.0034218	0.0310844	1.50746
Chgb	263.652	-1.69821	0.631589	0.0034315	0.0311282	1.50685
Troap	17.6362	3.08813	1.48513	0.00343187	0.0311282	1.50685
Ect2	11.9151	3.19298	1.59495	0.00344556	0.0311808	1.50611
Rnft2	43.2775	-2.59716	1.13318	0.00344049	0.0311808	1.50611
Rpl22	1388.71	1.57314	0.562867	0.00344522	0.0311808	1.50611
Ptpn21	17.3043	2.89947	1.33382	0.00345214	0.0312166	1.50561
Vldlr	58.7546	-2.36185	0.997123	0.00345798	0.0312456	1.50521
Sms	235.88	-1.73968	0.655487	0.00346461	0.0312817	1.50471
Dusp27	9.34766	3.33252	1.85802	0.00347286	0.0313324	1.50401
Arfgef3	38.7599	-2.46993	1.06156	0.00349872	0.0314601	1.50224
Megf10	6.6028	3.30385	2.06152	0.00349525	0.0314601	1.50224
Rab11fip5	38.7623	-2.44627	1.04764	0.0034959	0.0314601	1.50224
Rnh1	123.536	1.89795	0.743608	0.00350028	0.0314601	1.50224
Sh3kbp1	42.1341	-2.67489	1.18563	0.00349796	0.0314601	1.50224
Sall3	127.212	-1.98226	0.790661	0.00352329	0.0316429	1.49972
Slc8b1	6.45117	3.30072	2.05742	0.00352657	0.0316484	1.49965
Adgrl1	2065.09	-1.60966	0.585801	0.00354165	0.0317598	1.49812
Cited4	15.0226	2.93871	1.3732	0.00354658	0.0317799	1.49785
H2afx	137.36	1.77899	0.680084	0.00355323	0.0317915	1.49769
Iglon5	429.362	-1.90477	0.749299	0.00355188	0.0317915	1.49769
Fermt1	6.23593	3.29359	2.05333	0.00358239	0.0319319	1.49577
Gprasp1	1200.29	-1.78519	0.684234	0.00357485	0.0319319	1.49577
Pappa	11.3356	-3.31865	1.87735	0.00358226	0.0319319	1.49577
Sdc1	72.8284	1.97383	0.788098	0.00357413	0.0319319	1.49577
Serpinb9	6.23593	3.29359	2.05333	0.00358239	0.0319319	1.49577
Kif3c	136.584	-1.96833	0.786316	0.00360527	0.0320637	1.49399
Otx2	51.3562	2.20034	0.914466	0.00360432	0.0320637	1.49399
Pfas	43.5823	2.27762	0.9576	0.00360196	0.0320637	1.49399
Obsl1	19.2126	2.89223	1.34483	0.00361613	0.0321361	1.49301
Hspa12a	109.8	-1.97361	0.790714	0.00364259	0.0323332	1.49035
Tenm1	11.7409	-3.31096	1.89208	0.00364375	0.0323332	1.49035
Lppr3	463.77	-1.65434	0.61522	0.00369923	0.0328009	1.48411
Prr18	29.4821	-2.97368	1.41884	0.00370718	0.0328468	1.48351
Gdnf	11.3792	-3.2954	1.88305	0.00373915	0.0331054	1.4801
Lrrn4	10.7509	3.2075	1.67181	0.00374448	0.0331279	1.47981
Serp2	140.325	-1.90987	0.759493	0.00374929	0.0331457	1.47957
Smim14	64.8204	-2.46223	1.07357	0.00376438	0.0332543	1.47815
Gcnt1	9.43567	3.28872	1.87197	0.00377326	0.033308	1.47745
Wdr47	103.226	-1.8787	0.743182	0.00377811	0.033326	1.47722
Gnal	27.9933	-2.86077	1.34262	0.00383918	0.0337907	1.4712
Maml3	62.1643	-2.32602	0.997767	0.00383813	0.0337907	1.4712
Scamp5	174.654	-1.77339	0.686297	0.00383933	0.0337907	1.4712
Jade2	12.1953	3.189	1.66924	0.00386259	0.0339702	1.4689
Anp32b	342.731	1.71927	0.657878	0.00390743	0.034339	1.46421
Rps15	2641.46	1.75857	0.680391	0.00391707	0.0343983	1.46346
Galnt12	19.8774	2.97961	1.44828	0.00392342	0.0344031	1.4634
Klf12	57.7346	-2.38681	1.03792	0.0039214	0.0344031	1.4634
Egfl7	79.3036	2.42343	1.06004	0.00392678	0.0344072	1.46335
Anxa5	119.274	1.80002	0.704862	0.00395037	0.0345628	1.46139
Prrt2	38.0734	-2.43289	1.06698	0.00394851	0.0345628	1.46139
Dbn1	371.533	-1.63	0.608908	0.00396815	0.0346928	1.45976
Rpl37	2835.39	1.62856	0.608492	0.00398319	0.0347986	1.45844
Fstl5	86.062	-2.01384	0.826895	0.00398872	0.0348213	1.45816
Metrn	222.531	1.8642	0.742829	0.00400126	0.0349051	1.45711
Trip13	28.7788	2.40017	1.05124	0.00401687	0.0350156	1.45574
Cbr3	8.85285	3.25604	1.91538	0.00402583	0.0350679	1.45509
Zfp811	429.857	-1.65185	0.623033	0.00402945	0.0350736	1.45502
Lrp1	134.348	-1.82751	0.723503	0.00404493	0.0351685	1.45385
Rab26os	46.6015	2.16824	0.917133	0.00404627	0.0351685	1.45385
Csdc2	39.5521	-2.65755	1.21761	0.00407674	0.0354074	1.45091
Ccdc86	48.7414	2.24674	0.964181	0.00408293	0.0354352	1.45057
Gli2	6.08431	3.20984	2.06141	0.00410436	0.0355691	1.44893
Snai1	6.08431	3.20984	2.06141	0.00410436	0.0355691	1.44893
Dos	192.946	-1.86257	0.746052	0.00412386	0.0357121	1.44719
Atp1b1	320.305	-1.64421	0.62225	0.00416331	0.0360274	1.44337
Cd82	16.5462	2.81899	1.34128	0.00417569	0.0360819	1.44271
Prkg1	11.8902	-3.23528	1.91407	0.00417496	0.0360819	1.44271
Kcnj3	19.0449	-3.18948	1.74389	0.00417997	0.0360925	1.44258
Aff3	133.806	-1.81729	0.722304	0.00418819	0.0361373	1.44204
Eea1	142.165	-2.02675	0.842839	0.00420828	0.0362842	1.44028
Nsun2	695.481	1.88098	0.759959	0.00422464	0.0363988	1.43891
Reep4	59.104	2.00753	0.832898	0.00423641	0.0364737	1.43802
Kank1	16.823	2.78748	1.32292	0.00424197	0.0364951	1.43777
Slc18a3	35.096	-2.71517	1.27245	0.00427614	0.0367624	1.4346
Ankrd2	11.8921	3.1363	1.6755	0.00428967	0.0367997	1.43416
Dhrs4	35.4236	2.33555	1.02719	0.00429257	0.0367997	1.43416
Ppp2r2b	124.307	-3.15757	2.10229	0.00428635	0.0367997	1.43416
Slc1a3	8.0311	3.21872	1.89846	0.00429289	0.0367997	1.43416
Map2	1522.27	-1.51323	0.550304	0.00431974	0.0370032	1.43176
Ralgapa1	60.286	-2.30013	1.00794	0.00433304	0.0370903	1.43074
Gm5124	26.8962	-2.77264	1.32025	0.00434505	0.0371529	1.43001
Msn	137.963	1.85296	0.747888	0.00434661	0.0371529	1.43001
Golga4	123.318	-2.25984	0.985268	0.00436207	0.0372582	1.42878
Fbxo5	26.6209	2.71393	1.2788	0.00437105	0.037308	1.4282
Rplp2	1907.21	1.49944	0.543676	0.00438317	0.0373846	1.42731
Aldh4a1	70.1235	1.99388	0.83106	0.00439737	0.0374788	1.42621
Zfp445	113.317	-2.21758	0.961972	0.00440115	0.037484	1.42615
Serf1	143.574	-1.99565	0.833214	0.00442797	0.0376854	1.42383
Chtf18	24.183	2.50311	1.14053	0.00445342	0.0378748	1.42165
Dab1	55.6471	-2.24643	0.982166	0.00446662	0.0379598	1.42068
Svop	200.009	-1.9291	0.796719	0.00448869	0.0381201	1.41885
Tmem123	55.7502	2.13529	0.917411	0.00449432	0.0381407	1.41861
Rps5	4024.5	1.81441	0.730833	0.00451512	0.0382898	1.41692
Bean1	31.5094	-2.7716	1.33478	0.00453252	0.0384099	1.41556
Mark1	139.073	-1.83649	0.74458	0.00454337	0.0384469	1.41514
Ppfia4	139.628	-2.02758	0.856096	0.00454292	0.0384469	1.41514
Magi2	33.7876	-2.60227	1.21321	0.00455797	0.0384607	1.41498
Plcl1	25.0297	-2.70804	1.28786	0.0045484	0.0384607	1.41498
Psma8	6.17232	3.13963	2.07471	0.00455683	0.0384607	1.41498
Synpr	23.8291	-2.81561	1.37148	0.00455209	0.0384607	1.41498
Erf	203.396	1.70082	0.665949	0.00456767	0.0384878	1.41468
Igf2	8.93198	3.18128	1.876	0.00456679	0.0384878	1.41468
Vaultrc5	11.8285	3.10537	1.6834	0.00458196	0.0385808	1.41363
Rgag4	49.0407	-2.22429	0.975092	0.00460287	0.0387294	1.41196
Itsn1	182.988	-1.72171	0.679911	0.00463031	0.0389326	1.40969
Tcaf1	30.2133	-2.66414	1.26334	0.00465291	0.039095	1.40788
Efnb3	36.4812	-2.46515	1.12798	0.00466129	0.0391376	1.40741
Mif4gd	21.395	2.52204	1.16632	0.00467669	0.0392393	1.40628
Mtss1	346.386	-1.71546	0.678873	0.00472785	0.0396404	1.40186
Syt16	18.6779	-3.11476	1.73807	0.00475955	0.0398781	1.39927
Basp1	2018.02	-1.52357	0.566149	0.00476831	0.0399204	1.39881
Rps28	883.843	1.51326	0.560099	0.00477133	0.0399204	1.39881
Tnk1	5.84466	3.1172	2.06483	0.00477643	0.0399349	1.39865
Mthfd1l	127.758	1.80577	0.733734	0.00478122	0.0399468	1.39852
Ank	46.8804	-2.30212	1.03116	0.00478718	0.0399684	1.39828
Ercc6l	18.2602	2.81374	1.39074	0.00479203	0.0399686	1.39828
Fbxo25	96.333	-2.15757	0.943132	0.00479394	0.0399686	1.39828
Trpv2	21.1262	-2.98004	1.55261	0.00481036	0.0400773	1.3971
Bod1l	185.183	-2.12336	0.923989	0.00482975	0.0402107	1.39566
Utp6	87.4951	1.81512	0.741368	0.0048524	0.0403709	1.39393
Prr5l	7.79145	3.14759	1.90426	0.00486201	0.0404225	1.39338
Efna5	141.33	-1.73293	0.693221	0.00487595	0.04051	1.39244
Gtf2h4	36.6723	2.25614	1.00783	0.00489904	0.0406734	1.39069
Pcna	35.5247	2.22484	0.989503	0.00492121	0.0408288	1.38903
Kif11	15.91	2.85464	1.43974	0.00493704	0.0409315	1.38794
Prr11	6.0599	3.09109	2.07324	0.00494384	0.0409423	1.38783
Pvr	25.762	2.39425	1.09733	0.00494524	0.0409423	1.38783
Eef1b2	1633.78	1.48197	0.545686	0.00497816	0.0411861	1.38525
Tuba1a	10939.2	-1.51675	0.566599	0.00498277	0.0411956	1.38515
Flna	394.327	1.6634	0.65466	0.00498984	0.0412129	1.38497
Zfp605	22.9294	-3.12293	1.834	0.00499182	0.0412129	1.38497
Pgap1	139.405	-1.75839	0.711958	0.00500666	0.0413067	1.38398
Rps13	1089.44	1.6381	0.640427	0.00502871	0.0414597	1.38237
Atp2b3	18.2244	-3.09122	1.75532	0.00503666	0.0414965	1.38199
Ociad2	33.1268	-2.63566	1.27007	0.00505514	0.0416199	1.3807
Igsf8	137.507	1.76183	0.71559	0.00506422	0.0416657	1.38022
Unc5b	28.0301	2.62165	1.26624	0.00515477	0.0423813	1.37283
Nudt1	126.268	1.76599	0.720755	0.00516186	0.0424102	1.37253
Neo1	114.294	-1.76582	0.721202	0.00518217	0.0425269	1.37134
Xrn1	39.9939	-2.63622	1.27904	0.00518324	0.0425269	1.37134
Bnc2	29.4893	-2.8009	1.4148	0.00520247	0.0425963	1.37063
Nsmce4a	99.774	1.7689	0.723549	0.00520015	0.0425963	1.37063
Slc24a3	55.3623	-2.07403	0.908108	0.00519552	0.0425963	1.37063
C2cd2	71.6669	-1.92091	0.817278	0.00526234	0.0430569	1.36596
Emp2	23.9049	2.7841	1.40543	0.00526852	0.0430777	1.36575
Alg13	12.606	2.84717	1.46445	0.00527749	0.0431213	1.36531
Gfod1	33.0727	-2.45991	1.15907	0.00528889	0.0431847	1.36467
Lppr2	51.8329	-2.21434	0.998992	0.00529627	0.0432152	1.36436
A230077H06Rik	10.6448	-3.09547	1.90713	0.00532023	0.0433809	1.3627
Ncam2	12.2748	-3.09197	1.95158	0.00532663	0.0434033	1.36248
Rpl18	412.167	1.54915	0.593822	0.00535136	0.0435539	1.36097
Vwa5a	8.4771	3.09058	1.88044	0.00535246	0.0435539	1.36097
Tgfbr3	7.70344	3.09101	1.91118	0.00536123	0.0435954	1.36056
Cenpw	62.4931	1.9543	0.840922	0.00536666	0.0436096	1.36042
Lrch2	44.2225	-2.43931	1.15191	0.0054197	0.0440105	1.35644
Tmem179	45.0851	-2.2139	1.00421	0.00542838	0.0440508	1.35605
Mmp23	16.3214	2.67806	1.32909	0.00543851	0.0441029	1.35553
Mir1949	5.69303	3.03422	2.06952	0.00544486	0.0441242	1.35532
Dmxl2	69.0322	-1.97897	0.858958	0.00545652	0.0441885	1.35469
Gins2	39.6312	2.20166	0.997879	0.00546332	0.0442134	1.35445
Fabp5	101.813	-2.17271	0.979872	0.00547109	0.0442461	1.35412
Zc3h7b	72.9972	-2.15026	0.966175	0.00548236	0.0443071	1.35353
Luzp2	10.2438	-3.07708	1.90214	0.00549013	0.0443396	1.35321
Gdi1	184.132	-1.87487	0.796417	0.00549847	0.0443767	1.35284
Slc25a37	84.8607	2.03218	0.894009	0.00552269	0.044542	1.35123
Gm15800	74.8602	-1.92098	0.826455	0.00555567	0.0447775	1.34894
Dnph1	29.0956	2.33908	1.09208	0.00557846	0.0449306	1.34746
Ehd3	71.114	-1.93878	0.839373	0.00561846	0.0452221	1.34465
Adsl	35.1889	2.32751	1.08759	0.00564804	0.0454294	1.34266
Naa50	259.481	1.56466	0.610043	0.00567527	0.0456175	1.34087
Dnajb4	18.7247	-3.026	1.76653	0.00570379	0.0458157	1.33899
Celf3	285.632	-1.69619	0.692524	0.00572655	0.0459674	1.33755
Adam17	58.5805	1.93335	0.839698	0.0057378	0.0460232	1.33702
Igf2bp2	141.354	2.1296	0.962953	0.00574126	0.0460232	1.33702
5730409E04Rik	82.8477	-1.85541	0.792654	0.00578399	0.0462719	1.33468
Epb4.1l3	151.804	-1.75956	0.733192	0.00578367	0.0462719	1.33468
Kirrel3	22.2011	-2.70113	1.37292	0.00578384	0.0462719	1.33468
Dlg2	11.1339	-3.04423	1.9337	0.00579577	0.0463349	1.33409
Ada	8.54071	3.04302	1.88962	0.00581575	0.0463385	1.33406
Elovl4	64.6641	-2.0038	0.88596	0.0058099	0.0463385	1.33406
Meis1	170.188	-1.66084	0.672649	0.00581404	0.0463385	1.33406
Parp3	5.60502	2.9943	2.06926	0.00580802	0.0463385	1.33406
Platr26	5.60502	2.9943	2.06926	0.00580802	0.0463385	1.33406
Fsd1l	44.3988	-2.52565	1.23687	0.00584804	0.046558	1.33201
Ptchd1	22.492	-2.70694	1.38288	0.00585114	0.046558	1.33201
Acss1	16.2472	2.85035	1.52681	0.00589388	0.0468392	1.32939
Mms22l	24.9768	2.34192	1.10858	0.00589438	0.0468392	1.32939
Jun	166.11	-1.85113	0.793938	0.00592493	0.0470505	1.32744
Cdo1	49.3534	-2.0847	0.941595	0.00594169	0.047152	1.3265
Rph3a	17.1348	-2.99687	1.75403	0.0059522	0.0472038	1.32602
Lbh	247.147	-1.63523	0.660255	0.00597394	0.0473446	1.32473
Fbll1	32.4358	-2.56018	1.27117	0.00598693	0.0473635	1.32456
Rab11fip2	52.0247	-2.38445	1.14227	0.00598716	0.0473635	1.32456
Tunar	31.2183	-2.48979	1.21797	0.00598831	0.0473635	1.32456
Hoxb5	199.102	-1.9361	0.849352	0.00599874	0.0474144	1.32409
Sh2d5	21.8336	-2.70763	1.39781	0.00604633	0.0477588	1.32095
Nedd1	19.4416	2.51342	1.23921	0.00605395	0.0477792	1.32076
Vezt	152.836	-1.68266	0.691835	0.00605697	0.0477792	1.32076
Nrp2	63.1912	-2.08917	0.950522	0.00611473	0.0482028	1.31693
Rnf24	42.1575	-2.33091	1.11123	0.00611988	0.0482113	1.31685
Cntn4	11.1481	-3.00906	1.9401	0.00614288	0.0483604	1.31551
Pxn	46.6539	2.03	0.914231	0.00616624	0.0485121	1.31415
Ercc5	42.7015	-2.23998	1.05247	0.00619203	0.0486827	1.31262
Rps26	1710.12	1.52747	0.597199	0.00620138	0.048724	1.31226
Mfsd6	46.8581	-2.12636	0.977857	0.00620554	0.0487244	1.31225
Dysf	33.3347	2.24842	1.05954	0.00622623	0.0488222	1.31138
Matr3	373.773	-1.74331	0.733982	0.00622476	0.0488222	1.31138
Narf	98.2044	-2.21874	1.0405	0.00624885	0.0489672	1.31009
Kifc2	49.3668	-2.10544	0.965937	0.00625398	0.0489751	1.31002
Add2	814.947	-1.74431	0.735593	0.00626496	0.0490287	1.30955
Zhx1	36.4697	-2.63864	1.35356	0.00628378	0.0491435	1.30853
Gm14207	8.23746	2.99693	1.88839	0.00629157	0.0491721	1.30828
Pank3	271.365	-1.87382	0.819169	0.00631898	0.0493418	1.30679
Slco4a1	11.4418	2.80514	1.51725	0.0063216	0.0493418	1.30679
Tmcc1	176.231	-1.61022	0.652334	0.00634285	0.049475	1.30561
Klhl7	56.3183	-2.23687	1.0577	0.00637437	0.0496231	1.30432
Pkd2l1	29.3194	2.22966	1.05259	0.00636882	0.0496231	1.30432
Tle1	83.849	-2.02355	0.916751	0.0063721	0.0496231	1.30432
Rpl39l	8.17384	2.98742	1.88946	0.00639469	0.049716	1.3035
Zak	63.4333	1.9166	0.848578	0.00639306	0.049716	1.3035
Npdc1	157.753	-1.65137	0.679926	0.00641079	0.0498085	1.3027
Adamts8	5.45339	2.92841	2.07029	0.00644187	0.0499519	1.30145
Emilin2	5.45339	2.92841	2.07029	0.00644187	0.0499519	1.30145
Plet1	43.3415	2.28115	1.09043	0.00643357	0.0499519	1.30145
Bcar3	9.66507	2.9329	1.71419	0.00645615	0.0500299	1.30077
Crybg3	23.0247	2.33904	1.1329	0.00647884	0.0501729	1.29953
Abcb9	64.9619	-2.14055	0.999856	0.00655778	0.050718	1.29484
Frmd8	39.0452	2.03016	0.926909	0.00655515	0.050718	1.29484
Pole3	92.2225	1.83505	0.801284	0.00657642	0.0508291	1.29389
Slc9a6	96.165	-1.80166	0.780025	0.00658412	0.0508555	1.29366
Hspb8	113.892	1.86128	0.819966	0.00664412	0.0512522	1.29029
Rcc2	246.492	1.55039	0.62004	0.00664173	0.0512522	1.29029
Lmnb1	944.561	1.43903	0.54954	0.00668517	0.0515353	1.28789
Frmd4a	150.671	-1.9408	0.873413	0.00671287	0.0517152	1.28638
Irf1	19.9202	2.51278	1.27541	0.00672323	0.0517615	1.28599
Hmgcs1	2965.69	-1.48138	0.577424	0.00673372	0.0518086	1.2856
Mtmr6	73.0735	-1.84471	0.811891	0.00674441	0.0518572	1.28519
Rpl18a	569.037	1.82441	0.799319	0.00676659	0.051994	1.28405
Sh3gl2	107.008	-1.81651	0.795943	0.00683585	0.0524922	1.27991
Tlcd1	13.9124	2.68239	1.43176	0.00684166	0.0525029	1.27982
2004-03-01	10.5848	-2.94417	1.93653	0.00685249	0.052552	1.27941
2700094K13Rik	266.182	1.77001	0.766779	0.00687778	0.0527119	1.27809
Actl6a	462.785	1.5994	0.657191	0.00693079	0.0530839	1.27504
Esrrg	16.8146	-2.90706	1.75295	0.00696966	0.0533127	1.27317
Unc79	37.3603	-2.21428	1.0651	0.00696525	0.0533127	1.27317
Dusp18	34.9275	-2.31498	1.13793	0.00699487	0.0533867	1.27257
Gm2694	71.9545	-1.8967	0.852626	0.00700133	0.0533867	1.27257
Lincenc1	43.9417	2.12891	1.00758	0.00700183	0.0533867	1.27257
Ppan	177.615	1.57827	0.644835	0.00700177	0.0533867	1.27257
Rhoc	404.218	1.75992	0.763036	0.00699734	0.0533867	1.27257
Pold2	155.775	1.69107	0.718389	0.00700805	0.0533998	1.27246
Drp2	26.4957	-2.4277	1.22352	0.00701956	0.0534276	1.27223
Impad1	130.581	-1.91162	0.862974	0.00702071	0.0534276	1.27223
Phc3	65.738	-2.24304	1.08798	0.00703481	0.0535006	1.27164
Cdc45	15.4976	2.58181	1.3557	0.0071096	0.0540348	1.26733
Spdl1	5.517	2.85987	2.07585	0.0071215	0.0540906	1.26688
Me1	62.3673	-2.02852	0.943944	0.00713301	0.0541433	1.26645
Usp15	87.3577	-1.87242	0.840514	0.0071468	0.0542133	1.26589
Sgk2	8.02222	2.92111	1.89518	0.00715488	0.0542399	1.26568
3110039I08Rik	102.533	-1.72071	0.741157	0.00716286	0.0542657	1.26547
Rfwd3	125.439	1.71045	0.734658	0.00717325	0.0543098	1.26512
Iqgap2	36.0192	2.07023	0.974003	0.00719283	0.0544233	1.26422
Mapk8ip2	134.59	-1.75821	0.766754	0.00720562	0.0544853	1.26372
Tmem63b	158.36	-1.8747	0.843774	0.00721402	0.0545141	1.26349
5730559C18Rik	11.9115	2.70543	1.48538	0.0072445	0.0547095	1.26194
Slc4a2	47.2456	1.91031	0.86866	0.00726135	0.0548019	1.2612
Megf11	27.8184	-2.35674	1.18071	0.00726943	0.0548281	1.261
Gldc	13.0527	2.68294	1.46549	0.00729925	0.0550179	1.2595
Plac8	5.30176	2.84704	2.07132	0.00730413	0.0550198	1.25948
B3galnt1	42.7413	-2.16073	1.04047	0.00731582	0.0550729	1.25906
Cartpt	133.067	-1.69759	0.729617	0.00733108	0.055095	1.25889
Clasp2	252.684	-1.67835	0.716835	0.00732669	0.055095	1.25889
Id2	498.878	1.46973	0.579789	0.00733269	0.055095	1.25889
Pcm1	459.137	-1.81002	0.804261	0.00734575	0.0551582	1.25839
Smc4	106.383	1.77845	0.783855	0.00736703	0.055283	1.25741
Galnt13	9.71526	-2.90159	1.91907	0.00737925	0.0553397	1.25696
Eef1a2	18.5242	-2.75489	1.55663	0.00740792	0.0555196	1.25555
Gtsf1l	5.36537	2.83455	2.07263	0.00743394	0.0556361	1.25464
Pgbd5	33.3903	-2.23858	1.10027	0.00743753	0.0556361	1.25464
Tinagl1	5.36537	2.83455	2.07263	0.00743394	0.0556361	1.25464
Ldhb	201.553	1.63334	0.690565	0.00749839	0.056056	1.25138
Lrrtm1	9.51586	-2.88964	1.91463	0.00753206	0.0562722	1.24971
Ggct	41.03	2.02871	0.956928	0.00755471	0.056406	1.24867
Pcsk1	9.4527	-2.88721	1.91126	0.0075656	0.0564517	1.24832
Golgb1	107.916	-2.11032	1.01404	0.00757515	0.0564875	1.24805
Slc6a1	18.2192	-2.71394	1.52469	0.00761852	0.0567752	1.24584
Rpl4	1453.14	1.41376	0.547591	0.00762569	0.0567929	1.24571
Cbln2	79.9686	-1.9242	0.888011	0.0076331	0.0568125	1.24556
Myrip	18.6846	-2.71939	1.53425	0.00765522	0.0569414	1.24457
Rpl23a	2668.29	1.43074	0.559601	0.00768288	0.0571113	1.24328
Ppp1r3c	15.4646	2.72159	1.54072	0.00770031	0.0572051	1.24257
Clasp1	93.2818	-2.00146	0.94275	0.00770748	0.0572225	1.24243
Irx5	51.4671	-2.13079	1.03336	0.00772386	0.0573082	1.24178
Zfp296	5.38978	2.80475	2.07782	0.00772875	0.0573087	1.24178
Ccser1	18.6799	-2.73943	1.56894	0.00776365	0.0574956	1.24037
Scai	48.9884	-2.06555	0.988768	0.00776286	0.0574956	1.24037
Rabep1	222.298	-1.6491	0.707006	0.00780096	0.0577359	1.23855
Atad2	20.7604	2.57192	1.38912	0.00782011	0.0578415	1.23776
Tacr3	9.31647	-2.86066	1.91253	0.00790559	0.0584373	1.23331
Gnaz	247.701	-1.65944	0.716327	0.00792142	0.0585179	1.23271
Rnasel	20.8704	-2.58986	1.4145	0.00795061	0.0586969	1.23138
Frem2	5.21375	2.78998	2.07021	0.00798108	0.0587756	1.2308
Il17rb	5.21375	2.78998	2.07021	0.00798108	0.0587756	1.2308
Kcnj4	5.21375	2.78998	2.07021	0.00798108	0.0587756	1.2308
S100a16	5.21375	2.78998	2.07021	0.00798108	0.0587756	1.2308
Malat1	4347.92	-2.82691	1.74932	0.00800214	0.0588941	1.22993
Klhl23	47.5674	-2.0461	0.984592	0.00807293	0.0593783	1.22637
Mbnl2	359.26	1.50035	0.612378	0.00809724	0.0595202	1.22534
Adcy5	17.2907	-2.83047	1.78216	0.00810772	0.0595235	1.22531
Ppp1r1c	9.67929	-2.84382	1.92688	0.00810757	0.0595235	1.22531
Ero1l	167.953	1.56009	0.652951	0.00811604	0.0595477	1.22513
Atp6v1g2	54.9932	-2.21855	1.1131	0.00818106	0.0599877	1.22194
Ndrg2	76.3577	-2.09519	1.0232	0.00819369	0.0600432	1.22154
Alkbh8	30.5997	-2.3219	1.19433	0.0082268	0.0602486	1.22005
Fbxo11	91.4283	-2.09717	1.02697	0.00826806	0.0605134	1.21815
Mgat3	30.9917	-2.27555	1.16047	0.00828763	0.0606193	1.21739
Myh14	15.313	2.68531	1.54635	0.0083165	0.0607929	1.21615
Unc5d	19.3047	-2.67447	1.53448	0.00833854	0.0609166	1.21526
Polr2f	289.649	1.57203	0.665116	0.00835067	0.0609676	1.2149
Aaas	86.4967	2.08587	1.02229	0.00837913	0.0611378	1.21369
Lrrc4	24.3279	-2.50938	1.36212	0.00838686	0.0611565	1.21356
BC005624	9.17373	-2.82232	1.91393	0.00842093	0.0613655	1.21208
Ptprn	118.813	-1.88007	0.878278	0.00843103	0.0613655	1.21208
Sos1	79.712	-2.11733	1.04661	0.00842618	0.0613655	1.21208
Pon2	17.895	2.44683	1.30965	0.00847521	0.0616492	1.21007
Gfra1	49.3828	-2.16016	1.08159	0.00852927	0.0620044	1.20758
Rfc4	34.7894	2.03243	0.989797	0.00858003	0.0623353	1.20527
A2m	9.615	-2.80815	1.92995	0.00858918	0.0623635	1.20507
Tmsb10	293.151	-1.47784	0.605626	0.00864321	0.0627174	1.20261
Nhp2	264.155	1.87703	0.881585	0.00865241	0.0627458	1.20242
Zdhhc2	46.4266	-1.95994	0.940423	0.00866646	0.0628093	1.20198
Zfp266	60.5326	-2.01785	0.983276	0.00871876	0.0631498	1.19963
Alg8	73.4947	1.855	0.869485	0.00879273	0.0634918	1.19728
Cxcl12	5.06212	2.72755	2.06802	0.00879172	0.0634918	1.19728
Grm5	17.6559	-2.64321	1.52934	0.00877885	0.0634918	1.19728
Haus6	5.06212	2.72755	2.06802	0.00879172	0.0634918	1.19728
Vstm4	5.06212	2.72755	2.06802	0.00879172	0.0634918	1.19728
C530008M17Rik	96.6618	-1.77054	0.810611	0.008804	0.0635344	1.19699
Nle1	16.9378	2.38106	1.26782	0.00881096	0.063546	1.19691
Ubr1	49.7317	-2.03829	1.00185	0.00885034	0.0637912	1.19524
Ppp2r5a	35.445	2.12726	1.06948	0.00891275	0.0642021	1.19245
Slc1a2	179.053	-1.67034	0.743849	0.00895683	0.0644805	1.19057
Lmf2	151.831	1.90702	0.910855	0.00898113	0.0646162	1.18966
Lrrtm3	15.6519	-2.75981	1.75793	0.00904262	0.0650192	1.18696
Creg1	33.2431	2.09801	1.052	0.0090553	0.0650709	1.18661
Zrsr1	155.358	-1.54644	0.659465	0.00906239	0.0650824	1.18654
Apba2	149.686	-1.60368	0.69948	0.00907216	0.0651132	1.18633
Anxa2	1167.13	1.66552	0.74385	0.00913545	0.0655278	1.18357
Adcy1	67.2435	-1.8461	0.872227	0.00918073	0.065773	1.18195
Exo1	21.0446	2.43594	1.33358	0.00917604	0.065773	1.18195
Gjd2	24.7661	-2.35429	1.26223	0.00921729	0.0659952	1.18049
Dap	61.4934	1.77747	0.824671	0.00923384	0.0660737	1.17997
Cacng3	9.0964	-2.76497	1.91707	0.0092453	0.0660761	1.17996
Lppr4	9.0964	-2.76497	1.91707	0.0092453	0.0660761	1.17996
Rps6ka1	86.5723	1.73836	0.798229	0.00929373	0.0663822	1.17795
Prkacb	248.426	-1.47285	0.611921	0.00930008	0.0663876	1.17791
Map3k13	38.4771	-2.05345	1.02641	0.0093145	0.0664505	1.1775
Mfhas1	130.38	-1.57392	0.683058	0.00933058	0.0664853	1.17727
Ube2e2	50.0859	-1.8924	0.908887	0.00932923	0.0664853	1.17727
Fam162a	178.582	1.54358	0.662018	0.00934542	0.066551	1.17685
Fes	10.327	2.72422	1.7186	0.00937601	0.0667288	1.17569
Cacna1a	61.3972	-1.86685	0.891887	0.00938812	0.0667349	1.17565
Cib1	56.9533	1.98285	0.976121	0.00938632	0.0667349	1.17565
Scg5	161.235	-1.61939	0.716248	0.00940145	0.0667498	1.17555
Tmem74b	29.7277	-2.3304	1.2492	0.00940071	0.0667498	1.17555
Chga	70.1618	-1.77415	0.826228	0.00941918	0.0667957	1.17525
Dkc1	889.21	1.44643	0.595216	0.00941912	0.0667957	1.17525
Uck2	95.3099	1.74792	0.807804	0.00943136	0.0668421	1.17495
Rgs20	15.2998	-2.73774	1.77322	0.00947158	0.0670871	1.17336
Cdc42ep1	8.40393	2.72746	1.74822	0.00950994	0.0672417	1.17236
Platr10	7.71896	2.74885	1.90763	0.00950962	0.0672417	1.17236
Rpl36	1150.27	1.51065	0.641548	0.00951476	0.0672417	1.17236
Scarb1	42.5815	1.91929	0.932928	0.00951609	0.0672417	1.17236
Cntd1	11.3449	2.575	1.50095	0.00956845	0.0675313	1.17049
Npepl1	11.3449	2.575	1.50095	0.00956845	0.0675313	1.17049
Gpr162	119.868	-1.78811	0.839848	0.00959158	0.0676022	1.17004
Kcnab1	15.6749	-2.72737	1.76264	0.00958988	0.0676022	1.17004
Rad54b	10.6681	2.65794	1.61692	0.00959559	0.0676022	1.17004
Kidins220	725.759	-1.53565	0.660666	0.00961312	0.0676855	1.1695
9330182L06Rik	26.7188	-2.27521	1.21199	0.00964968	0.0678624	1.16837
Opcml	9.3938	-2.73624	1.93252	0.00964505	0.0678624	1.16837
Plcxd2	34.2558	-2.08591	1.06211	0.00969584	0.0681466	1.16656
Vps37d	101.897	-1.83157	0.876423	0.00983092	0.0690551	1.1608
Crip1	43.1452	1.88288	0.914051	0.00983831	0.0690661	1.16074
Kctd9	134.729	1.89951	0.926784	0.00986062	0.0691409	1.16026
Madd	120.318	-1.59294	0.705256	0.00985635	0.0691409	1.16026
Brinp2	8.93072	-2.72394	1.91997	0.00987559	0.069205	1.15986
Adamts14	4.91049	2.64863	2.06527	0.00991377	0.0692272	1.15972
Cfap126	4.91049	2.64863	2.06527	0.00991377	0.0692272	1.15972
Dnaaf3	4.91049	2.64863	2.06527	0.00991377	0.0692272	1.15972
Glmp	40.6497	1.97935	0.986875	0.009894	0.0692272	1.15972
Ptk2b	7.3913	2.72508	1.89747	0.00990235	0.0692272	1.15972
Tmem40	4.91049	2.64863	2.06527	0.00991377	0.0692272	1.15972
Hs6st1	297.968	-1.44384	0.600327	0.00992274	0.0692491	1.15959
AI414108	38.8877	-2.18824	1.15027	0.00993473	0.069292	1.15932
Hcn1	8.82394	-2.71818	1.91706	0.00997564	0.0695364	1.15779
Hspa4l	49.8368	-2.0216	1.02203	0.0100156	0.0697742	1.15631
Fgf18	9.40796	-2.71047	1.93573	0.0100418	0.0699151	1.15543
Napg	42.4761	-2.1628	1.13339	0.0100476	0.0699151	1.15543
Prkca	72.1555	-1.84693	0.892679	0.0100578	0.0699174	1.15541
Spag9	219.873	-1.68874	0.777604	0.0100598	0.0699174	1.15541
Senp6	158.019	-1.83202	0.883915	0.0101573	0.0705538	1.15148
Dnmt3b	31.8526	2.06204	1.05779	0.0101827	0.070648	1.1509
Nfkbiz	17.7743	2.32892	1.27949	0.0101798	0.070648	1.1509
Tmem145	101.887	-1.66909	0.766138	0.01021	0.0707264	1.15042
Tspyl5	20.064	-2.47912	1.42918	0.0102119	0.0707264	1.15042
Vasp	617.769	1.5013	0.645135	0.0102027	0.0707264	1.15042
Diras1	73.3514	-1.97462	0.992303	0.0102424	0.0708549	1.14963
Hmmr	13.6328	2.52898	1.48779	0.0102388	0.0708549	1.14963
Rhbdl3	16.0768	2.34031	1.29273	0.0102492	0.0708607	1.14959
Bend7	9.50057	-2.69561	1.93975	0.0102674	0.0709449	1.14908
Gcm1	5.12573	2.61601	2.07108	0.0103081	0.0711845	1.14761
Tuba4a	89.8868	1.87516	0.919672	0.010329	0.0712874	1.14699
2810004N23Rik	332.855	1.41367	0.584607	0.010354	0.0714183	1.14619
Hmgn2	19.5253	2.26434	1.23006	0.0103872	0.0715953	1.14512
Pde2a	161.845	-1.64272	0.750207	0.0103917	0.0715953	1.14512
Dmrtc1b	4.9741	2.60827	2.06635	0.0104946	0.0722093	1.14141
Mapk9	101.775	-1.6045	0.724051	0.0104888	0.0722093	1.14141
Urod	39.5339	1.90217	0.943828	0.0104991	0.0722093	1.14141
Dnajb5	25.9602	-2.34988	1.31286	0.0105185	0.0723008	1.14086
Myo1c	45.9633	1.8015	0.869342	0.0105308	0.0723435	1.1406
Tmem151a	8.63219	-2.6835	1.91344	0.0105606	0.0725062	1.13962
Tbc1d16	88.0593	-1.63592	0.752451	0.0108132	0.0741974	1.12961
Dcaf5	129.417	-1.55421	0.692878	0.0108365	0.0743146	1.12893
Tspan5	66.7477	-1.86043	0.92152	0.0109056	0.0747455	1.12642
Serpinb6a	63.298	2.19111	1.18576	0.0109338	0.0748523	1.12579
Zdbf2	1046.6	-1.35477	0.549512	0.0109293	0.0748523	1.12579
Tspyl4	38.8435	-2.40517	2.16715	0.0109548	0.0749525	1.12521
Rps4x	165.965	1.51004	0.662878	0.0109945	0.075181	1.12389
Rpl23	1203.25	1.36877	0.560647	0.0110246	0.075343	1.12296
Poc1a	23.2555	2.42932	1.41813	0.0110578	0.0755269	1.1219
AA467197	4.82248	2.57213	2.06161	0.0111266	0.0757352	1.1207
Erap1	4.82248	2.57213	2.06161	0.0111266	0.0757352	1.1207
Erbb2	4.82248	2.57213	2.06161	0.0111266	0.0757352	1.1207
Fgfr3	8.64289	2.63471	1.74011	0.0111148	0.0757352	1.1207
Sigirr	4.82248	2.57213	2.06161	0.0111266	0.0757352	1.1207
Tnnc2	4.82248	2.57213	2.06161	0.0111266	0.0757352	1.1207
Pnmal1	17.6164	-2.56013	1.59309	0.011167	0.0759665	1.11938
Prrc2b	192.968	-1.71559	0.819895	0.0112802	0.0766667	1.11539
Synj1	163.923	-1.6601	0.778386	0.0112829	0.0766667	1.11539
Dsn1	15.6219	2.29223	1.29091	0.0113354	0.0769075	1.11403
Mvp	34.3932	1.9131	0.971698	0.0113378	0.0769075	1.11403
Rps18	532.316	1.47236	0.639954	0.0113361	0.0769075	1.11403
Smim18	46.6116	-1.94285	0.995434	0.0113591	0.0770085	1.11346
Axl	4.75886	2.55164	2.06104	0.0114646	0.0771567	1.11263
Dusp14	4.75886	2.55164	2.06104	0.0114646	0.0771567	1.11263
Eci1	6.68125	2.6275	1.93656	0.0114554	0.0771567	1.11263
Maged1	696.473	-1.36395	0.561402	0.0113931	0.0771567	1.11263
Mex3a	762.812	-1.35045	0.552434	0.0114655	0.0771567	1.11263
Myl9	9.96013	2.61428	1.72688	0.0114246	0.0771567	1.11263
Nuf2	9.96013	2.61428	1.72688	0.0114246	0.0771567	1.11263
Pou5f1	4.75886	2.55164	2.06104	0.0114646	0.0771567	1.11263
Ppl	4.75886	2.55164	2.06104	0.0114646	0.0771567	1.11263
Rhod	4.75886	2.55164	2.06104	0.0114646	0.0771567	1.11263
Selenbp1	7.15166	2.63553	1.89667	0.0114544	0.0771567	1.11263
Tmco4	4.75886	2.55164	2.06104	0.0114646	0.0771567	1.11263
Zfp423	255.925	-1.46052	0.632831	0.0114569	0.0771567	1.11263
Rgs17	57.9292	-1.89901	0.96426	0.0114921	0.0772918	1.11187
Irf2bpl	230.568	-1.53793	0.691084	0.0115222	0.0774063	1.11122
Tmf1	53.7402	-2.02808	1.06742	0.011519	0.0774063	1.11122
Tead3	7.32769	2.62411	1.90578	0.0116422	0.0781678	1.10697
Phyhipl	36.7312	-1.98722	1.0383	0.0116704	0.0782889	1.1063
Rpl9	910.111	1.34555	0.551172	0.0116734	0.0782889	1.1063
Rpl14	2629.56	1.53097	0.688819	0.0117242	0.0785853	1.10466
Trim36	24.774	-2.23661	1.25337	0.0117331	0.0786004	1.10458
Mrto4	223.217	1.56713	0.716236	0.0117469	0.0786483	1.10431
Rps6ka3	49.7592	-1.87186	0.948999	0.0117585	0.0786817	1.10413
Trim9	21.0634	-2.30975	1.32469	0.0117661	0.0786886	1.10409
Isyna1	100.465	1.84647	0.929753	0.0117841	0.0787646	1.10367
Ppat	32.3741	1.9317	0.998259	0.011851	0.079167	1.10146
Clec2l	8.80439	-2.60882	1.92402	0.0118599	0.0791818	1.10137
Smim10l1	39.3768	-2.09776	1.13518	0.0118788	0.079263	1.10093
Sema3a	28.8397	-2.20157	1.22781	0.0119264	0.0795364	1.09943
Dopey1	67.8252	-1.71116	0.829992	0.0120233	0.0801372	1.09617
Fbxo45	72.7805	-1.77191	0.87708	0.0120398	0.080159	1.09605
Piga	30.0424	2.08419	1.12823	0.0120401	0.080159	1.09605
Ube2w	48.1771	-1.8344	0.926733	0.0120904	0.0804488	1.09448
Cyr61	4.67085	2.51484	2.05634	0.0121576	0.0807431	1.09289
Myh3	4.67085	2.51484	2.05634	0.0121576	0.0807431	1.09289
Pnck	78.7604	-1.79564	0.897883	0.0121618	0.0807431	1.09289
Tuba3a	4.67085	2.51484	2.05634	0.0121576	0.0807431	1.09289
Fam208b	16.4035	-2.59856	1.82291	0.0121852	0.0808531	1.0923
Macrod2	21.0598	-2.45122	1.50702	0.0122445	0.0812011	1.09044
Ppp1r3b	11.4234	2.42133	1.46988	0.0122669	0.0813045	1.08989
Camkk2	255.701	-1.49349	0.668445	0.0122864	0.0813882	1.08944
Lrrc49	69.5535	-1.74569	0.861592	0.0122959	0.0814054	1.08935
Fibcd1	17.7277	-2.5121	1.60256	0.0123246	0.0815498	1.08858
Eif4ebp2	39.7033	-2.25043	1.28821	0.0123459	0.0816452	1.08807
Ccdc85a	8.68771	-2.58094	1.92708	0.0123786	0.0818161	1.08716
Cpeb3	71.821	-1.67402	0.807852	0.0123928	0.0818469	1.087
Iqsec3	19.332	-2.36202	1.40629	0.0123971	0.0818469	1.087
Slc10a4	33.8897	-2.09584	1.14909	0.0124228	0.0819713	1.08634
Cdca7	15.3512	2.3066	1.3503	0.0124918	0.0823407	1.08439
Reep2	100.51	-1.6567	0.796157	0.0124927	0.0823407	1.08439
Kctd8	14.9229	-2.57513	1.77504	0.012514	0.0824351	1.08389
Nck1	26.4037	-2.37925	1.43517	0.0125943	0.0828726	1.08159
Tmem229b	105.84	-1.69528	0.827723	0.0125923	0.0828726	1.08159
Smarcd2	212.313	1.40812	0.610016	0.0127742	0.0839796	1.07583
St8sia1	49.0543	-1.78867	0.904383	0.0127767	0.0839796	1.07583
Fxyd6	185.2	-1.4381	0.63343	0.0128317	0.0842255	1.07456
Nasp	718.979	1.32835	0.550809	0.0128354	0.0842255	1.07456
Pck2	45.2378	1.77013	0.890617	0.0128253	0.0842255	1.07456
Esx1	62.4431	2.54591	1.95908	0.0128473	0.0842568	1.07439
Mecp2	107.139	-1.53627	0.708852	0.012855	0.0842605	1.07438
Tmsb4x	1150.71	-1.70041	0.836519	0.0128697	0.0843106	1.07412
Trip6	29.4197	1.9066	1.00437	0.0130137	0.085207	1.06952
Zfp618	161.686	-1.46981	0.660737	0.0130793	0.0855893	1.06758
Smap2	119.73	-1.54621	0.720025	0.0131041	0.0857042	1.067
Klhdc8b	54.4823	-1.73066	0.864877	0.0131272	0.0857135	1.06695
Myb	7.06364	2.55029	1.89841	0.0131257	0.0857135	1.06695
Sidt1	8.5308	-2.54468	1.92514	0.0131147	0.0857135	1.06695
Gpx1	315.845	1.46024	0.654124	0.0131381	0.085737	1.06683
Bsn	109.526	-1.56204	0.7332	0.0131666	0.0858759	1.06613
Creb5	8.34557	-2.54139	1.91963	0.0132138	0.0859948	1.06553
Fhl1	41.2825	-1.85763	0.968337	0.0132032	0.0859948	1.06553
Klhl1	8.62342	-2.53903	1.92827	0.0132121	0.0859948	1.06553
Myo16	8.34557	-2.54139	1.91963	0.0132138	0.0859948	1.06553
Smpd3	723.817	-1.42114	0.625246	0.0132295	0.0860497	1.06525
Chmp4c	11.1583	2.54194	1.77511	0.0132375	0.0860549	1.06522
Cspg5	17.5445	-2.47758	1.61354	0.0132754	0.0862536	1.06422
Inha	8.14731	-2.53936	1.91098	0.0133008	0.0863714	1.06363
Cd99l2	144.919	-1.46401	0.659454	0.0133325	0.0864826	1.06307
Rasl11b	15.9096	2.28909	1.36481	0.0133311	0.0864826	1.06307
Rab6a	747.577	-1.33963	0.564533	0.0133478	0.0865345	1.06281
Epg5	8.8871	-2.5264	1.93644	0.0134193	0.0869509	1.06073
Bdnf	22.9117	-2.16672	1.24383	0.0134307	0.0869772	1.06059
B3glct	54.3283	-1.78454	0.913894	0.0134493	0.0870354	1.0603
Ifrd2	15.1996	2.27577	1.35516	0.0134544	0.0870354	1.0603
Nsf	47.6294	-1.94178	1.04437	0.0134878	0.0872037	1.05947
Ensa	14.8869	-2.5308	1.78081	0.0135138	0.0873138	1.05892
Lrp8	127.553	-1.50246	0.691668	0.0135195	0.0873138	1.05892
Kdf1	20.7955	2.27635	1.35919	0.0135433	0.0874195	1.05839
Kat6a	116.081	-1.77478	0.908116	0.0135622	0.0874942	1.05802
Akap12	491.124	-1.48414	0.678225	0.0135829	0.0875805	1.05759
Rps8	3139.25	1.38311	0.600327	0.0136014	0.0876521	1.05724
Car5b	4.51922	2.43977	2.04984	0.0136224	0.0876917	1.05704
Cpsf4l	4.51922	2.43977	2.04984	0.0136224	0.0876917	1.05704
Galntl6	8.03289	-2.52366	1.90907	0.0136435	0.08778	1.0566
Lpgat1	85.2795	-1.77342	0.909264	0.0136833	0.0879885	1.05557
Adgrg6	12.2777	2.44467	1.58629	0.0137014	0.0880113	1.05546
Cbs	6.8484	2.52221	1.89475	0.0137388	0.0880113	1.05546
Myo1a	4.60724	2.43033	2.05389	0.0137133	0.0880113	1.05546
Polr1b	73.4206	1.86327	0.983971	0.0137337	0.0880113	1.05546
Rftn2	4.60724	2.43033	2.05389	0.0137133	0.0880113	1.05546
Tet3	84.6968	-1.91825	1.02992	0.0137293	0.0880113	1.05546
Trim12c	6.8484	2.52221	1.89475	0.0137388	0.0880113	1.05546
Dbndd1	87.1791	-1.72485	0.871458	0.0137655	0.0881346	1.05485
Avl9	95.106	-1.76109	0.901148	0.0137865	0.0881525	1.05477
Pcdh7	39.1072	-2.23687	2.14777	0.0137905	0.0881525	1.05477
Smarca5-ps	8.80865	-2.50952	1.93525	0.0137832	0.0881525	1.05477
Atrn	17.7386	-2.44352	1.59157	0.0138087	0.0881953	1.05455
Prrg3	49.048	-1.88432	1.00323	0.0138152	0.0881953	1.05455
Shprh	24.1504	-2.30293	1.39993	0.0138195	0.0881953	1.05455
Lrrn3	59.1067	-1.76174	0.903358	0.0138788	0.0885258	1.05293
Uckl1	16.2491	-2.41331	1.55188	0.0139587	0.0889876	1.05067
Hist1h2af	7.17606	2.5084	1.90805	0.0139801	0.0890762	1.05024
Klf5	19.6822	2.12378	1.2207	0.014021	0.089289	1.0492
B3gnt7	20.0802	2.33209	1.44585	0.014074	0.0894495	1.04842
Plekhg3	64.057	2.48213	1.9668	0.0140751	0.0894495	1.04842
Ryr2	13.9696	-2.50236	1.75872	0.0140703	0.0894495	1.04842
Sh3bp5	370.863	-1.34944	0.579502	0.0140764	0.0894495	1.04842
Cbx4	61.6705	-1.68208	0.842573	0.0140982	0.0895401	1.04798
Rps9	935.039	1.37066	0.596285	0.0141151	0.0895997	1.04769
Shoc2	132.113	-1.72084	0.874798	0.014146	0.0897474	1.04698
Ajap1	89.1839	-1.6301	0.802375	0.0142042	0.0900687	1.04543
Elmod1	13.8823	-2.4957	1.76005	0.0142374	0.0901826	1.04488
Zmat4	13.8823	-2.4957	1.76005	0.0142374	0.0901826	1.04488
Tmtc4	85.642	-1.60491	0.78408	0.0143339	0.0907455	1.04218
Foxp4	21.8777	2.19605	1.30261	0.014344	0.0907612	1.0421
Tmem178b	8.38806	-2.48505	1.92467	0.0143939	0.0910285	1.04082
Skp2	34.4776	1.8239	0.964708	0.0144114	0.0910904	1.04053
Rasgrp1	14.3714	-2.49392	1.7927	0.014421	0.0910996	1.04048
Ttc39a	14.6995	2.34298	1.47621	0.0144282	0.0910996	1.04048
Taf4b	16.7034	2.14772	1.25654	0.0144387	0.0911176	1.0404
Gfer	274.805	1.75795	0.911509	0.0145032	0.091476	1.03869
Ankrd13b	73.2695	-1.75698	0.911637	0.0145556	0.0916118	1.03805
Mre11a	38.33	1.77245	0.924439	0.0145535	0.0916118	1.03805
Scube1	39.494	-1.83219	0.974427	0.0145519	0.0916118	1.03805
Snord104	21.9996	2.00379	1.12372	0.0145507	0.0916118	1.03805
Rpl13	3327.5	1.47878	0.686464	0.0145747	0.0916832	1.03771
Pdlim4	16.7271	2.15572	1.26934	0.0145935	0.0917524	1.03738
Tmem132a	344.106	-1.45631	0.668945	0.0146027	0.091762	1.03734
G3bp1	271.201	1.3677	0.599347	0.0146248	0.0918521	1.03691
Sfrp1	265.937	-1.41182	0.634313	0.0146527	0.0919311	1.03654
Trp53inp2	132.392	-1.53482	0.732264	0.0146529	0.0919311	1.03654
Arl8a	122.196	-1.50183	0.70738	0.0147745	0.0926451	1.03318
Akt3	99.9966	-1.625	0.807086	0.0147869	0.0926541	1.03314
Ddx25	80.0324	-1.58214	0.772442	0.0147994	0.0926541	1.03314
Kif3b	307.016	-1.37629	0.607897	0.0147978	0.0926541	1.03314
Atxn2	108.286	-1.95432	1.08771	0.0149049	0.0932658	1.03028
Rps17	946.504	1.3019	0.551038	0.01492	0.0933111	1.03007
H2afz	197.12	1.57934	0.773403	0.0150283	0.0938892	1.02738
Ppil1	206.562	1.4041	0.632308	0.0150238	0.0938892	1.02738
Usp9x	93.0947	-2.00942	1.14107	0.0150463	0.0939524	1.02709
Amer2	60.1702	-1.71397	0.884773	0.0150675	0.0940047	1.02685
Rnf135	13.7235	2.37926	1.56323	0.0150705	0.0940047	1.02685
Ap1s3	4.58283	2.36241	2.04744	0.0151789	0.0945915	1.02415
Rab39b	55.6062	-1.73392	0.903349	0.0151806	0.0945915	1.02415
Larp6	7.80404	-2.45558	1.90717	0.0151895	0.0945976	1.02412
Cdc14b	44.1641	1.7357	0.905145	0.0151981	0.0946011	1.0241
Ncan	298.312	-1.36603	0.604289	0.0152292	0.0947201	1.02356
Slc25a10	31.5465	1.88457	1.03321	0.0152331	0.0947201	1.02356
Rps25	2783	1.46597	0.684975	0.0152962	0.0950621	1.02199
Ccdc186	27.7605	-2.29936	1.45867	0.0153107	0.095103	1.02181
A330069E16Rik	8.49483	-2.44081	1.92981	0.0153652	0.0953365	1.02074
Gabarapl1	553.555	-1.46437	0.6846	0.0153734	0.0953365	1.02074
Nubp1	111.056	1.65604	0.841371	0.0153624	0.0953365	1.02074
Syap1	16.4266	-2.45733	1.82112	0.0153805	0.0953365	1.02074
Chdh	6.69678	2.4485	1.89325	0.0154409	0.0956308	1.0194
Mthfd2	327.859	1.37051	0.61014	0.0154521	0.0956308	1.0194
Prr36	97.0739	-1.50983	0.722446	0.0154515	0.0956308	1.0194
Rb1cc1	83.9195	-1.84601	1.00468	0.0154885	0.0958057	1.01861
Haus4	12.0595	2.25737	1.41467	0.0155396	0.0960217	1.01763
Vps13c	17.2447	-2.45035	1.85471	0.0155362	0.0960217	1.01763
Pcsk6	9.2412	2.43245	1.72392	0.0156126	0.0964229	1.01582
Lonrf1	148.596	-1.48013	0.700459	0.0156288	0.0964723	1.0156
Akip1	28.027	1.93419	1.0868	0.0156695	0.096523	1.01537
Il6ra	4.36759	2.34672	2.04119	0.0156554	0.096523	1.01537
P3h1	19.2742	2.13656	1.28262	0.0156693	0.096523	1.01537
Slc37a2	4.36759	2.34672	2.04119	0.0156554	0.096523	1.01537
Arhgap31	4.73446	2.33302	2.05064	0.0156931	0.0966183	1.01494
Dusp2	6.60876	2.43691	1.88931	0.0157454	0.0968524	1.01389
Rnf157	205.07	-1.50163	0.719573	0.0157557	0.0968524	1.01389
Zfp318	205.621	-1.40014	0.637004	0.0157493	0.0968524	1.01389
Eif2s2	2378.5	1.29216	0.551159	0.0157667	0.0968702	1.01381
4930461G14Rik	4.4312	2.3401	2.04139	0.0157887	0.0968986	1.01368
Hvcn1	4.4312	2.3401	2.04139	0.0157887	0.0968986	1.01368
Rap2a	39.7719	-2.12322	1.27247	0.0157958	0.0968986	1.01368
Slc6a17	8.06234	-2.4271	1.91373	0.0158275	0.0970425	1.01304
Ets2	114.618	1.44028	0.670994	0.0158826	0.0973299	1.01175
Atrx	399.465	-1.59999	0.803837	0.0159766	0.0978054	1.00964
Slc6a6	168.974	-1.48992	0.712614	0.01597	0.0978054	1.00964
Ftsj3	208.679	1.35729	0.605169	0.0160052	0.0979295	1.00909
Dsc2	9.94032	2.3505	1.5709	0.0160292	0.0979752	1.00888
Pramef12	125.53	2.36843	2.00296	0.0160291	0.0979752	1.00888
Shc2	117.968	-1.49679	0.719288	0.0160532	0.0980719	1.00846
Bicc1	25.7667	2.22077	1.39298	0.0161462	0.0985888	1.00617
Hdac1	24.4978	1.96825	1.1303	0.0162013	0.0988743	1.00492
Tcf7l2	30.5951	1.80299	0.980885	0.0162126	0.098893	1.00483
Aspm	15.2781	2.1769	1.34502	0.0162476	0.099055	1.00412
Pisd-ps1	413.34	-1.34347	0.597371	0.0163435	0.0995887	1.00179
Cd9	15.7653	2.12367	1.28995	0.016367	0.0996296	1.00161
Enc1	207	-1.42071	0.660337	0.0163597	0.0996296	1.00161
Prkaca	636.002	-1.27841	0.545829	0.0163944	0.0997451	1.00111
Ash1l	113.325	-1.74285	0.932271	0.0164288	0.0998007	1.00087
Kmt2e	1038.63	-1.26577	0.536106	0.0164256	0.0998007	1.00087
Mrpl15	186.841	1.40571	0.648709	0.0164201	0.0998007	1.00087
Cldn3	47.4227	1.71173	0.906547	0.0165002	0.100183	0.999204
Tnks1bp1	37.7886	-1.82971	1.01269	0.0166462	0.101018	0.9956
Nap1l2	28.8631	-2.21721	1.40882	0.0166939	0.101256	0.994579
Magi1	110.907	-1.51548	0.742921	0.0167073	0.101286	0.994452
Adra2a	40.9724	-1.80777	0.994863	0.016741	0.101438	0.9938
Camsap2	530.997	-1.30639	0.571958	0.0168231	0.101883	0.991897
Mgat5b	49.72	-1.71717	0.916695	0.0168328	0.10189	0.991868
Tshz1	98.3043	-1.52905	0.756173	0.0168545	0.101969	0.991531
2010107G23Rik	41.0542	-1.80364	0.994253	0.0169083	0.102138	0.990811
Dnajc9	80.4721	1.51374	0.743818	0.0168961	0.102138	0.990811
Psd3	20.526	-2.28153	1.50527	0.0169008	0.102138	0.990811
Btbd10	34.8879	-2.15483	1.34304	0.0169612	0.102406	0.989674
Galnt10	38.4246	1.71633	0.918505	0.0169887	0.10252	0.989192
Gabra2	15.255	-2.39572	1.82303	0.017006	0.10252	0.989191
Lrrn2	26.1014	-2.02769	1.20763	0.0170042	0.10252	0.989191
Traf3ip2	4.27958	2.2913	2.03359	0.0170497	0.102731	0.988298
Fgd4	30.1587	-2.16806	1.36452	0.0171428	0.103239	0.986155
Hmgcll1	7.82472	-2.37447	1.91239	0.0171705	0.103354	0.985672
Abca5	15.956	-2.30733	1.56805	0.0173082	0.10413	0.982424
Fcho1	76.9174	-1.62867	0.847743	0.0173417	0.104225	0.982029
Sncaip	48.103	-1.67836	0.891021	0.0173477	0.104225	0.982029
Tmem178	123.733	-1.54794	0.778536	0.0173503	0.104225	0.982029
1700061G19Rik	4.45561	2.26659	2.04042	0.017402	0.104482	0.980958
Cwc22	22.0921	-2.251	1.48565	0.017473	0.104856	0.979409
Pik3r1	158.924	-1.39419	0.650426	0.0174914	0.104913	0.979171
Gpsm1	198.666	-1.34901	0.613813	0.0175841	0.105416	0.977095
Dzank1	8.10256	-2.3522	1.92136	0.0176684	0.105798	0.975521
F8a	75.7396	-1.54013	0.776019	0.0176747	0.105798	0.975521
Zfp60	32.9984	-1.83745	1.0391	0.0176638	0.105798	0.975521
Ttc9b	40.944	-1.92094	1.11888	0.0177129	0.105973	0.974803
Fam19a2	14.6132	-2.36902	1.8121	0.0177601	0.106202	0.973865
Rps14	8428.36	1.36408	0.62824	0.0177822	0.106281	0.973543
Bcorl1	112.992	-1.43306	0.686301	0.0177982	0.106323	0.973372
Them4	95.8676	-1.57802	0.81043	0.0178097	0.106339	0.973309
Brip1	14.9903	2.11882	1.33043	0.0178906	0.106768	0.97156
Adamts15	15.6278	2.06459	1.27042	0.0179222	0.106788	0.971478
Haus1	116.526	1.49273	0.738548	0.01793	0.106788	0.971478
Kcna5	12.942	-2.35754	1.75031	0.0179197	0.106788	0.971478
Rab10	467.797	-1.37044	0.634915	0.0179214	0.106788	0.971478
Robo1	42.1961	-1.94056	1.14293	0.0179394	0.10679	0.971468
Cbfa2t3	383.357	-1.32253	0.595542	0.0179748	0.106947	0.97083
Fam178b	8.93794	2.34772	1.7225	0.0180379	0.107226	0.969698
Sec23a	87.3631	-1.52547	0.768001	0.0180398	0.107226	0.969698
Ppargc1b	11.0964	2.23968	1.49482	0.0180716	0.107362	0.96915
Adamts5	7.56103	-2.34315	1.90476	0.0180844	0.107368	0.969126
[truncated: 22,423 more rows]

## Sheet: Figure 1f
Fig. 1f. DESeq output
Gene	baseMean	log2FoldChange	lfcSE	pvalue	padj	-log10(padj)
Onecut3	879.212	-7.01336	0.643852	2.94e-27	3.7e-23	22.4323
Hes5	1575.06	5.84858	0.56754	1.18e-23	7.39e-20	19.1311
2810417H13Rik	656.898	6.61398	0.667555	8.56e-23	3.59e-19	18.4448
Wnt7b	1613.79	6.56697	0.667717	1.83e-22	5.75e-19	18.2406
Sox3	675.597	5.90006	0.615016	6.24e-21	1.57e-17	16.8043
Ednrb	458.168	6.32435	0.697822	2.32e-19	4.87e-16	15.3125
Mki67	451.971	6.92086	0.779902	3.15e-19	5.66e-16	15.247
Sncg	298.66	-6.11688	0.678693	5.32e-19	8.37e-16	15.0775
Cyp26b1	1609.11	5.22011	0.567779	6.87e-19	8.64e-16	15.0633
Mt2	1080.96	5.33079	0.581062	6.53e-19	8.64e-16	15.0633
Pdpn	1067.1	6.10813	0.69003	1.99e-18	2.27e-15	14.6436
Hs3st4	230.543	-6.3619	0.727923	2.94e-18	3.08e-15	14.5111
Ccnd2	714.081	5.30678	0.59078	3.22e-18	3.12e-15	14.5059
Pmfbp1	232.98	-6.14135	0.72399	3.38e-17	3.04e-14	13.5171
Mcm3	650.61	6.07421	0.733143	1.72e-16	1.44e-13	12.8403
Ntng1	316.998	-5.4018	0.646649	3.53e-16	2.78e-13	12.5563
Birc5	419.835	5.31559	0.635498	3.79e-16	2.81e-13	12.5515
Cdc20	349.757	5.77886	0.706396	6.47e-16	4.52e-13	12.3449
Ccnd1	426.222	5.49323	0.671464	1.08e-15	7.13e-13	12.1468
Tead2	347.797	6.01303	0.750333	1.43e-15	8.98e-13	12.0468
Plk1	303.946	6.05719	0.759539	1.74e-15	1.05e-12	11.9809
Col4a1	300.366	5.71787	0.711074	2e-15	1.14e-12	11.9416
Ube2c	304.954	6.37979	0.82419	5.05e-15	2.76e-12	11.5583
Cenpf	779.635	5.61677	0.709422	5.81e-15	3.05e-12	11.516
Zfp804a	181.365	-5.48937	0.697757	1.04e-14	5.21e-12	11.2831
Robo3	1420.45	4.39637	0.546137	1.79e-14	8.68e-12	11.0617
Tuba1c	582.597	5.66879	0.739016	2.99e-14	1.39e-11	10.856
Cadm2	431.265	-4.41791	0.566684	9.96e-14	4.48e-11	10.3489
Cdk1	290.606	6.08523	0.82692	1.19e-13	5.16e-11	10.2873
Spc25	353.366	5.25092	0.700942	2.04e-13	8.56e-11	10.0676
Top2a	1746.33	4.9703	0.66064	2.59e-13	1.05e-10	9.97879
Btbd17	738.435	5.08503	0.691787	6.74e-13	2.65e-10	9.57635
Cdca3	245.874	5.21594	0.714332	7.53e-13	2.87e-10	9.54218
Cnr1	410.587	-4.47758	0.603229	1.08e-12	4e-10	9.39819
Nav3	428.518	-4.41565	0.597725	1.49e-12	5.35e-10	9.27134
Gadd45g	546.976	4.72662	0.649203	1.85e-12	6.46e-10	9.1898
Ccnb1	202.305	5.72466	0.815093	1.96e-12	6.67e-10	9.17615
Sparc	997.534	5.42331	0.764785	2.09e-12	6.92e-10	9.16008
Mapt	2196.95	-3.85542	0.520136	2.88e-12	9.3e-10	9.03162
Mfge8	617.632	5.15122	0.728829	3.72e-12	1.17e-09	8.93126
D17H6S56E-5	210.263	5.5243	0.795799	4.54e-12	1.35e-09	8.86996
Pax3	271.707	6.90745	1.0558	4.47e-12	1.35e-09	8.86996
Spc24	196.113	5.18862	0.738646	4.61e-12	1.35e-09	8.86996
E2f1	327.917	5.24752	0.749805	4.95e-12	1.38e-09	8.85901
Mt1	386.111	5.68709	0.825948	4.94e-12	1.38e-09	8.85901
Mdk	479.864	4.20969	0.583388	5.96e-12	1.63e-09	8.78766
Ccna2	169.268	5.71785	0.844502	9.5e-12	2.5e-09	8.60151
Dll3	542.753	4.1886	0.586256	9.55e-12	2.5e-09	8.60151
Tcf7l1	411.17	4.20513	0.590442	1.07e-11	2.75e-09	8.56001
Ppargc1a	128.059	-4.98945	0.724658	1.48e-11	3.71e-09	8.43027
Scg2	221.576	-4.65974	0.673749	1.98e-11	4.89e-09	8.31094
Prom1	387.014	4.94683	0.724358	2.21e-11	5.34e-09	8.27227
Cenpa	186.808	5.60234	0.842431	2.37e-11	5.62e-09	8.25034
Slc8a1	774.989	-3.97241	0.564484	2.46e-11	5.74e-09	8.24114
Nap1l3	150.307	-5.227	0.776384	2.6e-11	5.84e-09	8.2336
Shtn1	166.437	-4.67457	0.680661	2.6e-11	5.84e-09	8.2336
Inppl1	505.213	4.02575	0.577853	3.5e-11	7.72e-09	8.11213
Cacna2d3	284.775	-4.21609	0.609578	3.67e-11	7.96e-09	8.09926
Nkx6-3	124.14	-7.31513	1.21231	3.76e-11	8.03e-09	8.09527
Islr2	1369.09	-3.76615	0.538089	4.02e-11	8.44e-09	8.07384
Hmgb2	754.071	4.35176	0.635456	4.58e-11	9.45e-09	8.02471
Ska1	170.253	5.54292	0.851633	5.99e-11	1.22e-08	7.91498
Lamb1	209.116	5.36761	0.819457	6.17e-11	1.23e-08	7.90926
Ptprt	126.83	-4.78043	0.718499	7.99e-11	1.57e-08	7.80388
Nusap1	339.3	5.24893	0.806039	9.22e-11	1.79e-08	7.74823
Ablim3	106.23	-5.80013	0.916224	1.11e-10	2.11e-08	7.67574
Rnf152	1035.01	-3.82854	0.563868	1.26e-10	2.37e-08	7.62604
Cdca8	529.624	4.35126	0.656785	1.69e-10	3.08e-08	7.51131
Robo2	440.225	-5.21604	0.813074	1.69e-10	3.08e-08	7.51131
Tmem130	366.245	-3.96573	0.593065	1.92e-10	3.46e-08	7.46111
Atp8a1	425.367	-3.84191	0.573704	2.11e-10	3.73e-08	7.42786
Rrm2	194.289	6.82257	1.15962	2.16e-10	3.77e-08	7.42365
Spock3	80.7628	-5.70753	0.916225	2.27e-10	3.91e-08	7.40762
Pantr1	768.674	3.77719	0.564405	2.33e-10	3.95e-08	7.40297
Scn9a	306.176	-3.98475	0.599825	2.41e-10	4.04e-08	7.3936
Nrxn1	1405.26	-3.78807	0.568633	2.73e-10	4.52e-08	7.3452
Arfgef3	118.08	-4.98303	0.782226	3.05e-10	4.98e-08	7.30248
Trpc5	90.004	-8.26941	1.57133	3.41e-10	5.5e-08	7.25977
Foxm1	145.314	5.2628	0.839375	3.58e-10	5.7e-08	7.24432
Zfp36l1	385.757	4.85465	0.762924	3.79e-10	5.97e-08	7.2241
Grik1	87.7634	-8.23393	1.57085	4e-10	6.22e-08	7.20612
Cntn1	285.427	-4.01587	0.614697	4.3e-10	6.6e-08	7.18035
Notch1	268.183	4.71259	0.739909	4.45e-10	6.67e-08	7.17587
Nrarp	182.189	4.89521	0.773738	4.4e-10	6.67e-08	7.17587
B3gat2	75.2819	-5.604	0.921455	6.02e-10	8.91e-08	7.04999
Cenpe	421.84	4.05989	0.628553	6.15e-10	8.92e-08	7.04957
Chl1	3084.28	-3.5422	0.539944	6.17e-10	8.92e-08	7.04957
Sox2	618.062	4.05003	0.62707	6.24e-10	8.92e-08	7.04957
Flrt2	413.362	-3.79797	0.589603	9.07e-10	1.28e-07	6.89214
Cntnap2	250.856	-4.26924	0.678682	1.21e-09	1.69e-07	6.77332
Mcm5	527.981	4.32101	0.689848	1.31e-09	1.81e-07	6.7423
Gria4	155.579	-4.46822	0.719094	1.43e-09	1.96e-07	6.70811
Spock1	661.938	-3.54132	0.553314	1.45e-09	1.97e-07	6.70612
Igfbp2	1218.89	3.46435	0.541423	1.57e-09	2.1e-07	6.67797
Rfx4	168.842	5.30857	0.891406	1.84e-09	2.44e-07	6.61217
Chrm2	71.1752	-7.91422	1.57445	1.9e-09	2.49e-07	6.6046
Tnik	514.669	-3.63075	0.573614	1.94e-09	2.52e-07	6.59856
Kif22	216.891	4.7629	0.784725	2.13e-09	2.68e-07	6.57201
Knstrn	126.354	4.96638	0.825039	2.12e-09	2.68e-07	6.57201
Notch3	140.869	5.27	0.886858	2.09e-09	2.68e-07	6.57201
Ascl1	214.392	4.18179	0.674417	2.16e-09	2.69e-07	6.57001
Kcna1	68.3846	-5.63552	0.967581	2.25e-09	2.77e-07	6.55741
Cdt1	330.623	3.76023	0.60069	2.48e-09	3.02e-07	6.51943
Lypd1	201.279	-4.06571	0.657485	2.69e-09	3.25e-07	6.48774
Pcdh10	250.102	-4.20995	0.68546	2.85e-09	3.42e-07	6.466
Gnao1	2369.15	-3.27807	0.520216	2.98e-09	3.54e-07	6.45066
Snca	105.441	-4.4402	0.730859	3.09e-09	3.64e-07	6.43945
Cd200	119.452	-4.31856	0.70788	3.12e-09	3.64e-07	6.43887
Pbk	122.423	5.93885	1.05005	3.29e-09	3.8e-07	6.42035
Ppap2b	249.2	3.89143	0.629994	3.35e-09	3.83e-07	6.41699
Ung	119.701	5.64356	0.982962	3.4e-09	3.85e-07	6.41433
Fabp7	302.346	4.80699	0.81037	4.14e-09	4.65e-07	6.33244
Kif14	125.845	5.16567	0.889966	4.94e-09	5.46e-07	6.26304
Zmat4	84.4682	-5.28646	0.915845	4.92e-09	5.46e-07	6.26304
Grb14	111.014	-7.40513	1.48318	5.58e-09	6.06e-07	6.21756
Kif23	114.113	4.96971	0.852093	5.59e-09	6.06e-07	6.21756
Ncapg	122.221	5.8323	1.04515	5.69e-09	6.12e-07	6.21347
Erc2	623.34	-3.57121	0.584647	6.37e-09	6.73e-07	6.1718
Wnt7a	113.398	7.52567	1.53215	6.36e-09	6.73e-07	6.1718
Boc	208.256	4.60938	0.78278	6.63e-09	6.95e-07	6.15804
Plekhd1	103.193	-4.39874	0.744365	7.64e-09	7.95e-07	6.09977
Aurka	190.904	4.03885	0.675985	8.11e-09	8.37e-07	6.07752
Clspn	151.991	4.50935	0.768307	8.24e-09	8.43e-07	6.07422
Nhlh1	657.958	3.82206	0.636583	8.64e-09	8.77e-07	6.05703
Gfra2	347.288	-3.68868	0.612676	8.95e-09	9.01e-07	6.04516
Cadps2	92.1309	-4.43318	0.756372	9.38e-09	9.31e-07	6.03097
Ezr	196.629	4.32974	0.735861	9.4e-09	9.31e-07	6.03097
St5	152.774	5.63768	1.01867	9.64e-09	9.48e-07	6.02342
Rab3c	1748.45	-3.59614	0.597957	9.98e-09	9.73e-07	6.01175
Klhl35	124.358	4.82662	0.839113	1.01e-08	9.76e-07	6.0104
L1td1	139.53	4.29853	0.73164	1.02e-08	9.76e-07	6.0104
Gria1	79.2449	-5.35363	0.954995	1.03e-08	9.78e-07	6.00945
Sgol1	127.524	6.24987	1.17603	1.03e-08	9.78e-07	6.00945
Ppfia2	251.797	-4.50954	0.775474	1.08e-08	1.02e-06	5.99345
Pcp4	166.052	-4.1712	0.711547	1.24e-08	1.16e-06	5.93584
Gli3	147.532	4.33064	0.743325	1.25e-08	1.16e-06	5.93528
Lfng	147.322	6.32687	1.20943	1.33e-08	1.23e-06	5.9115
Opcml	111.285	-4.56242	0.795233	1.5e-08	1.37e-06	5.86445
Mcm10	105.532	4.85613	0.85826	1.55e-08	1.39e-06	5.85591
Upp1	128.508	5.31492	0.960522	1.55e-08	1.39e-06	5.85591
Lhx9	113.419	-5.08318	0.908377	1.57e-08	1.4e-06	5.854
Myt1l	886.253	-3.63996	0.621619	2.09e-08	1.85e-06	5.73311
Cacna1e	74.3885	-5.38664	0.993044	2.37e-08	2.08e-06	5.68168
Fgfrl1	95.7077	5.07671	0.922165	2.45e-08	2.14e-06	5.66872
Pmf1	184.183	4.80771	0.862442	2.47e-08	2.15e-06	5.66827
Pif1	99.2936	7.27344	1.55193	2.57e-08	2.21e-06	5.65464
Ckap2l	123.551	5.15958	0.943121	2.59e-08	2.22e-06	5.6538
Snap25	262.183	-3.58508	0.61649	2.63e-08	2.24e-06	5.64995
Ttll7	219.766	-4.10657	0.718808	2.75e-08	2.32e-06	5.63364
Aspm	241.006	4.62798	0.828432	2.89e-08	2.43e-06	5.61467
Nes	637.016	3.29496	0.566498	3.13e-08	2.61e-06	5.58389
Fn1	191.232	3.98712	0.699651	3.3e-08	2.73e-06	5.56448
Yap1	111.094	4.77381	0.864493	3.31e-08	2.73e-06	5.56448
Ccnd3	633.043	3.49496	0.604955	3.35e-08	2.74e-06	5.5628
Ube2ql1	284.311	-3.59458	0.627175	3.88e-08	3.15e-06	5.5014
Btg2	229.978	3.72805	0.653214	3.94e-08	3.18e-06	5.49752
Mcm6	328.509	3.45365	0.601266	4.01e-08	3.21e-06	5.49285
Nde1	111.618	4.62825	0.840245	4.2e-08	3.35e-06	5.47556
Chaf1a	260.253	4.19112	0.750513	4.67e-08	3.7e-06	5.43201
Syt1	926.882	-3.30769	0.58039	5.33e-08	4.19e-06	5.37774
Hk2	602.239	3.21606	0.566823	6.21e-08	4.86e-06	5.31369
Etv5	113.206	5.20932	0.989732	6.38e-08	4.93e-06	5.30754
Lingo2	45.6973	-7.18896	1.60043	6.37e-08	4.93e-06	5.30754
Camk2b	183.028	-3.589	0.638394	6.46e-08	4.96e-06	5.30495
AI854517	101.464	5.95714	1.19108	6.86e-08	5.23e-06	5.28148
Mcm2	227.828	3.54121	0.632164	7.29e-08	5.53e-06	5.25727
Ptprr	45.0861	-7.1515	1.60493	7.78e-08	5.87e-06	5.23171
Sez6l2	751.101	-3.16846	0.563336	7.88e-08	5.9e-06	5.22896
Ttyh1	195.04	3.69544	0.66476	8e-08	5.95e-06	5.22525
Cdc25b	850.625	3.43562	0.61442	8.11e-08	6e-06	5.22158
Fgfbp3	99.1705	5.49759	1.0747	8.33e-08	6.13e-06	5.21268
Gucy1b3	79.447	-4.4809	0.83599	9.81e-08	7.15e-06	5.14545
Pax6	231.864	3.75248	0.681754	9.84e-08	7.15e-06	5.14545
Fam19a2	42.4279	-7.07241	1.60423	1.07e-07	7.71e-06	5.1128
Uhrf1	141.497	4.03781	0.743128	1.08e-07	7.75e-06	5.11083
Cdca2	158.191	4.3639	0.81571	1.16e-07	8.28e-06	5.08179
Fam64a	200.829	3.60101	0.656735	1.2e-07	8.5e-06	5.07073
Rad51	83.7733	4.88033	0.936114	1.21e-07	8.56e-06	5.06762
Onecut2	12087.8	-3.01098	0.546417	1.35e-07	9.5e-06	5.02249
Rbpms2	220.498	3.63095	0.666733	1.38e-07	9.67e-06	5.01458
Kcnd2	39.2831	-6.95396	1.60771	1.77e-07	1.23e-05	4.91008
A230077H06Rik	39.0919	-6.94515	1.60814	1.84e-07	1.27e-05	4.89569
Bub1b	70.3443	6.79909	1.54948	1.87e-07	1.29e-05	4.891
Sfrp2	218.805	3.63534	0.677549	1.96e-07	1.34e-05	4.873
Dtl	86.6641	5.32429	1.07299	2.05e-07	1.4e-05	4.85502
Atp2b2	196.244	-3.53611	0.659096	2.08e-07	1.4e-05	4.85385
Kcnma1	129.625	-4.65308	0.903879	2.09e-07	1.4e-05	4.85385
Pold1	182.256	4.14369	0.787189	2.08e-07	1.4e-05	4.85385
Fgf12	54.0137	-5.28694	1.06586	2.17e-07	1.45e-05	4.83928
Fgfr3	78.3976	4.99931	0.991961	2.24e-07	1.48e-05	4.82946
Ptprd	713.775	-2.9828	0.553965	2.31e-07	1.52e-05	4.81743
Plce1	63.6277	6.69776	1.53818	2.51e-07	1.65e-05	4.78308
Mis18bp1	107.878	4.54584	0.886059	2.53e-07	1.65e-05	4.78306
Gins2	143.498	3.87385	0.741208	3.03e-07	1.97e-05	4.70598
C230091D08Rik	36.1093	-6.81275	1.61646	3.3e-07	2.13e-05	4.67147
L1cam	515.403	-3.091	0.585279	3.47e-07	2.23e-05	4.6515
Apela	174.734	3.80336	0.73303	3.74e-07	2.39e-05	4.62228
Metrn	1349.23	3.73131	0.719551	3.96e-07	2.52e-05	4.59908
Rpa2	462.752	3.37042	0.645099	4.04e-07	2.56e-05	4.59251
Klf2	78.8914	4.59118	0.918526	4.21e-07	2.65e-05	4.57667
Runx1	58.4642	-6.47066	1.50188	4.36e-07	2.73e-05	4.56418
Bmp7	140.88	-3.82522	0.744411	4.53e-07	2.82e-05	4.54918
Gnal	113.604	-3.83834	0.748691	4.72e-07	2.93e-05	4.53384
Tmem123	221.824	3.4752	0.673075	4.98e-07	3.07e-05	4.51281
Ptchd1	57.0612	-6.42783	1.50645	5.39e-07	3.31e-05	4.48041
Negr1	143.392	-3.54893	0.693194	5.74e-07	3.51e-05	4.45515
Asf1b	55.9147	6.50189	1.5476	5.9e-07	3.59e-05	4.44508
Tes	465.129	-3.00864	0.584021	5.94e-07	3.59e-05	4.44454
Frzb	75.6337	5.52441	1.19727	6.3e-07	3.8e-05	4.42075
Msx3	82.6779	5.56409	1.21123	6.44e-07	3.86e-05	4.41338
Tenm1	33.1848	-6.65676	1.63079	6.6e-07	3.94e-05	4.40505
Id3	90.2193	5.3715	1.15455	6.71e-07	3.98e-05	4.4001
Igsf8	263.091	3.48051	0.684283	6.77e-07	3.98e-05	4.4001
Pclo	567.808	-3.15534	0.617123	6.75e-07	3.98e-05	4.4001
Runx1t1	1202.06	-2.86499	0.559541	6.8e-07	3.98e-05	4.4001
Cacng2	186.943	-3.4774	0.684879	7.03e-07	4.09e-05	4.38786
Prkcb	533.3	-2.89973	0.568841	7.42e-07	4.3e-05	4.36643
Shcbp1	53.9717	6.44114	1.55335	7.79e-07	4.5e-05	4.34706
Tcf7l2	131.027	3.59933	0.715536	8.01e-07	4.61e-05	4.33673
Creg2	77.2596	-3.98091	0.801125	8.11e-07	4.62e-05	4.33566
Kif15	177.936	4.48324	0.921603	8.08e-07	4.62e-05	4.33566
Nwd2	332.21	-4.32003	0.883819	8.55e-07	4.85e-05	4.31459
Wee1	99.8693	4.03848	0.817223	8.67e-07	4.89e-05	4.31031
Dnm3	207.334	-3.74799	0.751476	8.77e-07	4.92e-05	4.30764
Kcnh8	47.0295	-4.67285	0.976604	9.17e-07	5.13e-05	4.29018
Ntm	826.617	-2.84316	0.563832	9.21e-07	5.13e-05	4.29018
Eya2	115.937	4.04517	0.822601	9.5e-07	5.27e-05	4.2786
Fam155a	295.529	-3.41899	0.683591	9.7e-07	5.35e-05	4.27126
Tpx2	386.641	3.4253	0.68526	9.79e-07	5.38e-05	4.26916
Lefty1	54.0606	6.40693	1.5671	9.88e-07	5.41e-05	4.26696
H19	335.924	3.84659	0.778842	1e-06	5.45e-05	4.26361
Gpm6a	2645.1	-2.91883	0.581657	1.01e-06	5.47e-05	4.26219
Mfng	119.913	4.41633	0.915818	1.02e-06	5.49e-05	4.26071
Dpp10	44.6692	-5.67101	1.28688	1.09e-06	5.88e-05	4.23072
Pth1r	130.737	3.82596	0.778909	1.13e-06	6.03e-05	4.21981
Mcm7	781.34	2.87829	0.577791	1.16e-06	6.19e-05	4.20798
Chaf1b	107.758	4.7484	1.01033	1.18e-06	6.22e-05	4.20621
Snhg11	4047.31	-3.30696	0.666568	1.18e-06	6.22e-05	4.20621
Kcnk10	311.933	-3.29429	0.665628	1.24e-06	6.51e-05	4.18645
Kcnj3	51.0445	-4.97483	1.07689	1.24e-06	6.51e-05	4.18643
Nlgn1	122.001	-3.54243	0.720869	1.3e-06	6.76e-05	4.16993
Prc1	177.836	3.58931	0.732523	1.34e-06	6.96e-05	4.1572
Sema3a	125.499	-3.5716	0.73309	1.5e-06	7.78e-05	4.10919
Sema3e	42.055	-4.88407	1.06347	1.52e-06	7.84e-05	4.10557
Unc5d	62.727	-4.69313	1.01043	1.53e-06	7.88e-05	4.10353
Kif26a	493.507	-3.17422	0.648394	1.56e-06	7.97e-05	4.09859
Eme1	72.3727	5.03001	1.10935	1.6e-06	8.13e-05	4.08974
Cdca7l	111.756	3.84203	0.80016	1.7e-06	8.64e-05	4.06356
Tmod2	1736.81	-2.70816	0.555324	1.73e-06	8.73e-05	4.05908
AI593442	49.6571	-4.54891	0.982014	1.85e-06	9.32e-05	4.03076
Tlx1	202.478	3.47467	0.719993	1.86e-06	9.32e-05	4.03076
Dzank1	37.7555	-5.22476	1.18089	1.87e-06	9.33e-05	4.03007
Ncam2	54.3956	-4.48668	0.967236	1.92e-06	9.53e-05	4.02091
C1ql3	64.2154	-4.34245	0.933342	2.07e-06	0.000102393	3.98973
Incenp	654.604	2.85211	0.591303	2.1e-06	0.000103648	3.98444
Lefty2	66.5341	4.49002	0.976654	2.22e-06	0.000109276	3.96148
Col18a1	62.3103	4.90432	1.09694	2.31e-06	0.000113051	3.94673
Gap43	6765.77	-3.09058	0.645763	2.37e-06	0.000115564	3.93718
Ppp1r14a	45.9529	6.17784	1.57816	2.38e-06	0.00011572	3.93659
Gm16551	79.6532	-3.86164	0.820573	2.4e-06	0.000116269	3.93454
Ret	176.24	-3.12771	0.655489	2.48e-06	0.00011977	3.92165
Usp29	1610.73	-3.10835	0.651516	2.5e-06	0.000119909	3.92115
Xkr6	26.7936	-6.29159	1.66715	2.87e-06	0.000137523	3.86162
Rgs17	159.235	-3.17652	0.672529	2.94e-06	0.000139955	3.85401
Pttg1	167.811	3.70209	0.792312	2.96e-06	0.000140548	3.85217
Kif26b	104.962	-3.61554	0.773137	3.04e-06	0.000143731	3.84245
Slc24a3	149.595	-3.241	0.688652	3.08e-06	0.000145268	3.83783
Sapcd2	48.0836	6.14094	1.61522	3.41e-06	0.000160107	3.79559
Vcam1	77.9611	5.84496	1.47346	3.44e-06	0.000160851	3.79358
Lingo1	455.761	-2.7723	0.59242	3.54e-06	0.000164805	3.78303
Car14	75.8485	5.83225	1.47477	3.63e-06	0.000168386	3.77369
Fzd2	306.653	3.16258	0.678288	3.66e-06	0.000169109	3.77183
Hrk	840.419	-3.36972	0.725263	3.7e-06	0.000170546	3.76816
Iqgap3	41.8892	6.0524	1.58432	3.74e-06	0.000171051	3.76687
Neurog1	48.9509	6.13225	1.62607	3.74e-06	0.000171051	3.76687
Gabrb3	189.276	-3.21592	0.692134	3.83e-06	0.000174843	3.75735
Lgals1	186.959	3.74689	0.820797	4.24e-06	0.000192786	3.71492
Tdh	70.4173	4.2416	0.948833	4.3e-06	0.000194626	3.7108
Litaf	94.5541	4.19667	0.937384	4.35e-06	0.00019606	3.70761
Ldlrap1	74.3913	5.33112	1.29265	4.39e-06	0.000197206	3.70508
Myo10	310.27	3.05497	0.662406	4.43e-06	0.00019842	3.70242
Csrp1	303.56	3.42099	0.745983	4.51e-06	0.000200325	3.69827
Tgif2	88.4288	4.02361	0.893672	4.49e-06	0.000200325	3.69827
Mtss1	1291.81	-2.68095	0.582249	4.61e-06	0.000204414	3.68949
Dbx1	44.6111	6.04336	1.61823	4.71e-06	0.000207865	3.68222
Mdfi	43.4083	6.0227	1.61483	4.92e-06	0.000216502	3.66454
Sez6l	116.512	-3.54763	0.780465	4.96e-06	0.000217487	3.66257
Kif20a	96.0526	3.69317	0.817926	5.18e-06	0.000226131	3.64564
Prss23	92.729	4.06882	0.914077	5.2e-06	0.00022636	3.6452
Lamb2	42.7475	5.9833	1.62421	5.84e-06	0.000253405	3.59618
Hes6	1363.36	2.90298	0.64156	6.05e-06	0.000260762	3.58376
Psrc1	106.831	3.5836	0.79914	6.03e-06	0.000260762	3.58376
Slc1a5	41.702	5.96295	1.6208	6.09e-06	0.000261735	3.58214
Slc16a2	149.44	-3.16097	0.700892	6.21e-06	0.000265989	3.57514
Sestd1	633.075	-2.96589	0.657202	6.28e-06	0.000267989	3.57188
Bmpr1b	68.6698	5.67627	1.48243	6.4e-06	0.000271907	3.56558
Neurod4	58.5924	4.32868	1.001	6.57e-06	0.000278275	3.55553
Ccnf	117.24	3.33818	0.745638	6.7e-06	0.000283018	3.54819
Mb21d2	215.505	-3.06374	0.682354	6.74e-06	0.000283477	3.54748
Cttnbp2	204.225	-3.11111	0.694042	6.87e-06	0.000288028	3.54056
Rabgap1l	352.668	-2.78275	0.620642	6.99e-06	0.000292175	3.53436
Alpl	69.9123	5.66493	1.49712	7.3e-06	0.000304331	3.51665
Ackr3	67.3975	5.64302	1.48816	7.38e-06	0.00030646	3.51363
Ccnb2	98.2037	3.94049	0.902456	7.5e-06	0.000309271	3.50966
Insl6	37.5198	5.87137	1.60812	7.48e-06	0.000309271	3.50966
Cdh18	24.6402	-6.04976	1.724	7.77e-06	0.000318692	3.49663
Dnm1	120.957	-3.34065	0.753587	7.76e-06	0.000318692	3.49663
Prdm6	23.5761	-6.02232	1.7175	8.16e-06	0.000333483	3.47693
Celf5	476.248	-2.87497	0.648436	8.25e-06	0.000335939	3.47374
Shmt1	70.7217	5.6478	1.51237	8.47e-06	0.00034391	3.46356
Cdk2	62.6416	5.16127	1.3005	8.56e-06	0.000346224	3.46064
5730409E04Rik	172.53	-2.94258	0.665726	8.6e-06	0.000346961	3.45972
Syt4	2094.15	-3.20506	0.726902	8.65e-06	0.000347799	3.45867
B3gat1	333.799	-2.70459	0.614831	9.31e-06	0.000373276	3.42797
Hecw1	417.25	-2.80478	0.63803	9.38e-06	0.000374651	3.42637
Gprasp2	955.779	-2.49557	0.568013	9.61e-06	0.000382732	3.41711
Cald1	648.465	2.67208	0.611269	1.02e-05	0.000404457	3.39313
Dlgap1	170.601	-3.55712	0.821727	1.02e-05	0.000404457	3.39313
Wnt5a	290.829	3.6989	0.858379	1.03e-05	0.000404457	3.39313
Ildr2	231.358	3.25548	0.748105	1.03e-05	0.000406979	3.39043
Atad2	129.909	3.66734	0.851511	1.05e-05	0.000409722	3.38751
Sox9	907.608	2.60077	0.59586	1.05e-05	0.000409722	3.38751
Dmbx1	46.3675	-4.48588	1.0867	1.07e-05	0.000417801	3.37903
Mybl2	62.1782	5.54518	1.50329	1.09e-05	0.000424215	3.37241
Cpeb3	255.703	-2.74839	0.633374	1.13e-05	0.00043879	3.35774
Ifitm3	39.0291	5.80559	1.65823	1.15e-05	0.00044314	3.35346
Rbfox1	813.939	-2.49839	0.57576	1.15e-05	0.00044314	3.35346
Dnph1	84.9056	4.2711	1.02673	1.16e-05	0.000444192	3.35243
BC061237	21.9445	-5.90319	1.73365	1.2e-05	0.00046009	3.33716
Bub1	70.417	5.13394	1.33283	1.22e-05	0.000464616	3.33291
Ptpn14	61.2724	5.50564	1.50254	1.22e-05	0.000464616	3.33291
Fbxo15	56.6605	4.41983	1.07876	1.24e-05	0.000471797	3.32624
Mtap	164.943	3.20697	0.748578	1.3e-05	0.000490926	3.30898
Aunip	56.0569	4.96488	1.2786	1.36e-05	0.000511693	3.29099
Kif11	69.9006	5.57006	1.55682	1.37e-05	0.000512477	3.29033
Zcchc24	33.9098	5.70311	1.63431	1.37e-05	0.000512477	3.29033
Mef2c	77.2329	-3.38018	0.79614	1.41e-05	0.000526403	3.27868
Gja1	65.4047	5.5115	1.53518	1.44e-05	0.000535917	3.2709
Ptbp1	406.166	2.9032	0.68112	1.44e-05	0.000535917	3.2709
Dtx1	150.494	-3.15529	0.742521	1.46e-05	0.000541652	3.26628
Xpr1	1624.81	-2.41764	0.56735	1.51e-05	0.00055718	3.254
Acss1	60.5682	4.43181	1.10148	1.53e-05	0.000563492	3.24911
Hat1	129.364	3.17308	0.753152	1.64e-05	0.000600256	3.22166
Msn	449.079	2.628	0.623518	1.71e-05	0.000624736	3.2043
Tgif1	34.3633	5.65153	1.66496	1.79e-05	0.00065186	3.18585
Erbb2	32.677	5.62847	1.65119	1.8e-05	0.000653241	3.18493
Sv2a	487.187	-2.66871	0.637441	1.86e-05	0.000675725	3.17023
Tjp2	248.802	2.71569	0.65092	1.95e-05	0.000703353	3.15283
Acot1	32.2528	5.6018	1.65746	1.97e-05	0.000707981	3.14998
Hoxb1	33.9396	5.62601	1.67221	1.96e-05	0.000707981	3.14998
Ntn1	54.6092	4.34879	1.09865	1.97e-05	0.000707981	3.14998
Rin2	133.074	-3.01013	0.724876	2.02e-05	0.000722396	3.14122
H2afx	370.713	2.59705	0.625076	2.07e-05	0.000736965	3.13255
Rhbdl3	67.3957	4.29134	1.08439	2.07e-05	0.000736965	3.13255
Lrig1	51.9241	4.55933	1.17687	2.09e-05	0.000737335	3.13233
Megf10	61.2131	4.17826	1.04854	2.08e-05	0.000737335	3.13233
Rfc5	306.043	3.13716	0.758624	2.09e-05	0.00073814	3.13186
Scn1a	78.9305	-3.57959	0.87475	2.11e-05	0.00074291	3.12906
Plcb1	293.21	-3.42015	0.833572	2.16e-05	0.000757951	3.12036
Stx1b	47.7695	-3.93957	0.979099	2.17e-05	0.000758559	3.12001
Fstl4	52.0808	-4.34577	1.10947	2.22e-05	0.000774411	3.11103
Vit	55.1521	3.99171	0.998033	2.26e-05	0.000784021	3.10567
Onecut1	987.447	-3.04492	0.741623	2.32e-05	0.000805528	3.09392
Edil3	252.313	-3.07133	0.748838	2.35e-05	0.000807612	3.0928
Prdm8	94.6358	3.27982	0.801948	2.34e-05	0.000807612	3.0928
Prr5l	31.0692	5.54607	1.66539	2.35e-05	0.000807612	3.0928
Dna2	49.2673	4.86171	1.31168	2.4e-05	0.000820446	3.08595
Zfp941	209.426	-2.95726	0.72138	2.39e-05	0.000820446	3.08595
Rprm	1662.69	-2.54867	0.620894	2.44e-05	0.000829786	3.08103
Usp1	312.754	3.10841	0.760526	2.44e-05	0.000829786	3.08103
Foxb1	50.1978	4.80861	1.29418	2.48e-05	0.000840852	3.07528
Ccne2	48.816	4.28062	1.10474	2.62e-05	0.000887571	3.0518
Bean1	100.459	-3.11788	0.767765	2.63e-05	0.000887891	3.05164
Tmem200a	62.8323	-3.75898	0.943336	2.67e-05	0.00089985	3.04583
Lima1	306.312	2.81999	0.694039	2.71e-05	0.000908567	3.04164
Lrtm1	30.1322	5.49863	1.67288	2.72e-05	0.000910322	3.0408
Stil	30.0829	5.49551	1.6736	2.75e-05	0.000917348	3.03747
Cenpm	77.2036	4.06647	1.0405	2.78e-05	0.000926991	3.03292
Gng4	51.5291	-4.2233	1.09417	2.85e-05	0.000946907	3.02369
Apoe	97.0731	3.46442	0.865689	2.87e-05	0.000951785	3.02146
Syce2	86.3686	4.03734	1.03472	2.89e-05	0.000953554	3.02065
Sptb	32.3231	-5.44071	1.6519	2.91e-05	0.000959195	3.01809
Nap1l5	407.798	-2.7935	0.692029	2.94e-05	0.000964631	3.01564
Sorcs3	333.534	-3.12716	0.777341	2.94e-05	0.000964631	3.01564
Rmi2	33.476	5.52264	1.71589	2.97e-05	0.000969923	3.01326
Lsr	30.0731	5.47516	1.684	3e-05	0.000977006	3.0101
Kcna6	114.532	-3.12745	0.779727	3.05e-05	0.000989464	3.0046
Scube2	30.0238	5.47019	1.68567	3.05e-05	0.000989464	3.0046
Wfdc2	55.7295	5.28017	1.56629	3.11e-05	0.00100589	2.99745
Anks1b	110.635	-3.32534	0.834594	3.15e-05	0.00101773	2.99237
Nuf2	47.2389	4.73079	1.29921	3.22e-05	0.00103547	2.98486
Igdcc3	1436.34	2.46193	0.612845	3.25e-05	0.00104389	2.98135
Ptgr1	29.2346	5.44138	1.68606	3.28e-05	0.0010493	2.9791
Map7d2	477.809	-2.99486	0.750273	3.29e-05	0.00105222	2.97789
Hmga2	58.5402	4.09872	1.06849	3.32e-05	0.00105726	2.97582
Kif4	59.6111	4.33879	1.15309	3.38e-05	0.00107263	2.96955
Phgdh	29.274	5.42116	1.69653	3.56e-05	0.00112869	2.94743
H2afz	410.891	2.95584	0.745352	3.58e-05	0.00113041	2.94676
1190002F15Rik	48.7448	4.50462	1.23002	3.78e-05	0.00119294	2.92338
Garnl3	47.0598	-3.84767	1.00192	3.82e-05	0.00120197	2.92011
Sp8	50.4338	4.08154	1.07817	3.84e-05	0.00120424	2.91929
Chek2	28.4258	5.3734	1.70563	4.1e-05	0.00128313	2.89173
Lincenc1	67.1485	3.8544	1.01116	4.11e-05	0.00128313	2.89173
Chd5	27.5249	-4.9401	1.4435	4.22e-05	0.00131548	2.88091
Alcam	122.871	-2.98097	0.764828	4.34e-05	0.00134684	2.87068
Cdh12	30.5139	-4.46426	1.23335	4.35e-05	0.00134684	2.87068
Fbxo5	130.382	3.34742	0.865938	4.39e-05	0.00135841	2.86697
Kif5a	1849.62	-2.34613	0.598058	4.49e-05	0.00138332	2.85908
Fzd10	47.3571	4.67983	1.3328	4.58e-05	0.00140883	2.85114
Racgap1	400.075	2.46953	0.633345	4.65e-05	0.00142701	2.84557
Moxd1	108.174	3.23979	0.840943	4.69e-05	0.00143666	2.84265
Tyms	90.9565	3.31274	0.862483	4.75e-05	0.00145178	2.8381
Syp	140.85	-2.76763	0.714744	4.81e-05	0.00146473	2.83424
Snx33	30.2507	5.35374	1.74898	4.86e-05	0.0014783	2.83024
Iqgap2	220.011	2.64683	0.683525	4.88e-05	0.00147993	2.82976
Iqsec3	61.5881	-3.54637	0.933305	4.91e-05	0.00148579	2.82804
Cntn4	28.4207	-4.92875	1.47224	4.99e-05	0.00150118	2.82357
Utf1	47.6809	5.10169	1.57317	4.98e-05	0.00150118	2.82357
Ifi27	43.5815	-3.95766	1.06641	5.04e-05	0.00151117	2.82069
Lhx4	18.1533	-5.44907	1.85329	5.04e-05	0.00151117	2.82069
Lrrc7	28.5308	-4.92646	1.47632	5.11e-05	0.00152709	2.81613
H2afv	1387.45	2.36845	0.611556	5.18e-05	0.00154367	2.81145
Col2a1	27.0056	5.29063	1.72201	5.21e-05	0.00154376	2.81142
Dnmt3b	136.011	3.12151	0.816116	5.21e-05	0.00154376	2.81142
Ralyl	28.5297	-4.67839	1.35401	5.19e-05	0.00154376	2.81142
AW551984	26.6727	-4.8825	1.4582	5.25e-05	0.00154964	2.80977
Col4a2	176.591	3.0848	0.808545	5.39e-05	0.00158813	2.79911
B3galt2	89.2774	-3.18833	0.838167	5.44e-05	0.00159868	2.79624
Tmem97	188.539	3.03506	0.796466	5.51e-05	0.00161626	2.79149
Gabrb2	143.952	-2.93342	0.769226	5.56e-05	0.00162727	2.78854
Reep1	539.433	-2.3832	0.62165	5.79e-05	0.00169028	2.77204
Itpr1	75.4698	3.65361	0.984059	5.9e-05	0.0017198	2.76452
Shmt2	189.744	2.87789	0.758793	5.95e-05	0.00172777	2.76252
Brca1	42.3632	4.6254	1.35482	5.98e-05	0.00173369	2.76103
Brinp1	105.389	-2.89118	0.764258	6.1e-05	0.00176392	2.75352
Dtna	307.555	-2.42736	0.637391	6.16e-05	0.00177264	2.75138
Spag5	42.4239	4.59102	1.34394	6.15e-05	0.00177264	2.75138
Hmmr	103.349	3.78624	1.0322	6.2e-05	0.00177669	2.75039
Sema6d	249.461	-2.48337	0.653278	6.19e-05	0.00177669	2.75039
Csgalnact1	26.7924	-5.17497	1.6925	6.23e-05	0.00178228	2.74902
Nsl1	27.5084	5.24532	1.75428	6.29e-05	0.00179415	2.74614
Fhdc1	52.1358	-3.79834	1.03919	6.36e-05	0.00181177	2.7419
Kcnip1	28.465	-4.38503	1.26085	6.47e-05	0.00183742	2.73579
Megf6	46.0475	4.29807	1.22602	6.52e-05	0.00184868	2.73314
Ccdc64	17.3012	-5.34726	1.87971	6.62e-05	0.00186344	2.72968
Lpl	25.9304	5.20999	1.74247	6.6e-05	0.00186344	2.72968
Ttk	156.382	3.45974	0.93492	6.61e-05	0.00186344	2.72968
Hells	267.43	3.15034	0.843919	6.66e-05	0.00187027	2.7281
Kcnh7	16.8315	-5.33754	1.87311	6.67e-05	0.00187066	2.728
Ckb	2118.64	2.31399	0.61007	6.7e-05	0.00187423	2.72718
Zbtb18	310.875	2.65715	0.707979	6.87e-05	0.00191825	2.7171
Pacsin3	104.94	3.61448	0.988534	6.95e-05	0.00193436	2.71346
Etl4	42.2745	4.59786	1.37358	7.07e-05	0.00195913	2.70794
Gmnn	127.138	3.12259	0.84079	7.06e-05	0.00195913	2.70794
Cchcr1	28.5345	5.2234	1.78581	7.11e-05	0.00196719	2.70615
Prdm13	45.9842	4.99946	1.60831	7.16e-05	0.00197549	2.70433
Syngr2	54.3847	3.85436	1.07263	7.19e-05	0.00197969	2.7034
Cdca7	92.1908	3.55151	0.972296	7.21e-05	0.00198089	2.70314
Cadps	515.007	-2.48992	0.664639	7.25e-05	0.00198786	2.70161
Chn2	99.4141	-2.85445	0.76748	7.32e-05	0.00199911	2.69916
Hspb1	25.4668	5.17339	1.75218	7.32e-05	0.00199911	2.69916
Athl1	25.6642	5.1652	1.76107	7.62e-05	0.0020699	2.68405
Tmem150c	118.606	-2.85688	0.771096	7.61e-05	0.0020699	2.68405
Rdm1	46.6376	4.58077	1.38651	7.86e-05	0.00213085	2.67145
Adgrg1	1332.13	2.3232	0.62178	7.88e-05	0.00213223	2.67117
Slc12a4	44.5564	4.55065	1.37276	7.91e-05	0.00213519	2.67056
Ndrg4	446.499	-2.48212	0.669899	8.17e-05	0.0021971	2.65815
Pde10a	71.5346	-3.07478	0.839342	8.17e-05	0.0021971	2.65815
Dppa4	216.827	2.82572	0.768972	8.32e-05	0.00222526	2.65262
Enkd1	84.2809	3.11151	0.851775	8.32e-05	0.00222526	2.65262
Lrrc55	25.035	-4.75717	1.49583	8.33e-05	0.00222526	2.65262
Emilin2	42.079	4.53262	1.37905	8.52e-05	0.00227102	2.64378
Col27a1	24.8257	5.11758	1.76804	8.57e-05	0.00227582	2.64286
Fgf4	24.8554	5.11856	1.76863	8.57e-05	0.00227582	2.64286
Glra1	428.13	2.44968	0.664025	8.63e-05	0.00228474	2.64116
Siva1	207.742	2.68904	0.732805	8.64e-05	0.00228474	2.64116
Tacr1	25.1608	-5.05338	1.72219	8.82e-05	0.00232602	2.63339
Pnma2	206.973	-2.5443	0.693724	8.95e-05	0.00235339	2.62831
Slc12a5	115.693	-2.83648	0.777828	8.96e-05	0.00235339	2.62831
2900011O08Rik	103.434	-2.82496	0.775676	9.09e-05	0.00238381	2.62273
Palm2	25.5406	-5.03427	1.72072	9.15e-05	0.00239449	2.62079
Plxnc1	94.6325	-3.02393	0.835773	9.31e-05	0.00243054	2.6143
Nmral1	104.643	3.10346	0.859687	9.33e-05	0.00243162	2.6141
Sptbn1	3870.35	-2.24757	0.609521	9.42e-05	0.00244841	2.61112
Cdca5	76.3081	3.80643	1.09125	9.51e-05	0.00246395	2.60837
Grin2b	83.6634	-3.09045	0.85756	9.52e-05	0.00246395	2.60837
Rhox5	236.42	2.5447	0.699248	9.69e-05	0.00250285	2.60156
Cdkn2a	78.1121	3.16037	0.880703	9.72e-05	0.00250372	2.60141
Ncapd2	479.443	2.40221	0.65774	9.73e-05	0.00250372	2.60141
Pxmp2	52.3812	3.54811	1.00547	9.83e-05	0.00252562	2.59763
Lrrtm2	30.4008	-3.96	1.15557	9.98e-05	0.00255433	2.59272
Nrg3	15.7881	-5.18005	1.9186	9.99e-05	0.00255433	2.59272
Nuak2	154.334	2.78302	0.771824	0.000101034	0.00257894	2.58856
D130009I18Rik	16.1331	-5.17967	1.92772	0.000101306	0.00258064	2.58827
Lpar4	177.46	2.60082	0.719651	0.000102509	0.00260601	2.58402
Casp6	51.8232	3.8739	1.12774	0.000103382	0.00261763	2.58209
Mgat4c	89.0388	-2.9766	0.830826	0.000103246	0.00261763	2.58209
Sorcs1	67.2497	-3.04936	0.856729	0.000107859	0.0027255	2.56455
Id1	41.223	3.94946	1.16646	0.000110162	0.00277811	2.55625
Stmn2	6773.86	-2.10362	0.573735	0.000110614	0.00278393	2.55534
Grasp	108.935	2.96329	0.835118	0.00011324	0.00284432	2.54602
Hist1h1b	57.9104	4.62944	1.50315	0.000114451	0.00286903	2.54227
Gria3	164.428	-2.61434	0.732115	0.000114926	0.0028713	2.54192
Usp2	41.0627	4.8278	1.63985	0.000114998	0.0028713	2.54192
Trank1	24.1453	-4.65885	1.53153	0.000118517	0.00295332	2.52969
5730457N03Rik	24.4758	-4.66504	1.53673	0.000119007	0.00295681	2.52918
Cntnap4	57.5288	-3.78962	1.11628	0.000119128	0.00295681	2.52918
Nrxn2	2457.7	-2.2301	0.618183	0.000119452	0.00295903	2.52885
Fhod1	62.9913	3.51852	1.02182	0.000122341	0.00301898	2.52014
Tspyl4	327.673	-3.04413	0.867148	0.000122352	0.00301898	2.52014
Sox1	132.855	2.70628	0.766578	0.000125525	0.00309121	2.50987
Heg1	39.7311	4.7875	1.64308	0.000126389	0.00310641	2.50774
Cadm3	1023.64	-2.36241	0.663461	0.000127535	0.00312847	2.50467
Prph	67.498	-3.04462	0.872568	0.000129085	0.00316032	2.50027
Neurog2	58.1138	3.95559	1.19658	0.000130742	0.00319467	2.49557
Tk1	38.765	4.39873	1.40641	0.000131635	0.00321025	2.49346
Prps2	48.4257	3.56429	1.049	0.000133255	0.00324349	2.48899
Ier5	251.884	2.47837	0.702677	0.000134218	0.00325861	2.48697
Ifitm1	46.0842	4.04536	1.24037	0.000134912	0.00325861	2.48697
Pax7	102.551	3.75024	1.11934	0.000134672	0.00325861	2.48697
Pcsk1	31.8103	-4.12954	1.27776	0.00013468	0.00325861	2.48697
Sh3bp5	721.163	-2.25689	0.635	0.000136579	0.00329255	2.48247
Jph4	39.0773	-3.82721	1.1526	0.00013749	0.00330818	2.48041
Peg12	332.436	2.49163	0.710754	0.000141631	0.00340131	2.46835
Bicd1	362.496	-2.48584	0.709425	0.000142496	0.00340793	2.46751
Dock6	38.9124	4.74552	1.65433	0.000142185	0.00340793	2.46751
F8	14.9214	-5.03088	1.96447	0.000142719	0.00340793	2.46751
Ppp2r2b	378.963	-2.96931	0.859374	0.000143408	0.00341788	2.46624
Tceal5	107.71	-3.0336	0.8803	0.000144237	0.00342467	2.46538
Tcf19	22.5868	4.91911	1.82283	0.000144051	0.00342467	2.46538
Cdc45	47.4964	3.70026	1.11099	0.000144746	0.00343029	2.46467
Pex11a	44.9322	3.64783	1.09177	0.000145398	0.00343928	2.46353
Mtmr7	215.576	-2.38361	0.679322	0.0001458	0.00344231	2.46315
Atp1a3	323.962	-2.30421	0.654505	0.000146222	0.00344581	2.46271
Pitx2	116.288	-2.67761	0.771169	0.000147261	0.00346005	2.46092
Sgip1	154.026	-2.86924	0.830652	0.000147377	0.00346005	2.46092
Ndc80	70.6738	3.70258	1.11731	0.000150047	0.00351619	2.45393
Dscam	116.486	-3.11396	0.910856	0.000150788	0.00352612	2.4527
Rgs7	84.1647	-2.90265	0.843659	0.000151311	0.00352612	2.4527
Slc17a6	879.383	-2.14649	0.605727	0.000151151	0.00352612	2.4527
Kif2c	40.8536	4.75762	1.69299	0.000152614	0.00354989	2.44978
Spire2	66.859	-3.78262	1.15232	0.000153398	0.00356155	2.44836
Fgf13	150.671	-2.97915	0.871436	0.000156694	0.00363138	2.43993
Pgap1	792.737	-2.21211	0.629712	0.000157216	0.00363678	2.43928
Hirip3	162.471	2.63621	0.764334	0.000158044	0.00364923	2.4378
Pappa2	15.414	-4.99356	1.99739	0.000159109	0.0036629	2.43617
Trim56	37.9443	4.37585	1.4415	0.000159219	0.0036629	2.43617
Eif4ebp1	109.427	2.87431	0.839971	0.000159703	0.00366735	2.43565
Arhgef39	37.8966	4.69241	1.66929	0.000164671	0.00376083	2.42472
Galk1	404.351	2.70971	0.79067	0.000164172	0.00376083	2.42472
Wls	77.3447	3.03061	0.893219	0.000164586	0.00376083	2.42472
Scn2b	219.688	-2.4609	0.715256	0.000170183	0.00387968	2.4112
Apba1	440.334	-2.28618	0.659776	0.000171633	0.00390566	2.40831
2001-03-01	58.589	-3.35413	1.01075	0.000175597	0.00398864	2.39917
Dlx1	35.2324	-3.73885	1.16168	0.000180653	0.00409574	2.38767
Serhl	52.2984	3.93309	1.24574	0.000180962	0.00409574	2.38767
Ppp1r1c	14.304	-4.92101	1.99593	0.000182271	0.00411796	2.38532
Pcyt1b	187.177	-2.49888	0.733853	0.000184422	0.00415909	2.381
Pole	46.8817	3.86508	1.22105	0.000186402	0.00419621	2.37714
Trhde	14.4807	-4.9097	2.00784	0.000188393	0.00423346	2.3733
Hadh	99.583	3.04362	0.912992	0.000189202	0.00424406	2.37222
Plcl1	50.7658	-3.54491	1.09501	0.000192973	0.00432095	2.36442
Sgol2a	98.6504	3.55107	1.10073	0.000197132	0.00439842	2.3567
Spata13	123.997	2.97609	0.894912	0.000196878	0.00439842	2.3567
Erf	209.168	2.38913	0.703855	0.000197594	0.00440092	2.35646
Lama1	103.683	3.33562	1.02322	0.000202151	0.00449446	2.34732
Mgmt	43.3619	3.93233	1.26929	0.000203749	0.004522	2.34467
Gnaz	399.408	-2.3411	0.690664	0.000204341	0.00452715	2.34417
D430041D05Rik	71.326	-2.95917	0.89614	0.000209314	0.0046292	2.33449
Disp2	125.863	-2.59497	0.777444	0.000212749	0.00468868	2.32895
Sh2d5	85.2921	-2.7815	0.838654	0.000212626	0.00468868	2.32895
Celf4	1630.17	-2.1355	0.625661	0.000217675	0.00478886	2.31977
C130071C03Rik	23.9773	4.77874	1.92173	0.000219083	0.00481141	2.31773
Gsx1	22.0146	4.75468	1.89263	0.000220779	0.00482358	2.31663
Kif1a	907.477	-2.15959	0.634785	0.000220139	0.00482358	2.31663
Sft2d2	20.8805	4.74119	1.87422	0.000220787	0.00482358	2.31663
Snap23	70.4934	3.18021	0.980555	0.000223177	0.00486734	2.31271
Nefl	5888.91	-2.44331	0.733058	0.000226767	0.00493708	2.30653
Slco3a1	177.788	-2.37481	0.710937	0.000228882	0.00497453	2.30325
Mdga2	54.4338	-3.44853	1.08474	0.000229628	0.00498213	2.30258
St8sia3	369.536	-2.14666	0.634089	0.000232389	0.00503337	2.29814
Gcat	106.55	2.9181	0.898511	0.000241224	0.00521573	2.28268
Fam110a	918.643	2.45601	0.74512	0.000247965	0.0053523	2.27146
Prkca	86.4889	-2.83876	0.874855	0.000248827	0.00536171	2.2707
Atp2b3	33.5475	-3.84864	1.27563	0.000252907	0.0054403	2.26438
Rplp1	5989.53	2.02224	0.595768	0.000254143	0.00545758	2.263
Csmd3	13.4664	-4.73514	2.05244	0.000269501	0.0057677	2.239
Kcnc2	13.4664	-4.73514	2.05244	0.000269501	0.0057677	2.239
Melk	44.0375	3.80663	1.26986	0.000270157	0.00577152	2.23871
Nedd4l	579.682	-2.20506	0.66599	0.000271056	0.00577152	2.23871
Sema5b	64.8674	3.46488	1.11851	0.000270752	0.00577152	2.23871
Aaas	88.7218	2.95638	0.927458	0.00027415	0.00582754	2.23452
Ndnf	114.214	3.28944	1.05313	0.000278575	0.00591162	2.22829
Mfap3l	56.5371	-2.97706	0.938141	0.000281309	0.00594956	2.22552
Timp3	70.6606	2.90724	0.913138	0.000281106	0.00594956	2.22552
Exo1	33.8607	4.48875	1.7346	0.000282672	0.00596835	2.22415
Pou3f3	515.255	2.11301	0.636487	0.000283821	0.00598258	2.22311
Syde1	33.8033	4.47373	1.72438	0.000285204	0.00600168	2.22173
Mfap4	45.3726	3.76983	1.26452	0.000285804	0.00600426	2.22154
Synpr	91.4981	-2.62263	0.816407	0.000287785	0.00603581	2.21926
Fam92b	22.7994	-4.1958	1.51034	0.000291443	0.00609223	2.21522
Psat1	544.347	2.23012	0.680561	0.000291214	0.00609223	2.21522
5730559C18Rik	43.4784	4.08772	1.44233	0.000292668	0.00609757	2.21484
Baz1a	263.974	2.30783	0.708449	0.000292471	0.00609757	2.21484
Lppr1	94.5812	-2.56618	0.799069	0.000294064	0.00611653	2.21349
Sdc3	424.846	-2.32697	0.716271	0.00029615	0.00614976	2.21114
Epha5	101.269	-2.93404	0.931386	0.000300989	0.00623995	2.20482
Ccdc102a	38.8634	4.50244	1.78711	0.000302384	0.00625855	2.20353
Cacna1b	451.139	-2.27469	0.701007	0.00030763	0.00635668	2.19677
Slc2a1	402.113	2.54463	0.797664	0.000312193	0.00644039	2.19109
Aatk	127.63	-2.46752	0.770761	0.000312788	0.0064421	2.19097
Sfrp1	1170.22	-2.07053	0.628715	0.000315724	0.00649194	2.18763
Cnrip1	126.297	-2.57447	0.810087	0.000318005	0.00652819	2.18521
Il1rapl2	13.3126	-4.64693	2.08704	0.000322484	0.00660934	2.17984
Hmgn5	317.082	2.53278	0.798723	0.000328419	0.00672004	2.17263
Scn3b	479.355	-2.34646	0.732609	0.000329022	0.00672144	2.17254
Me1	184.195	-2.41158	0.75631	0.000330566	0.00674205	2.17121
Cdkn3	19.2728	4.54873	1.92888	0.00033713	0.0068612	2.1636
Pmp22	97.7314	2.91094	0.938024	0.000337498	0.0068612	2.1636
Mxra8	81.5274	2.88493	0.929009	0.000338973	0.00688006	2.16241
Ercc6l	35.1042	3.90751	1.38331	0.000344576	0.00698252	2.15599
Fancd2	19.1347	4.53049	1.93405	0.000350305	0.00708719	2.14953
Sytl2	13.2025	-4.59732	2.10419	0.000355017	0.00715951	2.14512
Trip6	46.8396	3.38554	1.13363	0.000354521	0.00715951	2.14512
H1f0	479.371	2.07175	0.639368	0.000361283	0.0072626	2.13891
Plcxd3	150.012	-2.35626	0.744867	0.000361108	0.0072626	2.13891
Zfp57	110.494	-2.59536	0.834269	0.000370391	0.00743381	2.12879
Map9	441.859	-2.12754	0.662944	0.000372423	0.00746268	2.12711
Lsm2	283.279	2.36672	0.752128	0.000374189	0.00747428	2.12643
Tacc3	134.908	2.53392	0.81303	0.000374066	0.00747428	2.12643
Ndst4	63.3589	-3.05396	1.00794	0.000376086	0.00750025	2.12492
Pcdh19	87.1622	-2.67084	0.865374	0.000381655	0.00759928	2.11923
Ninl	92.1847	2.92246	0.959765	0.000382803	0.00761009	2.11861
3632451O06Rik	608.233	-2.09819	0.654401	0.000384581	0.00763339	2.11728
Aif1l	80.7936	3.14292	1.0521	0.000396798	0.00786347	2.10439
Rasgef1b	58.501	-2.9214	0.965983	0.000400816	0.00793062	2.10069
Ppp1r16b	50.7858	-2.91664	0.964517	0.00040183	0.00793819	2.10028
Neurod2	18.8486	4.46324	1.95777	0.000404305	0.00797457	2.09829
Chchd10	146.34	2.44704	0.79056	0.00040806	0.00803603	2.09496
Rad54l	50.8912	3.45694	1.19735	0.000415233	0.00815258	2.0887
Vcan	933.005	-2.28478	0.73183	0.000415274	0.00815258	2.0887
6430548M08Rik	272.037	-2.11317	0.667643	0.000420916	0.00825048	2.08352
Kcnd3	82.8756	-2.68806	0.884353	0.000422264	0.00826403	2.08281
Fgf18	114.89	-2.67898	0.882523	0.000427566	0.00832893	2.07941
Klf9	67.8586	2.94297	0.983647	0.000426558	0.00832893	2.07941
Rpa1	244.406	2.14787	0.682402	0.000427562	0.00832893	2.07941
Tfap2b	292.896	2.12091	0.672191	0.000428633	0.00833681	2.079
Olig2	18.3949	4.42871	1.96248	0.000431485	0.00837932	2.07679
Tfap2c	46.1403	3.56958	1.26348	0.00043643	0.00846231	2.07251
Lin7a	350.648	-2.29246	0.739806	0.000437508	0.00847015	2.07211
5830417I10Rik	250.126	2.57486	0.847469	0.000442301	0.00853748	2.06867
Maf	365.016	-2.09146	0.663414	0.000442417	0.00853748	2.06867
Nrbp2	238.613	2.22898	0.716808	0.000443021	0.00853748	2.06867
Fut10	30.7638	4.28796	1.78867	0.000448638	0.00863252	2.06386
Dnajc6	70.4134	-2.81699	0.942373	0.00045035	0.00865222	2.06287
Klhl29	23.9854	-3.79323	1.39571	0.000452109	0.00867277	2.06184
Cacng5	58.5481	-2.83691	0.951448	0.000454433	0.00870409	2.06028
Dhfr	117.891	2.43029	0.797356	0.000460091	0.00879907	2.05556
Camk1g	96.2537	-2.74034	0.917537	0.000466419	0.00886169	2.05248
Ccdc85a	25.6675	-3.5549	1.2727	0.000467257	0.00886169	2.05248
Kif5c	3504.19	-2.01396	0.63664	0.000464129	0.00886169	2.05248
Pitpnm3	12.1736	-4.44627	2.13054	0.000465531	0.00886169	2.05248
Rasgrp1	13.3937	-4.45017	2.16728	0.000467591	0.00886169	2.05248
Trip13	67.8702	2.91651	0.986867	0.000466406	0.00886169	2.05248
Myo5a	1154.31	-2.21594	0.71819	0.000473878	0.00896735	2.04734
2700094K13Rik	548.107	2.12328	0.684657	0.000488553	0.00923115	2.03474
Fanci	31.8502	4.25264	1.80613	0.00049026	0.00923342	2.03464
Napb	812.106	-1.91242	0.599589	0.000490874	0.00923342	2.03464
Stk32b	129.029	-2.51524	0.83702	0.000489555	0.00923342	2.03464
Pnmal2	811.426	-2.14407	0.694621	0.000497804	0.00934979	2.0292
Mxd3	18.2568	4.35808	1.98992	0.000499339	0.00936466	2.02851
Tcf4	1286.87	1.93409	0.610062	0.000500465	0.0093718	2.02818
Nog	50.6454	-2.85044	0.974379	0.000510684	0.00954895	2.02004
Ticrr	40.1205	3.33382	1.18779	0.000519037	0.00969075	2.01364
Caly	46.7302	-3.43798	1.24012	0.000521825	0.00972837	2.01196
Cntn2	1572.11	1.88541	0.593418	0.000525225	0.00977726	2.00978
Psd2	85.7266	-2.54099	0.857896	0.00053422	0.00993002	2.00305
Kcnb2	53.1874	-2.78502	0.95597	0.000538156	0.00998842	2.0005
Syt2	79.2682	-2.61326	0.889115	0.000545239	0.010105	1.99546
Nol4	168.69	-2.45411	0.827204	0.000549388	0.0101669	1.99281
Cenph	200.706	2.43759	0.820989	0.000550763	0.0101774	1.99236
Slitrk1	140.313	-2.55982	0.870263	0.000554889	0.0102386	1.98976
Bcl11b	71.027	2.82217	0.976261	0.000556253	0.0102487	1.98933
Brip1	52.4013	3.1283	1.10801	0.000558438	0.010274	1.98826
Impa2	77.8519	2.85934	0.992551	0.0005595	0.0102785	1.98807
Dtx4	1330.97	2.15673	0.711225	0.000561719	0.0103042	1.98699
Foxq1	18.6217	4.30104	2.02269	0.000563705	0.0103106	1.98672
Zfp9	74.2871	-2.69503	0.926339	0.00056301	0.0103106	1.98672
Smoc1	415.766	2.07578	0.681343	0.000580893	0.0106095	1.9743
Asb4	17.3297	4.26866	2.00524	0.000588424	0.0106991	1.97065
Fgf9	40.9069	-3.08649	1.09978	0.000589198	0.0106991	1.97065
Igf2bp1	3083.18	1.83402	0.579976	0.000588287	0.0106991	1.97065
Scn2a1	288.527	-2.16583	0.719628	0.000588859	0.0106991	1.97065
2610316D01Rik	20.4291	-4.10533	1.75647	0.000590611	0.0107093	1.97024
Fstl1	398.329	2.08581	0.68732	0.000592305	0.0107245	1.96962
2006-09-01	822.735	-2.00075	0.652713	0.000598065	0.0108133	1.96604
Snap91	431.502	-2.30724	0.779413	0.000602208	0.0108726	1.96367
Cib2	18.4509	-4.22473	1.95653	0.000610243	0.0110019	1.95853
Vamp3	260.473	2.42616	0.829834	0.00061429	0.011059	1.95629
Magt1	360.685	2.20959	0.743179	0.000621726	0.0111769	1.95168
Fam135b	17.4102	-4.21067	1.95776	0.000625644	0.0111953	1.95096
Fam181b	125.108	2.47531	0.852242	0.000626311	0.0111953	1.95096
Pcdha11	11.5418	-4.27758	2.17191	0.000623793	0.0111953	1.95096
Smarca1	650.623	-2.23324	0.75341	0.000624802	0.0111953	1.95096
Tmem35	545.138	-2.00264	0.658122	0.000629644	0.0112389	1.94928
5730408K05Rik	174.307	2.51506	0.869824	0.000632875	0.0112646	1.94828
Cep55	30.1241	4.12993	1.83639	0.000632712	0.0112646	1.94828
Sim1	11.5563	-4.26666	2.17553	0.000635459	0.0112946	1.94713
Fgf15	17.5369	4.2298	2.02721	0.000637472	0.0113145	1.94637
Lrfn2	49.2034	-3.34412	1.24345	0.000642631	0.01139	1.94348
Spon1	30.2865	-3.58175	1.37777	0.000644598	0.0114088	1.94276
Troap	43.8224	3.44551	1.30136	0.000650786	0.0115021	1.93922
Ncaph	40.2725	3.65955	1.43404	0.000658368	0.0116198	1.9348
Mpst	223.464	2.46747	0.856213	0.000661238	0.0116378	1.93413
Vstm5	11.4316	-4.24287	2.18054	0.000661168	0.0116378	1.93413
Smpd2	86.4596	2.82129	1.00475	0.000662325	0.0116406	1.93402
Zfp146	13.8405	-4.23974	2.24718	0.000666071	0.0116902	1.93218
Slc2a4	34.5324	3.54892	1.37034	0.000670753	0.0117559	1.92974
BC055324	130.384	2.31815	0.798413	0.000681611	0.0119296	1.92337
Nefh	63.0905	-2.73887	0.975367	0.000686455	0.0119977	1.9209
Chtf18	56.0994	2.90344	1.04756	0.000687899	0.0120063	1.92059
Ifitm2	31.8111	4.10292	1.87836	0.000695843	0.0121281	1.91621
Pnmal1	84.7386	-2.43052	0.848697	0.000701003	0.0122011	1.9136
Plcxd2	127.925	-2.27385	0.78369	0.000703243	0.0122232	1.91281
Hist2h2bb	30.5309	3.57867	1.40955	0.000714433	0.0123777	1.90736
Mad2l1	66.0616	3.26239	1.22786	0.000715081	0.0123777	1.90736
Mtus2	1292.98	-1.85095	0.60291	0.000714786	0.0123777	1.90736
Nodal	16.659	4.15902	2.03299	0.000719772	0.0124418	1.90512
Gramd3	54.9767	2.96613	1.0865	0.000726127	0.0125344	1.9019
Emid1	74.9611	3.00745	1.10654	0.000728937	0.0125657	1.90081
Otx2	183.47	2.21786	0.765463	0.000736355	0.0126762	1.89701
Rbms3	318.742	-1.98778	0.666659	0.000739258	0.0126947	1.89638
Rps12	6315.34	1.83174	0.597058	0.000739451	0.0126947	1.89638
Gria2	513.332	-1.94118	0.646958	0.000746233	0.0127937	1.893
Pdlim1	30.8729	3.62572	1.46481	0.000763221	0.0130672	1.88382
Gpx8	53.0772	3.11766	1.17166	0.000768886	0.0131463	1.8812
Pgm2l1	1101.01	-1.89666	0.630429	0.00077462	0.0132263	1.87856
Rhox6	16.3532	4.10753	2.045	0.000788767	0.0134497	1.87129
Chek1	71.0398	3.22738	1.23658	0.000794967	0.013537	1.86848
Lrrc4c	19.3762	-3.80966	1.63145	0.00079945	0.013595	1.86662
5330426P16Rik	11.0201	-4.12104	2.20682	0.000806527	0.0136968	1.86338
Asic2	84.7738	-2.89739	1.07678	0.00081077	0.0137503	1.86169
Ppp1r3c	91.1574	2.39751	0.856484	0.00082224	0.0139261	1.85617
Tanc2	487.857	-1.85555	0.618399	0.000835021	0.0141046	1.85064
Tnni3	16.6985	4.07876	2.06536	0.000835008	0.0141046	1.85064
Tmcc3	107.254	-2.2465	0.793627	0.000839498	0.0141612	1.8489
Slc29a1	36.716	3.18872	1.23106	0.000842445	0.0141919	1.84796
Adap1	55.9859	-3.26756	1.27543	0.000845846	0.0142111	1.84737
Cacna1a	254.653	-1.9752	0.674141	0.000844901	0.0142111	1.84737
Hpse	17.4184	4.0722	2.08374	0.000850519	0.0142326	1.84672
Prdx4	227.146	2.07399	0.718974	0.000849081	0.0142326	1.84672
Wdhd1	132.581	2.21857	0.782895	0.0008496	0.0142326	1.84672
En1	52.9837	-2.85148	1.06542	0.000852754	0.0142511	1.84615
Tubb2a	2351.13	-1.91497	0.648088	0.000856707	0.0142981	1.84472
Rps19	5067.19	2.00972	0.69156	0.000860179	0.0143371	1.84354
Gcsh	394.126	2.08114	0.72668	0.000884302	0.0147002	1.83268
Prkar1b	261.413	-2.31919	0.832231	0.000883682	0.0147002	1.83268
Clvs2	18.8495	-3.91124	1.80796	0.000886454	0.0147165	1.83219
Pappa	38.0811	-3.32042	1.3256	0.000903502	0.0149798	1.82449
Krt18	29.6825	3.70517	1.60218	0.000907163	0.0150207	1.82331
Dbpht2	10.8143	-4.04512	2.22326	0.000909423	0.0150383	1.8228
Samhd1	120.166	2.34976	0.850082	0.000911554	0.0150538	1.82235
Ajap1	534.714	-1.85204	0.625138	0.000915639	0.0151014	1.82098
Flnb	86.4565	2.63305	0.980677	0.00093026	0.0153225	1.81467
Lbr	469.788	1.85227	0.627255	0.000935586	0.0153901	1.81276
Trim6	46.1198	2.98842	1.15353	0.000939379	0.0154323	1.81157
Mthfd1	84.154	2.57144	0.960088	0.000971822	0.0159445	1.79739
Limd1	157.823	2.09308	0.743936	0.00097961	0.0160513	1.79449
Hcn1	10.8808	-3.99462	2.24168	0.000982618	0.0160797	1.79372
Kcnk5	26.3763	3.89146	1.87723	0.000990512	0.0161878	1.79081
Nr2f6	559.72	2.031	0.717912	0.00100181	0.0163513	1.78645
Lrp2	45.1923	3.05384	1.2054	0.00100796	0.0164302	1.78436
Dab1	553.932	-2.28676	0.836433	0.00101104	0.0164591	1.78359
Hist1h3c	15.505	3.95496	2.07912	0.00102523	0.0166685	1.7781
Espl1	57.5319	2.73683	1.04904	0.0010302	0.0167278	1.77656
Mcm4	239.551	2.71792	1.04091	0.00103541	0.0167907	1.77493
Gm15663	22.2814	-3.44784	1.45783	0.00103812	0.0167914	1.77491
Pla2g16	15.9588	3.95065	2.09277	0.00103721	0.0167914	1.77491
Gfod1	50.5903	-2.61968	0.997304	0.00105382	0.0170234	1.76895
S1pr1	17.4381	3.94508	2.12796	0.00105644	0.0170439	1.76843
BC030867	26.9682	3.86092	1.90141	0.00106581	0.0171731	1.76515
Lgi4	15.9095	3.93181	2.09798	0.00107048	0.0172164	1.76406
Stxbp2	51.5799	2.92161	1.15051	0.00107123	0.0172164	1.76406
Ajuba	36.0087	3.3451	1.39978	0.00107578	0.0172674	1.76277
Mms22l	65.9119	2.59078	0.988058	0.00107943	0.0173038	1.76186
Ndc1	15.8501	3.92428	2.09786	0.00108329	0.0173436	1.76086
Slc43a1	30.508	3.50959	1.52825	0.00109675	0.0175368	1.75605
B4galt1	143.941	2.1169	0.769149	0.00109861	0.0175443	1.75586
Gas2l3	54.0081	2.78507	1.08785	0.00110558	0.0176266	1.75383
Ppp1r13b	88.7179	-2.29145	0.851791	0.00110707	0.0176266	1.75383
Rnf130	461.381	-1.83169	0.633636	0.00110815	0.0176266	1.75383
Scml4	15.8825	-3.89632	2.04382	0.00110937	0.0176266	1.75383
Dlgap2	33.4101	-2.92712	1.16277	0.00111278	0.0176551	1.75313
Gda	10.3882	-3.91213	2.24739	0.00111537	0.0176551	1.75313
Rps20	13899.7	2.15349	0.788288	0.00111519	0.0176551	1.75313
Grik2	40.9883	-2.79104	1.09355	0.00111905	0.0176912	1.75224
Cenpp	44.6111	3.31764	1.39717	0.00112385	0.0177447	1.75093
Ankrd29	19.1084	-3.52306	1.55172	0.00112628	0.0177596	1.75057
Ncam1	7908.05	-1.78718	0.613391	0.00112761	0.0177596	1.75057
Klf5	52.0129	3.17681	1.30852	0.0011293	0.0177639	1.75046
Gabbr2	40.7417	-3.25607	1.35923	0.00113257	0.0177931	1.74975
Samd5	64.4787	-2.81046	1.10687	0.0011361	0.0178263	1.74894
Gpr85	130.793	-2.20066	0.815066	0.00115292	0.0180664	1.74313
Pcdh17	553.336	-1.84028	0.64195	0.00115428	0.0180664	1.74313
Vat1l	215.881	-2.02014	0.729698	0.00115718	0.0180894	1.74258
Agtpbp1	363.212	-1.91103	0.677306	0.00116132	0.0181316	1.74156
Esrrg	80.4564	-2.29636	0.861545	0.00116297	0.0181328	1.74154
Sox21	238.101	2.35272	0.888393	0.00116428	0.0181328	1.74154
Gli2	16.4912	3.8777	2.12828	0.00117457	0.0182704	1.73825
Angpt2	49.6774	-2.60697	1.0141	0.00118635	0.0184309	1.73445
Lmo3	61.8536	-2.67245	1.047	0.0011888	0.0184462	1.73409
Rpl27a	2355.44	1.96771	0.708104	0.0011943	0.0185088	1.73262
Jakmip2	494.198	-1.82055	0.635872	0.00119722	0.0185311	1.7321
Scaper	705.748	-1.83411	0.643988	0.00121315	0.0187546	1.72689
Khdrbs2	65.2789	-2.98933	1.22111	0.00121965	0.018832	1.7251
Cdc25c	25.173	3.77699	1.9016	0.001222	0.0188452	1.7248
Dctpp1	369.28	2.01318	0.733155	0.00122364	0.0188474	1.72475
Gsta4	44.8407	3.06196	1.26496	0.00122688	0.0188639	1.72437
Mylpf	43.2546	3.03988	1.25215	0.00122771	0.0188639	1.72437
Snrpb	418.16	1.85534	0.656171	0.00123166	0.0189015	1.7235
Nbea	969.843	-2.221	0.834496	0.00123321	0.0189023	1.72349
Akap6	1014.02	-2.2663	0.856738	0.00123716	0.0189368	1.72269
Rcn1	238.638	2.01639	0.736209	0.00123847	0.0189368	1.72269
LOC105245869	15.1401	3.83547	2.10997	0.00124976	0.0190862	1.71928
Pgbd5	104.44	-2.21998	0.836377	0.001253	0.0191125	1.71868
Pak3	850.778	-1.85878	0.660598	0.00126311	0.0192433	1.71572
Prdx1	1029.87	1.82398	0.643848	0.00127215	0.0193576	1.71315
Gnai1	221.811	-2.58419	1.02179	0.00130337	0.0198088	1.70314
Hist1h2ae	27.4909	3.55712	1.66519	0.00131027	0.0198895	1.70138
Adgrv1	63.2211	2.80208	1.1426	0.00134311	0.0203635	1.69115
Spr	286.386	2.37726	0.929381	0.00138164	0.0209225	1.67939
Pcna	78.6575	2.70764	1.09911	0.00138446	0.0209399	1.67902
Tipin	133.956	2.10204	0.793676	0.00138912	0.0209851	1.67809
Rims2	735.588	-1.80766	0.647266	0.00142043	0.0214324	1.66893
Dbi	1410.87	1.81617	0.654038	0.00145123	0.021834	1.66087
Dlx2	16.2409	-3.63871	1.8474	0.00145225	0.021834	1.66087
Mapkapk3	14.6173	3.74182	2.12443	0.00144918	0.021834	1.66087
Fam13a	31.905	-2.92296	1.23396	0.00145907	0.0219105	1.65935
Chd1l	41.594	2.87668	1.20912	0.00147155	0.0220452	1.65669
Fam117a	31.5474	3.07149	1.32926	0.0014714	0.0220452	1.65669
Tspan11	55.2501	3.04517	1.31608	0.00148849	0.0222725	1.65223
Hmgn2	83.4725	2.55311	1.03441	0.00149253	0.022298	1.65173
Zfp599	25.764	-3.14232	1.3825	0.00149374	0.022298	1.65173
Zfp128	16.0352	-3.61517	1.8501	0.00151246	0.0225507	1.64684
Zcchc16	9.93304	-3.70117	2.28548	0.00151715	0.0225939	1.64601
Nanog	26.4373	3.45492	1.65203	0.0015232	0.0226571	1.64479
Fam84b	38.7913	2.82762	1.19187	0.00153198	0.022734	1.64332
Zgrf1	68.2276	2.37312	0.946168	0.00153077	0.022734	1.64332
Hist1h2an	27.5222	3.4678	1.67071	0.00153542	0.0227581	1.64286
Qk	770.716	1.81855	0.662961	0.00155331	0.0229962	1.63834
Fam196a	9.75633	-3.68041	2.28292	0.0015657	0.0230983	1.63642
Scn3a	797.192	-1.94135	0.728042	0.00156275	0.0230983	1.63642
Tmem132b	28.813	-2.92771	1.25812	0.00156493	0.0230983	1.63642
4930558J18Rik	14.5877	3.69135	2.13808	0.00156845	0.0231117	1.63617
Unc5c	53.0163	-2.48371	1.00904	0.00157233	0.0231417	1.6356
Gsg1l	14.2327	3.68443	2.13163	0.0015839	0.0232576	1.63343
Rbm11	19.9839	-3.43853	1.65906	0.00158324	0.0232576	1.63343
Fam83d	41.4513	2.82197	1.19987	0.00159453	0.0233592	1.63154
Unc80	41.5128	-2.67057	1.11315	0.0015941	0.0233592	1.63154
Meg3	46785	-1.91403	0.716794	0.00159971	0.0234078	1.63064
Slc35f3	10.0287	-3.65235	2.2989	0.00162122	0.023695	1.62534
Fam110b	224.35	-1.88819	0.705112	0.00162401	0.0237083	1.6251
Msh6	231.184	1.9685	0.748625	0.00163936	0.0239047	1.62152
Gal3st4	14.5975	3.65869	2.14725	0.00164951	0.0239141	1.62135
Nts	30.3485	-3.17188	1.44376	0.00164923	0.0239141	1.62135
Oat	101.657	2.18232	0.860636	0.00164587	0.0239141	1.62135
Tff3	16.1364	3.65918	2.18419	0.00164878	0.0239141	1.62135
Ttc28	1555.49	-1.66274	0.585584	0.00164871	0.0239141	1.62135
Peg3	1304.83	-1.97458	0.753101	0.00165468	0.0239615	1.62049
Rftn2	14.7851	3.65391	2.15442	0.00166211	0.0240414	1.61904
Rest	177.49	2.44579	1.00113	0.00166596	0.0240694	1.61853
Mturn	318.443	-1.77595	0.648535	0.00167042	0.0240907	1.61815
Pja2	1578.66	-2.05558	0.797017	0.00167126	0.0240907	1.61815
Dut	303.541	1.91555	0.72345	0.00167324	0.0240916	1.61813
Th	120.786	2.36847	0.961893	0.00168105	0.0241763	1.61661
Celsr2	516.24	1.74105	0.631123	0.00169311	0.024322	1.614
Rpl12	2589.2	1.77838	0.653028	0.00171712	0.0246108	1.60887
Ska3	23.4172	3.58279	1.93947	0.00171525	0.0246108	1.60887
Lancl3	39.8318	-3.03103	1.35812	0.00172071	0.0246342	1.60846
Tmem63a	28.5845	3.47557	1.76824	0.00173293	0.0247809	1.60588
Mir219a-2	14.9133	3.6215	2.16603	0.00174558	0.0249053	1.60371
Rab29	14.9133	3.6215	2.16603	0.00174558	0.0249053	1.60371
Arg2	9.61711	-3.59433	2.29736	0.00176491	0.025149	1.59948
Cacna1d	211.532	-2.00851	0.780788	0.00177066	0.025149	1.59948
Chrm3	15.5135	-3.52704	1.86781	0.00177035	0.025149	1.59948
Pcdha3	9.66072	-3.5921	2.2973	0.00177066	0.025149	1.59948
Ephb1	558.37	-1.86232	0.702668	0.00177568	0.0251918	1.59874
Sh3kbp1	188.383	-1.96529	0.759074	0.00178774	0.0253343	1.59629
Lonrf3	15.1399	3.60374	2.17436	0.0017923	0.0253704	1.59567
Cks1b	320.112	1.85846	0.702846	0.00180725	0.0255533	1.59255
Fbln1	24.5106	3.5652	1.98635	0.00181394	0.0256191	1.59144
Metrnl	22.4135	-3.24919	1.55967	0.00183713	0.0259176	1.58641
Phactr3	129.192	-2.48887	1.04674	0.00184084	0.0259408	1.58602
E2f8	25.804	3.55643	1.99128	0.0018435	0.0259492	1.58588
Rpsa	1898.05	1.67989	0.608124	0.0018689	0.0262774	1.58042
Fzd7	25.0038	3.3912	1.72102	0.00187287	0.0263038	1.57998
Fgfr2	87.1602	2.37618	0.988793	0.00187751	0.0263396	1.57939
Bst2	22.8551	3.52697	1.94822	0.00188259	0.0263814	1.5787
Cmip	2526.97	-1.6773	0.608017	0.00189225	0.0264873	1.57696
Fry	109.163	-2.29164	0.944856	0.00189879	0.0265492	1.57595
Tcea3	13.631	3.55267	2.15091	0.00193471	0.0270216	1.56829
Shisa9	9.50695	-3.52307	2.30706	0.00194598	0.0271302	1.56655
Wwtr1	72.2132	2.50293	1.068	0.0019468	0.0271302	1.56655
Neil3	13.5521	3.54587	2.15038	0.00195439	0.0272059	1.56534
Mmd2	51.7522	-2.53412	1.08838	0.00196617	0.0273395	1.56321
Cdc6	66.1445	2.85338	1.2855	0.00196896	0.0273481	1.56307
Amph	232.066	-2.0141	0.800693	0.00197661	0.0274241	1.56187
Eef2kmt	23.23	3.50065	1.96451	0.00198059	0.0274466	1.56151
Tcf3	359.358	1.86597	0.719336	0.00198259	0.0274466	1.56151
Ttc23	43.5494	2.6508	1.16099	0.00199288	0.0275587	1.55974
2810025M15Rik	341.288	1.799	0.684042	0.00201543	0.0278094	1.55581
Skp2	116.048	2.13829	0.872109	0.00201444	0.0278094	1.55581
Scarna17	25.4479	3.36416	1.74587	0.00201998	0.0278416	1.55531
Poc1a	35.5559	2.78911	1.25351	0.00203078	0.0279599	1.55346
Cxcr4	198.676	1.93761	0.763288	0.00203999	0.0279948	1.55292
Map1b	16147	-1.7825	0.676015	0.00203562	0.0279948	1.55292
Mfsd2a	51.1246	2.81806	1.27386	0.00203867	0.0279948	1.55292
Pml	39.6876	2.70568	1.20241	0.00204522	0.028036	1.55228
Gabra2	9.30118	-3.48282	2.3073	0.00206015	0.0282099	1.5496
Cacna2d1	969.152	-1.86003	0.722135	0.00207216	0.0283436	1.54755
Gpr22	136.28	-2.27493	0.953633	0.00207499	0.0283515	1.54742
Myb	25.0959	3.3002	1.68881	0.00208023	0.0283921	1.5468
Ephb4	13.3252	3.49443	2.15678	0.00210947	0.0287601	1.54121
Sstr1	9.45494	-3.46156	2.31339	0.00211588	0.0288163	1.54036
Slitrk6	20.7985	-3.24994	1.6483	0.00213048	0.0289837	1.53785
LOC432842	9.34479	-3.4558	2.31113	0.00213579	0.0290246	1.53723
Slitrk3	20.4535	-3.23494	1.64513	0.00217353	0.0295056	1.5301
Samd12	9.23463	-3.4428	2.30994	0.00217657	0.0295151	1.52996
Greb1l	578.485	-1.64816	0.606989	0.0021792	0.0295189	1.5299
Tenm2	315.208	-1.77574	0.682612	0.00220625	0.0298531	1.52501
Eml6	20.6302	-3.2306	1.65378	0.00221781	0.0299603	1.52345
Pask	35.1701	3.09146	1.5165	0.00221893	0.0299603	1.52345
Aff2	18.1211	-3.29303	1.73265	0.00222948	0.0300705	1.52186
Tmtc2	96.9134	-2.12261	0.882861	0.00223985	0.030178	1.52031
Tmem158	193.849	-2.02028	0.827594	0.00227737	0.0306507	1.51356
Dnase2a	13.2167	3.44034	2.16591	0.00228327	0.0306972	1.5129
A930024E05Rik	61.0771	2.36318	1.02871	0.00231504	0.030992	1.50875
Epb4.1l4aos	235.239	2.07087	0.859251	0.0023124	0.030992	1.50875
Rnaseh2c	126.171	2.02034	0.830108	0.00231016	0.030992	1.50875
Tfap2e	21.7799	3.40053	1.96633	0.00231301	0.030992	1.50875
E2f2	36.0797	2.95336	1.4232	0.00232775	0.031129	1.50683
Pfas	102.581	2.08635	0.869974	0.00233547	0.0311992	1.50586
Hist1h2bk	36.3262	2.95547	1.42698	0.00233869	0.031209	1.50572
Hivep3	26.9119	-3.04056	1.50043	0.00234848	0.0313064	1.50437
Hmox1	34.2469	3.02932	1.49289	0.00235933	0.0314178	1.50282
Rtn1	6360.9	-1.62629	0.604531	0.00238738	0.0317577	1.49815
Akr7a5	160.518	2.19955	0.944099	0.0024365	0.0323768	1.48977
Fchsd2	319.246	-1.82627	0.726406	0.0024436	0.032437	1.48896
Ptprm	68.0297	-2.25714	0.980951	0.00246879	0.0327369	1.48496
Exosc5	143.941	2.23844	0.971527	0.00248719	0.0329461	1.4822
Frrs1	21.2375	3.35308	1.96961	0.00249115	0.0329639	1.48196
Rps15	3957.61	1.80649	0.71824	0.00250308	0.033087	1.48034
Nalcn	20.6861	-3.01244	1.50903	0.00250726	0.0331075	1.48007
Aurkb	33.8484	3.02285	1.52066	0.0025174	0.0332064	1.47878
Stra6	12.8123	3.37082	2.17036	0.00252559	0.0332796	1.47782
Nexn	41.3933	2.76987	1.31964	0.002541	0.0334477	1.47563
Odc1	99.9202	2.14769	0.923462	0.00255433	0.0335734	1.474
Rasa4	13.7521	-3.36396	2.14194	0.00255589	0.0335734	1.474
Pou4f1	1030.84	-1.60443	0.599486	0.00256009	0.033578	1.47395
St18	171.768	1.82789	0.734455	0.00256157	0.033578	1.47395
Flt1	12.8419	3.35531	2.17394	0.0025818	0.0338046	1.47102
Rad51ap1	61.21	2.38236	1.06781	0.00258423	0.0338046	1.47102
Nln	106.309	-2.09282	0.893742	0.00259016	0.033847	1.47048
Smtn	35.2484	2.83887	1.38124	0.00260198	0.0339662	1.46895
Asic4	206.91	-1.85497	0.753342	0.00260643	0.0339789	1.46879
Ptpn3	36.5446	-2.5078	1.14958	0.00260836	0.0339789	1.46879
Gdap1	293.969	-2.13187	0.920082	0.00262928	0.0342161	1.46577
Flywch2	37.8413	-2.62717	1.23279	0.00264092	0.0343319	1.4643
Nell1	20.9535	-3.14858	1.68527	0.00265136	0.0344321	1.46304
Ier2	93.1634	2.0368	0.866574	0.00267397	0.03469	1.4598
Actn1	260.815	1.71546	0.673523	0.00268792	0.034835	1.45798
Csmd2	76.7583	-2.05408	0.880646	0.00272481	0.0352767	1.45251
9330159F19Rik	471.869	-1.65394	0.638	0.00273417	0.0353615	1.45147
Pea15a	780.928	1.96045	0.827597	0.00277588	0.0358641	1.44534
Vim	1410.02	1.66753	0.649548	0.00279989	0.0361372	1.44204
Ubash3b	163.407	-1.80628	0.735455	0.00280552	0.0361729	1.44162
Taok3	776.382	-1.62677	0.625778	0.00283462	0.0365106	1.43758
Jakmip3	14.4991	-3.25211	1.92779	0.00283948	0.0365358	1.43728
Atp1b1	1020.47	-1.59015	0.603621	0.00285198	0.0366591	1.43582
Adamts7	31.4376	2.76912	1.36876	0.00287378	0.0368265	1.43384
Erich3	8.5737	-3.23802	2.31715	0.00287202	0.0368265	1.43384
Slc5a3	227.886	-2.20854	0.986453	0.00287144	0.0368265	1.43384
Syne1	183.355	-2.14882	0.950079	0.00287929	0.0368596	1.43345
Pold2	235.949	1.92675	0.815364	0.00290569	0.0371597	1.42993
Ap3b2	1138.11	-1.6562	0.647939	0.00291591	0.0372527	1.42884
Rps5	6332.05	1.81726	0.748594	0.00291952	0.0372608	1.42875
Aldh7a1	78.5271	2.1073	0.929245	0.00294301	0.0374968	1.42601
Nrxn3	504.756	-1.63016	0.632829	0.00294397	0.0374968	1.42601
Phlda3	93.3143	2.11466	0.934131	0.0029473	0.0375013	1.42595
Agap2	152.669	-2.01314	0.87178	0.00295423	0.0375317	1.4256
Dbf4	282.894	1.8526	0.772554	0.00295565	0.0375317	1.4256
Rab6b	2065.57	-1.56537	0.592795	0.0029666	0.0376327	1.42443
Rufy3	3137.41	-1.51983	0.564155	0.00297362	0.0376839	1.42384
Slc16a6	94.2102	2.03327	0.886267	0.0029838	0.0377748	1.4228
Evx1	79.2946	-2.10547	0.931919	0.00299446	0.0378716	1.42169
Cmtm7	38.8422	2.72071	1.35128	0.00301749	0.0380903	1.41919
E2f7	40.4509	2.81415	1.42761	0.0030178	0.0380903	1.41919
Faim2	8.47808	-3.19632	2.31789	0.00303564	0.038277	1.41706
Rcc2	814.544	1.75355	0.715361	0.0030427	0.0383276	1.41649
Ccdc112	398.175	-1.69759	0.683394	0.00311341	0.0391792	1.40694
Sulf2	686.648	-1.61182	0.630676	0.00316285	0.0397615	1.40054
Igf2bp2	464.34	1.93329	0.836096	0.00317537	0.0398393	1.39969
Tcf15	35.5546	2.58822	1.27029	0.00317303	0.0398393	1.39969
Nrsn1	69.9673	-2.10276	0.94493	0.00319643	0.0400636	1.39725
2900092D14Rik	91.4481	2.15097	0.976143	0.00320155	0.0400879	1.39699
Pard3b	96.4809	2.0062	0.884449	0.00320992	0.0401527	1.39628
Alg13	36.9682	2.57195	1.26639	0.00324299	0.0404859	1.3927
Gpx7	28.3518	2.7529	1.40922	0.00324136	0.0404859	1.3927
Kifc1	26.3901	2.94308	1.59423	0.00326484	0.0407183	1.39021
Casc4	353.427	-2.08348	0.938353	0.00327771	0.0408383	1.38893
Slc25a13	140.176	1.94067	0.84721	0.00328105	0.0408395	1.38892
Vaultrc5	20.7247	3.17638	2.00641	0.00329959	0.0410297	1.3869
9530059O14Rik	12.6712	-3.18113	2.14603	0.00332584	0.0413152	1.38389
Dclk1	1150.51	-1.56043	0.604327	0.00333565	0.0413963	1.38304
Rab36	16.3461	-3.00438	1.68947	0.00336725	0.0416683	1.38019
Rfc2	349.54	1.89606	0.8234	0.00336232	0.0416683	1.38019
Slc16a1	94.9037	2.07252	0.937503	0.0033675	0.0416683	1.38019
Dpf3	122.194	-2.00399	0.894458	0.00338681	0.041866	1.37814
Phactr1	334.766	-1.63554	0.658019	0.00344349	0.0425249	1.37136
Itga4	34.8153	-2.40924	1.17167	0.0034647	0.042703	1.36954
Tfcp2l1	20.5373	3.14476	2.01002	0.00346179	0.042703	1.36954
Platr10	11.9542	3.13626	2.18792	0.00351384	0.0432663	1.36385
Pon2	58.1895	2.19486	1.02963	0.00352771	0.0433946	1.36256
Ddt	191.235	1.77593	0.756099	0.00356707	0.0438359	1.35817
Prkcd	91.3787	-1.90874	0.844723	0.00359135	0.0440912	1.35565
Dlgap5	12.8024	3.11275	2.21151	0.00360234	0.0441401	1.35517
Tnks	801.984	-1.92602	0.856654	0.00360121	0.0441401	1.35517
Casc5	72.593	2.73325	1.44656	0.00362416	0.0443642	1.35297
Rbms2	57.3785	2.20683	1.04627	0.00363992	0.0445139	1.3515
Evi5l	45.8746	-2.34081	1.1433	0.00368719	0.0449611	1.34716
Rad54b	33.5448	2.7421	1.46323	0.00368384	0.0449611	1.34716
Thbs1	13.4731	3.09047	2.22907	0.00368721	0.0449611	1.34716
Kctd8	29.854	-2.79337	1.51394	0.00369221	0.0449785	1.347
R74862	25.3322	-2.82668	1.55259	0.00371983	0.0452711	1.34418
Dppa2	12.2897	3.08908	2.20338	0.00373279	0.0453411	1.34351
Zrsr1	596.109	-1.60725	0.650931	0.00373033	0.0453411	1.34351
Fanca	11.9246	3.09003	2.19317	0.00374087	0.0453955	1.34299
Erc1	848.989	-1.70311	0.716403	0.00375327	0.0454146	1.3428
Hist1h2af	12.9604	3.08086	2.22022	0.00375029	0.0454146	1.3428
Rpl36a	2844.49	1.51584	0.589847	0.00374836	0.0454146	1.3428
Celf6	216.305	-1.83234	0.8033	0.00376122	0.045467	1.3423
Rpl18a	1038.91	1.8096	0.788337	0.00376579	0.0454786	1.34219
Raver2	46.1939	2.27153	1.10319	0.00379414	0.045777	1.33935
Foxa2	11.826	3.07886	2.19209	0.00380038	0.0458084	1.33906
Kif7	22.3441	2.96624	1.74509	0.00381194	0.0459038	1.33815
A830010M20Rik	90.873	-1.9344	0.875537	0.00383331	0.0461031	1.33627
Sfxn2	125.413	1.8976	0.85096	0.00383582	0.0461031	1.33627
Echdc2	22.007	3.077	2.05084	0.00385776	0.0463226	1.33421
Aldh2	295.525	2.01379	0.931717	0.00387769	0.0465175	1.33238
Atp2b1	2671.08	-1.61267	0.660624	0.00388263	0.0465324	1.33224
Vav2	8.397	-2.99683	2.32771	0.00390491	0.0467548	1.33017
Naf1	263.975	1.80791	0.794687	0.00391608	0.046844	1.32935
Pcdh9	708.455	-1.57593	0.637352	0.00393055	0.0469725	1.32816
Kif18b	11.7176	3.05324	2.19303	0.00393562	0.0469885	1.32801
Kif24	12.329	3.04755	2.20792	0.00394461	0.0470511	1.32743
Rpl18	902.393	1.53346	0.610343	0.00399057	0.0474644	1.32363
Snx16	283.95	-1.68741	0.716032	0.0039886	0.0474644	1.32363
Tspan7	226.977	-1.81379	0.802095	0.00398523	0.0474644	1.32363
Rplp0	2543.91	1.52811	0.606869	0.0039966	0.0474912	1.32339
Hivep2	262.446	-1.6268	0.675225	0.00400724	0.0475279	1.32305
Irf2bp2	485.466	-1.95758	0.901011	0.00400397	0.0475279	1.32305
Dlg2	48.0401	-2.32892	1.16264	0.00401324	0.0475542	1.32281
9530091C08Rik	35.0925	2.57327	1.35671	0.00402857	0.0476461	1.32197
Uchl1	2849.53	-1.73246	0.748544	0.00402671	0.0476461	1.32197
Ptpre	75.1691	-1.94808	0.899268	0.00408759	0.0482987	1.31606
Adgrb3	70.9494	-2.06371	0.979959	0.00410093	0.048411	1.31506
Tmsb10	754.232	-1.55472	0.630127	0.00413396	0.0487551	1.31198
Kcnh1	163.078	-1.7724	0.781259	0.00414169	0.0488006	1.31157
Grtp1	24.7103	2.72196	1.51208	0.00416331	0.0490094	1.30972
Ppp2r2c	492.417	-1.88434	0.860707	0.00418604	0.049185	1.30817
Uap1l1	27.199	2.84143	1.65144	0.00418251	0.049185	1.30817
Taf12	88.7955	1.97607	0.925229	0.00420331	0.0493419	1.30678
Dnajc9	251.198	1.81262	0.814214	0.0042495	0.0498376	1.30244
Serp1	394.32	1.61288	0.67587	0.00427282	0.0500644	1.30047
Zfp273	14.3193	-2.97967	1.92722	0.00428429	0.0501522	1.29971
Dok4	78.1672	-1.95531	0.917046	0.00431429	0.0504564	1.29708
Rpl32	2300.92	1.48594	0.588196	0.00431869	0.0504609	1.29704
Myrip	89.5209	-1.92222	0.894372	0.00432339	0.0504689	1.29698
Ect2	61.097	2.18096	1.07857	0.00432809	0.050477	1.29691
Spsb4	226.135	1.72053	0.753961	0.00433712	0.0505355	1.2964
Cbx2	178.316	1.70669	0.744492	0.00434254	0.0505518	1.29626
Lrp1b	7.83169	-2.91713	2.31497	0.00436715	0.0507913	1.29421
Laptm5	25.0881	2.78675	1.61905	0.00438583	0.0509615	1.29276
Cecr2	370.673	1.58966	0.664865	0.00441655	0.0512238	1.29053
Elfn2	45.5833	-2.13594	1.05167	0.00441295	0.0512238	1.29053
AU018091	11.3526	2.96654	2.19275	0.00443054	0.0513388	1.28955
Scn7a	11.7292	-2.9766	2.13319	0.00444449	0.051453	1.28859
Cnksr3	18.821	2.97247	2.00965	0.00445726	0.0515535	1.28774
Six5	25.7936	2.73528	1.57096	0.00446582	0.0515905	1.28743
Syt13	114.1	-1.76884	0.793784	0.00446867	0.0515905	1.28743
Adamts5	31.2586	-2.43578	1.28748	0.00447961	0.0516695	1.28677
Ap1g2	11.4117	2.9544	2.19478	0.00450032	0.0518608	1.28516
Mme	12.1021	2.93934	2.21261	0.00455588	0.0524531	1.28023
Synj1	543.518	-1.66442	0.724025	0.00457284	0.0526002	1.27901
Axl	11.3428	2.94051	2.19495	0.00458516	0.052628	1.27878
Cbfa2t3	1071.26	-1.56849	0.655892	0.00458781	0.052628	1.27878
Plekhg3	11.3428	2.94051	2.19495	0.00458516	0.052628	1.27878
Lrrc16a	50.5157	-2.08996	1.03111	0.00461212	0.0528587	1.27688
Trib3	33.1247	2.54367	1.39548	0.00461717	0.0528684	1.2768
Nsg1	1381.07	-1.49808	0.606562	0.00462545	0.0529152	1.27642
Gldc	68.3666	2.11031	1.04803	0.00464282	0.0530656	1.27519
Mmp14	53.9114	2.17661	1.09778	0.0046488	0.0530857	1.27502
Dhx57	347.252	-1.70305	0.756608	0.0046937	0.0535499	1.27124
Rpph1	33.2449	2.43145	1.30772	0.00473577	0.053981	1.26776
Oprl1	112.385	-1.88133	0.889588	0.00479129	0.0545606	1.26312
Sobp	876.092	-1.46993	0.591448	0.0047953	0.0545606	1.26312
Pstpip2	7.86076	-2.83059	2.31549	0.00485691	0.0552117	1.25797
Cenpu	59.8324	2.03122	1.00346	0.00486914	0.0552694	1.25752
Pgpep1	330.068	1.69343	0.756861	0.00487077	0.0552694	1.25752
Alg8	120.696	1.77099	0.814856	0.00490647	0.0556244	1.25473
Ryr2	57.8376	-2.47484	1.36426	0.00492599	0.0557954	1.2534
Tdrd12	26.3775	2.57283	1.45856	0.00493088	0.0558005	1.25336
Epas1	31.9568	2.59561	1.48499	0.00495695	0.0559949	1.25185
Rimbp2	7.7506	-2.81693	2.31239	0.00495362	0.0559949	1.25185
Csrnp3	939.196	-1.46102	0.590998	0.00500022	0.056433	1.24847
Ddhd1	257.154	-1.90787	0.920614	0.00502144	0.0565709	1.24741
Mta3	80.3477	1.97415	0.969547	0.00501836	0.0565709	1.24741
Gm5113	34.8855	-2.41723	1.32424	0.00505073	0.0568501	1.24527
Ctnna1	312.199	1.60984	0.703191	0.00507223	0.0570411	1.24381
Drp2	57.3378	-1.95808	0.965924	0.005174	0.0581327	1.23558
Neurod1	182.458	1.64694	0.734598	0.00517854	0.0581327	1.23558
Atp2b4	384.229	-1.51698	0.638349	0.00519527	0.0582686	1.23457
Dbt	68.0292	2.00461	1.00314	0.00521263	0.0583884	1.23367
Tmeff2	55.7058	-2.03862	1.02918	0.00521524	0.0583884	1.23367
Gpr158	7.51576	-2.77797	2.30603	0.00522609	0.0584578	1.23316
Hmgn3	132.852	1.69893	0.775975	0.00524762	0.0585965	1.23213
Kcnk1	30.202	-2.40996	1.33553	0.00524779	0.0585965	1.23213
B3galt1	126.301	-1.88971	0.919024	0.00526003	0.0586811	1.2315
Cyp39a1	10.82	2.83814	2.18866	0.00527292	0.0587727	1.23082
Ablim1	151.376	-1.69999	0.778387	0.0052885	0.0588942	1.22993
Hjurp	78.8878	2.03221	1.02974	0.00531036	0.0590854	1.22852
Luzp2	30.864	-2.28966	1.23722	0.00533039	0.0592559	1.22727
B3gnt2	36.1708	2.48092	1.41136	0.00534263	0.0592872	1.22704
Pak7	419.004	-1.48775	0.620919	0.00534088	0.0592872	1.22704
Gabra1	10.9378	-2.83801	2.14398	0.0053648	0.0594808	1.22562
Tdrd9	10.7707	2.82382	2.18825	0.0053751	0.0595425	1.22517
Inpp5f	526.127	-1.4769	0.614128	0.00538751	0.0596275	1.22455
Naa38	223.691	1.70754	0.788653	0.00540444	0.0597623	1.22357
Plin3	110.282	1.78794	0.850385	0.00543115	0.0600049	1.22181
Igfbpl1	2786.15	1.45301	0.597562	0.00543802	0.0600282	1.22164
Nrn1	500.336	-1.80193	0.862445	0.00546508	0.0602261	1.22022
Wfikkn1	10.8792	2.80976	2.19214	0.00546553	0.0602261	1.22022
Eva1b	21.1705	2.75393	1.77667	0.00547983	0.0603052	1.21965
Tspyl3	35.2501	-2.25967	1.22327	0.00548229	0.0603052	1.21965
Loxl2	76.1604	2.09244	1.08815	0.00550406	0.0604698	1.21846
Rps10	3536.57	1.51446	0.646124	0.00550686	0.0604698	1.21846
Sh3rf3	21.8298	-2.50139	1.45025	0.00552143	0.0605769	1.21769
Chst1	333.711	-1.56393	0.684621	0.00553444	0.0606667	1.21705
D430019H16Rik	645.893	-1.45985	0.605982	0.00555298	0.060817	1.21598
Plagl1	145.064	1.70372	0.792221	0.00556828	0.0608786	1.21554
Tmem107	26.428	2.60555	1.57176	0.00556449	0.0608786	1.21554
Esco2	11.0566	2.78811	2.19677	0.00560976	0.0612789	1.21269
Sgtb	138.885	-2.00796	1.02815	0.00561744	0.0613095	1.21247
Fam196b	7.4056	-2.7197	2.30167	0.00562854	0.0613774	1.21199
Hes3	12.3489	2.76937	2.22777	0.00564069	0.0614566	1.21143
Cnksr2	196.332	-1.93406	0.975304	0.00570959	0.0621535	1.20653
Xrcc3	21.6738	2.6196	1.61293	0.00573795	0.0624083	1.20476
Dctn1	404.838	-1.85895	0.918954	0.00574952	0.0624801	1.20426
Pde4d	140.474	-1.72994	0.820374	0.00577233	0.0626739	1.20291
Atxn7l1	34.1465	-2.22748	1.21756	0.00578385	0.0627448	1.20242
Unc13c	11.1784	-2.77723	2.13771	0.00583672	0.0632638	1.19884
Ccser1	38.0231	-2.16116	1.16537	0.00584338	0.0632815	1.19872
Stxbp5l	26.2791	-2.36582	1.35343	0.00592417	0.0641013	1.19313
Ddit4l	41.4111	2.22344	1.22512	0.00594144	0.0642329	1.19224
Fzd5	10.8692	2.74058	2.19387	0.00597788	0.064516	1.19033
Oaf	10.8692	2.74058	2.19387	0.00597788	0.064516	1.19033
Kif3a	1184.35	-1.44175	0.605784	0.00605324	0.0652733	1.18526
Dll1	106.932	1.98287	1.03251	0.00606976	0.0653955	1.18445
F11r	17.1131	2.75557	2.02559	0.0061033	0.0657005	1.18243
Pcsk1n	155.619	-1.83228	0.915576	0.0061362	0.0659982	1.18047
Dcxr	25.1477	2.51686	1.53914	0.00618208	0.0664349	1.1776
Fam46a	38.6216	-2.42397	1.43565	0.00619108	0.0664748	1.17734
A230070E04Rik	74.7293	-1.85063	0.933	0.00619993	0.0665131	1.17709
Prkar2b	527.987	-1.58314	0.721819	0.00621553	0.0666237	1.17637
Rps28	2213.33	1.39902	0.578104	0.00627868	0.0672433	1.17235
Insm1	104.899	1.99829	1.05637	0.00628402	0.0672433	1.17235
Rpl37a	3210.63	1.46174	0.629104	0.00633364	0.0677167	1.1693
Ctnna2	891.5	-1.43204	0.605716	0.00633964	0.0677233	1.16926
Frrs1l	98.6903	-1.75678	0.864966	0.00635971	0.06788	1.16826
Rpl13	5393.21	1.55766	0.70741	0.00639832	0.0681765	1.16637
Zfpm2	15.5655	-2.58951	1.66345	0.00639365	0.0681765	1.16637
Nid2	27.0726	2.51068	1.56092	0.00643936	0.0684978	1.16432
Pros1	43.2926	2.38595	1.41811	0.00643737	0.0684978	1.16432
Syn3	80.3163	-1.77187	0.882208	0.00648683	0.0689445	1.1615
Armcx3	170.739	-1.63578	0.774755	0.00654161	0.0691761	1.16004
Resp18	144.306	-1.62545	0.76613	0.00653237	0.0691761	1.16004
Snora68	25.2954	2.58811	1.68295	0.00653981	0.0691761	1.16004
Trim25	42.2699	2.3677	1.40769	0.00653659	0.0691761	1.16004
Zfp667	120.693	-1.85019	0.947429	0.00653047	0.0691761	1.16004
Zkscan2	38.6289	-2.12584	1.17757	0.00651659	0.0691761	1.16004
Stmn4	2989.42	-1.52412	0.686162	0.00658434	0.0695695	1.15758
Nab1	102.208	-1.71145	0.837929	0.00660074	0.0696843	1.15687
Plod1	70.4462	2.03422	1.10716	0.00666826	0.0702792	1.15317
Zfp711	244.911	-1.57303	0.728229	0.00666717	0.0702792	1.15317
Nfatc4	110.445	2.26287	1.31594	0.0067056	0.0706136	1.15111
Arhgap29	33.0311	2.26725	1.32251	0.00673694	0.0708843	1.14945
Gcnt2	10.593	2.64524	2.18862	0.00677924	0.0712698	1.14709
Acot7	383.541	-1.49035	0.665088	0.00680282	0.071458	1.14595
Hspg2	37.5116	2.13275	1.20266	0.00682526	0.0716339	1.14488
Oip5	16.5821	2.6701	2.00563	0.00688302	0.0721799	1.14158
Nova1	791.034	-1.46628	0.647857	0.00689083	0.0722017	1.14145
B3glct	219.836	-1.54034	0.708958	0.00690693	0.0723102	1.1408
Tmtc1	56.3909	-1.93993	1.03965	0.00691374	0.0723213	1.14073
Umps	79.916	1.85452	0.969714	0.00695383	0.0726802	1.13858
Bckdhb	149.887	1.7289	0.866559	0.0069805	0.0728984	1.13728
Rnf24	186.057	-1.68762	0.833467	0.00700787	0.0731236	1.13594
Nmnat2	523.432	-1.45278	0.640563	0.00703261	0.073321	1.13477
Cdh8	17.0109	-2.50981	1.63211	0.00703964	0.0733334	1.1347
Sema3c	37.8587	-2.04814	1.14169	0.00707659	0.0736574	1.13278
Cntd1	16.513	2.64976	2.00589	0.00708477	0.0736816	1.13264
Nhp2	297.097	1.67715	0.828472	0.00711054	0.0738885	1.13142
AU022754	11.5204	2.59343	2.21023	0.00712683	0.0739967	1.13079
Alyref	393.138	1.69722	0.846227	0.00714027	0.0740752	1.13033
Dpysl3	7608.89	-1.36502	0.571818	0.00716898	0.0742548	1.12928
Trim67	493.231	-1.45189	0.643397	0.00716939	0.0742548	1.12928
Tmem59l	15.2389	-2.58822	1.79812	0.00719953	0.0745056	1.12781
Dgkk	6.97952	-2.51499	2.27762	0.00731995	0.0756896	1.12096
Bcorl1	774.032	-1.3873	0.595484	0.0073999	0.0764535	1.1166
Hrh3	20.6381	2.47238	1.62316	0.00741484	0.076454	1.1166
Map6	1639.73	-1.38201	0.591262	0.00740764	0.076454	1.1166
Serpine2	305.568	1.54046	0.724242	0.00741817	0.076454	1.1166
Dqx1	44.2473	2.07704	1.18769	0.00743168	0.0764679	1.11652
Hoxb8	316.687	1.4693	0.66473	0.00742839	0.0764679	1.11652
Itgb5	9.94213	2.57771	2.17242	0.00746244	0.0767217	1.11508
Arhgap20	49.668	-2.00594	1.12603	0.00748794	0.076921	1.11395
Nrsn2	17.7847	-2.50504	1.68528	0.00749544	0.0769353	1.11387
Slc7a14	34.4122	-2.06949	1.18691	0.00754147	0.0773446	1.11157
Dmxl2	284.446	-1.58243	0.764499	0.00757758	0.077377	1.11139
Fgfbp1	10.1296	2.56386	2.17747	0.00756976	0.077377	1.11139
Gm14139	6.8839	-2.4893	2.27215	0.00758152	0.077377	1.11139
Rpl14	4125.75	1.54072	0.72853	0.00755686	0.077377	1.11139
Smc4	1097.34	1.65711	0.827371	0.00756232	0.077377	1.11139
Syn1	126.165	-1.63683	0.810397	0.00756951	0.077377	1.11139
Foxl2os	17.5669	2.5987	2.0495	0.00759608	0.0774628	1.11091
Galntl6	12.1775	-2.59855	1.98532	0.00760924	0.0774715	1.11086
Kcnc1	195.805	-1.60864	0.787661	0.00760631	0.0774715	1.11086
Gprc5b	151.549	1.58162	0.765241	0.00762369	0.0775558	1.11039
Il17rd	70.6887	1.96174	1.09415	0.00764121	0.0776712	1.10974
Spdl1	24.8067	2.5379	1.77317	0.00765183	0.0777164	1.10949
Fnbp1l	1518.51	-1.47063	0.673184	0.00770541	0.0780715	1.10751
Gm5124	84.0506	-1.73471	0.898518	0.00769936	0.0780715	1.10751
Lamp5	154.776	-1.52835	0.72221	0.00770115	0.0780715	1.10751
Prtg	342.03	1.46505	0.669878	0.00776039	0.0785654	1.10477
Galnt10	67.2951	1.893	1.04128	0.0078188	0.0790706	1.10198
Nefm	11135.1	-1.37014	0.590732	0.00782287	0.0790706	1.10198
Fuz	19.3852	2.52562	1.78033	0.00783807	0.0791607	1.10149
Ate1	469.986	-1.51142	0.712467	0.00786867	0.079406	1.10015
Sdf2l1	31.3002	2.22532	1.36198	0.00787586	0.0794149	1.1001
Prrg3	139.012	-1.54922	0.745722	0.0078953	0.0795472	1.09938
Grin3a	15.2786	-2.46815	1.68134	0.00792653	0.079798	1.09801
Copg2	224.689	1.55813	0.755984	0.00798286	0.0802879	1.09535
Ids	324.764	-1.42492	0.641281	0.00798795	0.0802879	1.09535
Ank1	54.1609	-1.81616	0.981799	0.00801657	0.0804672	1.09438
Pcdh11x	6.86936	-2.44246	2.26773	0.00802498	0.0804672	1.09438
Vsnl1	10.0046	-2.54	2.12967	0.0080202	0.0804672	1.09438
Zak	120.692	1.91201	1.06922	0.00805907	0.0807446	1.09289
Ddx11	43.8105	2.23084	1.38526	0.00811846	0.081275	1.09004
Cpne3	103.084	1.75223	0.929978	0.0081316	0.0812773	1.09003
Lppr5	6.77374	-2.43502	2.26377	0.00813018	0.0812773	1.09003
Pcx	51.0581	1.91464	1.07623	0.00815992	0.0814956	1.08887
Rps9	2067.26	1.36459	0.594222	0.00819511	0.0817821	1.08734
Ncoa7	247.482	-1.44857	0.667459	0.0082196	0.0819615	1.08639
Dhrs4	43.6246	2.04749	1.2054	0.00825358	0.0822352	1.08494
Cck	9.69557	2.50046	2.16456	0.0082675	0.0822436	1.0849
Rundc3b	120.447	-1.58865	0.790943	0.0082615	0.0822436	1.0849
Camk2n1	1129.01	-1.47789	0.696604	0.00835795	0.082798	1.08198
D130017N08Rik	103.265	-1.79438	0.975835	0.00835031	0.082798	1.08198
Ehd2	10.3367	2.48166	2.18003	0.00836929	0.082798	1.08198
G3bp1	679.426	1.4503	0.67272	0.00836911	0.082798	1.08198
Haus1	159.637	1.67354	0.869099	0.00836871	0.082798	1.08198
Mllt3	1096.24	-1.34198	0.578328	0.00836212	0.082798	1.08198
Triml2	9.65611	2.49178	2.16317	0.00836555	0.082798	1.08198
Fam162a	394.922	1.48621	0.704958	0.00839771	0.0830139	1.08085
Mcam	20.3389	2.43398	1.68666	0.00841775	0.0830815	1.0805
Syn2	101.918	-1.70404	0.897765	0.00841607	0.0830815	1.0805
H1fx	711.751	1.56276	0.773595	0.00844179	0.0830976	1.08041
2011-03-01	71.4997	-1.79938	0.983657	0.00843441	0.0830976	1.08041
Smarca5-ps	39.5468	-2.0947	1.26232	0.00843516	0.0830976	1.08041
St8sia4	392.622	-1.6557	0.855901	0.00844579	0.0830976	1.08041
Soat1	224.437	1.4837	0.704533	0.00846528	0.0832243	1.07975
Dmrt1	15.4659	2.52255	2.01054	0.00847404	0.0832454	1.07964
Dtd1	128.142	-1.75213	0.943654	0.00849811	0.0834167	1.07875
Sdc4	32.3324	2.14943	1.32437	0.0085227	0.0835929	1.07783
Cth	17.8448	2.46896	1.78167	0.00856602	0.0839523	1.07597
Slc25a5	222.733	1.49087	0.715776	0.00865053	0.0847146	1.07204
Gm1976	29.4772	-2.21203	1.4056	0.00870059	0.0851386	1.06987
Cdk4	880.198	1.45106	0.682127	0.00871801	0.0852428	1.06934
Ctdsp1	38.9373	2.0623	1.24891	0.00877823	0.0857649	1.06669
Mrto4	280.104	1.54138	0.765748	0.00882814	0.0861856	1.06457
Foxl2	9.58704	2.44902	2.15939	0.00884555	0.0862887	1.06405
Rpl22	2662.28	1.3168	0.566775	0.00887073	0.0864673	1.06315
Mcf2l	268.914	-1.40998	0.649861	0.00889759	0.0866047	1.06246
Smc1b	9.74483	2.44217	2.16287	0.0088986	0.0866047	1.06246
Alk	13.5028	-2.42576	1.73979	0.00890636	0.0866133	1.06242
Tagln2	142.458	1.57453	0.79871	0.00893646	0.0868389	1.06129
Elmod1	53.2427	-1.82942	1.03339	0.00898688	0.087127	1.05985
Epb4.1l4b	10.3762	2.4258	2.17786	0.00897334	0.087127	1.05985
Mpped2	239.445	-1.53848	0.76759	0.00898586	0.087127	1.05985
Myc	10.934	-2.47395	1.92546	0.00902747	0.0874532	1.05822
Cenpi	33.3993	2.22035	1.43997	0.00903982	0.0875055	1.05796
Gjb3	15.4281	2.47316	1.99456	0.00908701	0.0878946	1.05604
Pik3cd	188.375	-1.51372	0.748346	0.00910014	0.0879541	1.05574
Gucy1a3	26.4787	-2.08523	1.29317	0.00913831	0.0882552	1.05426
Cdk5r1	2741.79	-1.34438	0.596885	0.00915369	0.088336	1.05386
Nkx6-1	612.784	-1.42597	0.671414	0.00920285	0.0887423	1.05187
Zfp820	22.6786	2.31446	1.58507	0.0092601	0.089226	1.04951
Ddr1	1045.05	1.34334	0.598644	0.0092839	0.0893367	1.04897
Mnd1	21.8431	2.35397	1.6517	0.00928579	0.0893367	1.04897
Sult4a1	398.228	-1.48153	0.72548	0.00934402	0.0898282	1.04659
Tmem169	83.1457	-1.90908	1.12824	0.00942389	0.0905269	1.04322
Eno2	90.0986	-1.68075	0.91281	0.00946874	0.0908884	1.04149
Bcl11a	289.478	1.39864	0.65293	0.00947786	0.0909066	1.0414
Tnfaip8	28.2323	2.16223	1.40211	0.00949973	0.0910469	1.04073
Rps21	5855.85	1.32162	0.583742	0.00951493	0.0911232	1.04037
Fignl1	49.7558	2.10686	1.34011	0.00953292	0.0911567	1.04021
Ttll4	87.2297	1.65595	0.891833	0.00953292	0.0911567	1.04021
Gtse1	16.6411	2.43577	2.01953	0.00954777	0.0912294	1.03987
Ebf2	1427.26	1.3938	0.650679	0.00957495	0.0914197	1.03896
Igsf11	22.5781	2.3097	1.61051	0.0095943	0.091535	1.03841
Ptms	1733.13	-1.37716	0.637832	0.00968465	0.092327	1.03467
Rpl31	3035.12	1.40093	0.660278	0.00971037	0.0925021	1.03385
Nup107	55.1223	1.98539	1.21996	0.00973401	0.0926572	1.03312
Sec14l2	27.6818	2.1224	1.37532	0.00981552	0.0933625	1.02983
Nr2f1	1462.79	1.33888	0.605851	0.00983586	0.0934049	1.02963
Pycr2	496.14	1.40059	0.662938	0.00984225	0.0934049	1.02963
Rit2	6.45781	-2.28926	2.23618	0.00983608	0.0934049	1.02963
Pdzd4	388.618	-1.41842	0.680333	0.00987881	0.0936812	1.02835
Angptl2	37.2633	2.01451	1.26123	0.00993882	0.093826	1.02768
Bard1	32.8834	2.05171	1.30098	0.00992206	0.093826	1.02768
Fam181a	18.711	2.39439	1.84587	0.00992156	0.093826	1.02768
Gnb2l1	5106.82	1.29977	0.571385	0.00990278	0.093826	1.02768
Parp8	38.3535	-1.95449	1.19769	0.00993592	0.093826	1.02768
Rrm1	313.309	1.49824	0.756174	0.00993051	0.093826	1.02768
Zdhhc14	33.1514	-2.1929	1.47212	0.00995321	0.0938914	1.02737
Mapre2	639.699	-1.3257	0.596375	0.00996816	0.0939621	1.02705
Efcab11	15.073	2.40214	1.98893	0.0100387	0.0945561	1.02431
Sh3gl2	236.307	-1.56194	0.81931	0.0100473	0.0945659	1.02427
Atcay	409.805	-1.40041	0.667837	0.0100675	0.0946855	1.02372
Syngr3	45.6218	-1.84579	1.09389	0.0100817	0.0947487	1.02343
Cdkn2c	9.26155	2.34903	2.14493	0.0101071	0.0949163	1.02266
Dppa3	9.60685	2.34232	2.15369	0.0101192	0.0949165	1.02266
Gad1	47.2686	-1.89652	1.147	0.0101298	0.0949165	1.02266
Prkd2	24.3094	2.18112	1.46897	0.0101239	0.0949165	1.02266
Rtkn2	53.7271	1.88576	1.13848	0.0101856	0.0953686	1.02059
Lrrn3	254.404	-1.4802	0.746634	0.0102207	0.0956265	1.01942
Prnp	463.009	-1.45956	0.727307	0.0102294	0.0956368	1.01938
Dact1	159.88	-1.48504	0.755703	0.0103968	0.0970571	1.01297
Myh7	9.48287	-2.34604	2.10952	0.0103931	0.0970571	1.01297
Cyr61	14.7558	2.372	2.00027	0.0104541	0.097376	1.01155
Rapgef6	513.358	-1.49123	0.762723	0.0104402	0.097376	1.01155
Tanc1	45.2919	2.08465	1.36918	0.0104502	0.097376	1.01155
Hist1h3g	9.34053	2.31999	2.1452	0.0104661	0.0974149	1.01137
Clmp	1599.17	-1.28035	0.564433	0.0104984	0.0976437	1.01036
Chst2	95.6121	-1.55686	0.827787	0.0105187	0.0977184	1.01002
Gm715	77.3882	1.67585	0.94307	0.010522	0.0977184	1.01002
Adam17	152.709	1.48922	0.763405	0.0105422	0.0978342	1.00951
Hs3st3a1	28.9166	2.02826	1.31286	0.0106246	0.0985263	1.00645
Rfwd3	233.321	1.53762	0.812626	0.0106413	0.0986083	1.00609
Fndc3c1	9.37988	2.297	2.14325	0.0107754	0.0997773	1.00097
Gdf3	28.2187	2.18082	1.52007	0.0108185	0.100103	0.999553
Pcnxl2	15.2148	-2.2947	1.73613	0.0109295	0.100907	0.996077
Rps4x	551.321	1.40804	0.694386	0.0109277	0.100907	0.996077
Tmtc4	268.747	-1.36688	0.654548	0.0109225	0.100907	0.996077
Aldh4a1	63.5005	1.79393	1.07746	0.0109915	0.101357	0.994148
Gng2	1043.16	-1.28562	0.578255	0.0109943	0.101357	0.994148
Rps25	4613.22	1.38302	0.672515	0.0110351	0.101658	0.992856
Syt16	9.39296	-2.3035	2.08877	0.0111013	0.102194	0.990575
Ccser2	252.089	-1.5127	0.801234	0.0111239	0.102268	0.990261
Kif20b	171.169	1.77281	1.06085	0.0111256	0.102268	0.990261
Pecr	128.795	1.56984	0.858732	0.0111676	0.102579	0.988942
Agtrap	37.5628	1.95151	1.25473	0.011199	0.102717	0.988358
Cdh20	6.25204	-2.19129	2.21435	0.0111974	0.102717	0.988358
Snai1	10.2971	2.24805	2.15851	0.0112548	0.103154	0.986513
Pdzrn4	615.966	-1.38688	0.68131	0.0112686	0.103205	0.986299
Irx2	31.007	2.09926	1.44449	0.011371	0.103916	0.983316
Nfkb2	14.57	2.31423	1.97905	0.0113557	0.103916	0.983316
Tpp1	110.846	1.6316	0.925978	0.0113633	0.103916	0.983316
Cyba	15.2112	2.30856	1.99292	0.0114214	0.10415	0.98234
Sorl1	151.416	-1.478	0.774502	0.0114183	0.10415	0.98234
Zfp949	55.2481	-1.75845	1.05662	0.0114139	0.10415	0.98234
Foxo1	60.3345	1.71216	1.01053	0.0114565	0.104394	0.981324
2310011J03Rik	105.175	1.5725	0.870733	0.0114985	0.104625	0.980363
Zic2	89.8386	1.55017	0.848275	0.0114939	0.104625	0.980363
Frmd5	105.292	-1.60371	0.903702	0.0115549	0.105063	0.97855
Dmd	75.4178	-1.74917	1.05263	0.0115703	0.105127	0.978288
Il34	9.37014	2.23554	2.13757	0.0116445	0.105725	0.975824
Grm3	31.6023	-2.10094	1.46596	0.0116657	0.10584	0.975349
2810408I11Rik	8.93612	2.2372	2.12688	0.0117292	0.10634	0.973303
Dip2c	303.635	-1.38529	0.689951	0.0117437	0.10636	0.973223
Sct	9.19259	2.23155	2.13281	0.0117482	0.10636	0.973223
Nsmce4a	215.66	1.43276	0.738453	0.0117947	0.106704	0.971821
Rbfox3	838.446	-1.3503	0.656831	0.0118229	0.106882	0.971097
Ap1s2	487.132	-1.30452	0.612278	0.0118589	0.106942	0.97085
Cntn5	30.4683	-2.13379	1.52729	0.0118545	0.106942	0.97085
Rpl8	7696.26	1.44032	0.747575	0.011861	0.106942	0.97085
Serpinh1	434.422	1.41219	0.719422	0.0118636	0.106942	0.97085
Magee1	436.55	-1.34862	0.657067	0.0119178	0.107354	0.96918
Fbll1	64.0907	-1.63869	0.95112	0.0119479	0.107548	0.968396
Mns1	66.144	1.62114	0.93372	0.0119685	0.107656	0.967961
Dab2	20.8144	2.15086	1.56534	0.011995	0.107818	0.967311
Map2k3	51.1536	1.72701	1.04722	0.0120766	0.108474	0.964675
Smpdl3b	20.9652	2.19519	1.6547	0.0120927	0.108541	0.964405
Frmd3	44.1323	-1.99824	1.35834	0.0121513	0.108923	0.962882
Mlxipl	8.84729	2.21076	2.12113	0.0121612	0.108923	0.962882
Sel1l3	14.8698	-2.22693	1.73454	0.0121562	0.108923	0.962882
Madd	423.83	-1.29569	0.612536	0.0123513	0.110547	0.956454
1600029O15Rik	6.15642	-2.11034	2.19618	0.0124437	0.110666	0.955987
Galnt13	37.0205	-1.93124	1.28734	0.0123823	0.110666	0.955987
Pcdha1	6.15642	-2.11034	2.19618	0.0124437	0.110666	0.955987
Ppp1r14c	6.15642	-2.11034	2.19618	0.0124437	0.110666	0.955987
Ptpn6	14.5995	2.24886	1.97791	0.0124316	0.110666	0.955987
Rnf112	29.0184	-1.87015	1.21802	0.0124367	0.110666	0.955987
Scarb1	38.7584	1.82576	1.16719	0.0124248	0.110666	0.955987
Tacr3	6.15642	-2.11034	2.19618	0.0124437	0.110666	0.955987
Tubb4b	1071.52	1.38509	0.703725	0.0123988	0.110666	0.955987
Gprc5a	14.4911	2.24768	1.97653	0.0124547	0.110685	0.955912
Arhgap11a	101.926	1.72688	1.06689	0.0126503	0.112344	0.94945
1810041L15Rik	151.509	-1.56475	0.897005	0.0127228	0.112595	0.948481
9030625G05Rik	10.3339	-2.23461	1.94578	0.0127322	0.112595	0.948481
Bend5	244.12	-1.41253	0.738207	0.0126926	0.112595	0.948481
Rln1	8.70926	2.17795	2.11416	0.0127167	0.112595	0.948481
Sox8	8.70926	2.17795	2.11416	0.0127167	0.112595	0.948481
Wscd1	528.206	1.52128	0.851734	0.0127271	0.112595	0.948481
Pcdha9	6.12735	-2.08905	2.19225	0.0127742	0.112886	0.947358
Trh	24.3181	2.01465	1.41521	0.0127929	0.112972	0.947028
Mastl	27.6927	2.05407	1.47355	0.01283	0.11322	0.946075
Ptchd4	6.03173	-2.08647	2.18862	0.0128752	0.11346	0.945156
Slc1a1	13.066	-2.22657	1.89278	0.0128699	0.11346	0.945156
Tmem240	18.6927	-2.14098	1.62427	0.0129014	0.113612	0.944577
Efs	73.2121	1.63516	0.978955	0.0129809	0.114012	0.943048
Fjx1	234.96	-1.44512	0.778614	0.0129831	0.114012	0.943048
Lrrc75b	200.702	-1.53156	0.86861	0.0129607	0.114012	0.943048
Plcg2	14.2643	2.21839	1.97072	0.0129808	0.114012	0.943048
Lsm6	1166.65	1.32575	0.65835	0.0131699	0.115571	0.93715
Bzrap1	147.371	-1.38723	0.722706	0.0131886	0.115579	0.93712
Myo1e	16.2256	2.19548	1.80122	0.0131891	0.115579	0.93712
Ociad2	88.3902	-1.51828	0.861993	0.013245	0.115988	0.935587
Golga7b	83.5928	-1.52974	0.874574	0.013261	0.116047	0.935364
Mtmr10	29.8128	1.90754	1.30254	0.0133323	0.116591	0.933336
Met	77.7963	-1.55322	0.902486	0.0133693	0.116671	0.933039
Myl12a	107.433	1.51458	0.861201	0.0133671	0.116671	0.933039
Ralgps2	759.642	-1.38984	0.728989	0.013356	0.116671	0.933039
Adcy1	133.283	-1.40958	0.75054	0.0133914	0.116743	0.932768
Ralgapa1	319.063	-1.41538	0.756764	0.0133962	0.116743	0.932768
Nupr1	23.4115	2.15727	1.71442	0.0134192	0.116863	0.932322
Abracl	88.4617	1.55302	0.904302	0.0134445	0.117002	0.931806
Bend6	57.5472	-1.61904	0.976618	0.0134827	0.117254	0.930874
Pdlim4	38.4135	2.00196	1.43763	0.0134987	0.117312	0.930657
Mrpl28	399.549	1.47481	0.822723	0.0135226	0.117439	0.930189
Atl1	202.859	-1.46034	0.809043	0.0135958	0.117911	0.928444
Des	8.8671	2.12341	2.11097	0.0135886	0.117911	0.928444
Gprin1	237.543	-1.36682	0.711268	0.0136709	0.118481	0.92635
Armcx6	96.8694	-1.474	0.828209	0.0137858	0.119312	0.923315
Ddx25	208.69	-1.32653	0.670899	0.0137857	0.119312	0.923315
Bhlhe22	58.645	1.64455	1.01477	0.0138206	0.119531	0.922519
Tnks1bp1	143.686	-1.40548	0.756321	0.0138553	0.119749	0.921728
Gpr156	182.389	-1.40411	0.755345	0.0138781	0.119824	0.921455
Traip	59.7217	1.6313	1.002	0.013883	0.119824	0.921455
Rpl3	1514.63	1.24823	0.591273	0.0139291	0.120139	0.920315
Neat1	44.2098	1.78571	1.18018	0.0139507	0.120243	0.919939
Prelid2	44.9056	1.74942	1.1383	0.013968	0.12031	0.919696
Sdk1	61.2495	-1.56909	0.937415	0.0140191	0.120668	0.918408
Dpp6	189.589	-1.40792	0.763979	0.014087	0.12117	0.916606
Olfm3	41.1103	-1.98068	1.4449	0.0141753	0.121846	0.91419
Ppp1r1b	8.77822	2.09217	2.10323	0.0141873	0.121865	0.91412
Crocc	61.1072	1.6461	1.02813	0.0142	0.121891	0.914027
Cask	724.833	-1.34059	0.694117	0.0142137	0.121926	0.913905
Dbx2	14.067	2.1521	1.96352	0.0142389	0.122059	0.91343
Hist1h2ab	8.42318	2.09046	2.09442	0.0143323	0.122776	0.910888
Rpl37	5157.95	1.27643	0.628403	0.0143727	0.122988	0.910137
Trpv2	21.1138	-2.05454	1.58065	0.0143766	0.122988	0.910137
Upk1a	17.9338	2.14162	1.81659	0.014388	0.123002	0.910089
Mmp16	125.441	-1.60229	0.985321	0.0144139	0.123097	0.909752
Tab3	71.9952	-1.54689	0.923769	0.0144187	0.123097	0.909752
Tpcn1	53.1514	1.64592	1.03513	0.0144349	0.123151	0.90956
Ppil3	35.7705	1.84656	1.27625	0.0144867	0.12351	0.908299
Atoh8	16.9687	2.12075	1.76356	0.0145823	0.124241	0.905735
Clasp2	735.739	-1.23166	0.58466	0.0146	0.124307	0.905504
Mfsd6	116.465	-1.40291	0.770568	0.0146426	0.124586	0.90453
E130012A19Rik	70.0175	1.60551	0.996099	0.0146615	0.124663	0.904264
Micu3	442.911	-1.27929	0.636775	0.0146794	0.124731	0.904027
Ccbl2	8.32455	2.06812	2.08853	0.0147864	0.125555	0.901167
Fam213a	134.093	-1.41347	0.786866	0.0148577	0.126075	0.899371
Pitx1	8.4627	2.05904	2.09108	0.014906	0.1264	0.898254
Clip1	725.848	-1.33492	0.703382	0.0150108	0.127128	0.895759
Dpf1	357.636	-1.30638	0.672093	0.0150121	0.127128	0.895759
Kifc5b	26.6705	1.93715	1.42679	0.0150361	0.127246	0.895356
Rps26	3441.21	1.24203	0.602857	0.0150501	0.127279	0.895244
Eef1a2	38.9836	-1.6621	1.07509	0.0151219	0.1278	0.893469
Nt5dc3	106.847	-1.42798	0.809638	0.0151585	0.128024	0.89271
Prdm1	14.8263	2.10248	1.97404	0.0151855	0.128165	0.892231
Arl8a	318.662	-1.40179	0.782052	0.0152348	0.128495	0.891114
Gabrg2	85.1435	-1.50961	0.90363	0.0152532	0.128564	0.890881
Zfp804b	6.17096	-1.94923	2.16009	0.0152646	0.128574	0.890846
Dock1	13.1677	2.10085	1.95659	0.0152977	0.128681	0.890487
Hs3st2	53.4855	-1.82276	1.27918	0.0152967	0.128681	0.890487
Gprasp1	2020.39	-1.28892	0.658395	0.0153161	0.128749	0.890256
Clec2l	26.2969	-1.86385	1.33738	0.0153644	0.128897	0.889757
Rgs2	330.266	-1.26888	0.637142	0.0153598	0.128897	0.889757
Snrpg	260.024	1.30743	0.679604	0.0153598	0.128897	0.889757
Klf6	646.009	-1.39759	0.780827	0.015397	0.129085	0.889125
Cd109	8.39357	2.03376	2.08447	0.0154391	0.129265	0.888518
Pcdhga6	5.84049	-1.95112	2.1521	0.0154379	0.129265	0.888518
Fam19a5	145.849	-1.34948	0.728746	0.015485	0.129564	0.887517
Cenpn	57.4152	1.71746	1.15387	0.0155042	0.129638	0.887269
Dst	2065.7	-1.23206	0.600669	0.0155921	0.130286	0.885101
Slc23a2	40.2903	-1.70784	1.14613	0.0156231	0.130459	0.884526
Epb4.1l1	322.708	-1.3484	0.730709	0.0156462	0.130478	0.884462
Vstm2a	8.30024	-2.04889	2.0481	0.0156417	0.130478	0.884462
Chgb	850.447	-1.25111	0.622778	0.0156689	0.130533	0.88428
Rgs6	5.7158	-1.94221	2.14717	0.0156839	0.130533	0.88428
Tll1	5.7158	-1.94221	2.14717	0.0156839	0.130533	0.88428
Ackr1	71.5338	-1.72452	1.16973	0.0157118	0.130593	0.88408
Lhfpl4	579.905	-1.2408	0.612125	0.0157112	0.130593	0.88408
Cend1	183.541	-1.41063	0.802685	0.0157298	0.130656	0.88387
Npc2	1790.69	1.29985	0.678308	0.0157527	0.13076	0.883524
Jun	559.852	-1.29019	0.668378	0.0158013	0.131077	0.882474
Parvb	214.473	-1.29211	0.670747	0.0158136	0.131093	0.882422
Psmc3ip	46.1149	1.64971	1.08297	0.0158477	0.131288	0.881774
Itgav	44.5687	1.76669	1.23185	0.0159531	0.132075	0.87918
Cbln2	53.2103	-1.74239	1.20384	0.0160409	0.132367	0.878222
Kcnab1	5.73034	-1.925	2.14271	0.0160405	0.132367	0.878222
Pkm	2265.33	1.32695	0.713759	0.0160217	0.132367	0.878222
Rplp2	5376.81	1.17936	0.55005	0.016035	0.132367	0.878222
Tead3	24.6598	1.99652	1.59059	0.0160239	0.132367	0.878222
Dmtn	59.109	-1.62373	1.05801	0.0160516	0.132368	0.878217
D3Ertd751e	51.0791	1.6928	1.14508	0.0161464	0.133062	0.875945
Pkmyt1	37.2803	1.80479	1.29105	0.0161755	0.133215	0.875447
Cdca4	156.113	1.35	0.743361	0.0161982	0.133315	0.875121
Gm38426	8.08784	1.998	2.07082	0.0162925	0.134003	0.872885
Rab11fip2	407.793	-1.53143	0.956499	0.0163374	0.134285	0.871973
Eldr	29.385	1.89145	1.42564	0.0163704	0.134468	0.87138
Mbnl3	8.1076	1.99175	2.07051	0.0164137	0.134714	0.870586
Rpgrip1	8.3048	1.98811	2.07421	0.0164218	0.134714	0.870586
Fen1	90.9116	1.55766	0.99042	0.0164474	0.134749	0.870474
Myl9	15.4465	2.04873	1.78741	0.0164414	0.134749	0.870474
Depdc1b	8.25548	1.98486	2.07241	0.0165114	0.135185	0.869072
Stc1	42.7294	1.66252	1.12059	0.0165518	0.135428	0.868293
Dnaic2	8.58108	1.97552	2.07937	0.0165666	0.135461	0.868186
Tmbim1	8.40353	1.97788	2.07557	0.0165884	0.135551	0.867898
Cdc42ep1	8.02868	1.98186	2.06654	0.0166627	0.135987	0.866502
Syt7	430.425	-1.24701	0.634401	0.0166634	0.135987	0.866502
Uba52	849.006	1.29045	0.685378	0.0167464	0.136576	0.864626
Dgkb	6.11281	-1.87444	2.14092	0.0168004	0.136923	0.863523
Eef1d	662.224	1.293	0.689452	0.0168107	0.136923	0.863523
Daam2	13.0412	2.03582	1.93244	0.0168251	0.136952	0.863433
Sufu	146.047	1.34363	0.749486	0.0168874	0.13737	0.862109
Gpr61	35.0889	-1.66741	1.13847	0.0169217	0.13756	0.861507
Nfyc	126.816	1.44458	0.869346	0.0169614	0.137794	0.86077
Bgn	7.99907	1.96584	2.06265	0.0170324	0.138192	0.859518
Cdh4	512.299	-1.3118	0.715047	0.017024	0.138192	0.859518
Cdk17	327.327	-1.33736	0.746408	0.0171069	0.138707	0.857902
Enpp5	128.423	-1.36168	0.775909	0.0171575	0.138938	0.857178
Scamp1	590.451	-1.24971	0.645441	0.0171529	0.138938	0.857178
Cdh7	18.8434	-1.86875	1.43071	0.0171926	0.1391	0.856672
Tcerg1l	90.6575	-1.593	1.05398	0.0171996	0.1391	0.856672
Xrcc1	172.818	1.35621	0.770648	0.0172161	0.139144	0.856534
Rrp9	98.5915	1.39717	0.819438	0.01724	0.139248	0.856211
Zfp568	133.612	1.35367	0.769981	0.0173336	0.139914	0.854139
Pola1	190.8	1.52175	0.972845	0.017423	0.140546	0.852182
Kcnmb4	49.2953	-1.54064	0.996726	0.0174566	0.140727	0.851623
Fam131b	110.254	-1.42318	0.856582	0.0175272	0.141205	0.85015
Plk3	183.121	1.28454	0.69286	0.0175627	0.1414	0.849549
Ppih	51.4472	1.54666	1.00722	0.0175745	0.141405	0.849535
Adrbk2	90.9764	-1.42493	0.861862	0.0176716	0.142095	0.84742
Pecam1	12.8242	2.00031	1.92413	0.0177045	0.142269	0.846889
Nrip1	167.466	-1.6427	1.13609	0.0178532	0.143372	0.843534
1700001F09Rik	5.51003	-1.84747	2.1165	0.0179121	0.143526	0.843069
Ankrd9	21.418	1.87046	1.47131	0.0179271	0.143526	0.843069
Hist1h2ad	8.01877	1.92677	2.05541	0.0179261	0.143526	0.843069
Ngdn	290.944	1.25838	0.668506	0.0179397	0.143526	0.843069
Shox2	335.935	-1.2847	0.699658	0.0179408	0.143526	0.843069
Slc2a10	8.01877	1.92677	2.05541	0.0179261	0.143526	0.843069
Rpl41	1050.23	1.2112	0.613596	0.017962	0.143605	0.842831
D2Wsu81e	736.033	1.32161	0.745006	0.0180165	0.143949	0.841792
Gstm2	14.9844	1.9754	1.96459	0.0180437	0.144075	0.841412
Epcam	12.765	1.98565	1.92146	0.0180778	0.144173	0.841115
Slitrk5	186.501	-1.2936	0.712682	0.0180789	0.144173	0.841115
Olfm1	4211.97	-1.17435	0.572948	0.0180929	0.144193	0.841055
Bnc2	57.7195	-1.52724	0.998165	0.0181475	0.144537	0.840021
Cdc42ep3	52.3342	-1.54715	1.02456	0.0182055	0.144907	0.838911
Wnk3	333.337	-1.46872	0.927643	0.0182227	0.144953	0.838774
Srsf12	16.5075	-1.87478	1.4961	0.0182394	0.144994	0.838651
Kalrn	504.493	-1.32115	0.75088	0.0183608	0.145866	0.836046
Alg2	278.848	-1.23367	0.647896	0.0184735	0.146669	0.833662
Dmc1	7.79196	1.90434	2.04553	0.0185656	0.146958	0.832806
Kank1	40.7696	1.60997	1.1152	0.0185732	0.146958	0.832806
Lrp4	7.79196	1.90434	2.04553	0.0185656	0.146958	0.832806
Mdga1	209.318	-1.38042	0.827042	0.0185703	0.146958	0.832806
Nme4	37.2297	1.6583	1.1789	0.0185601	0.146958	0.832806
Pkia	932.004	-1.22053	0.633958	0.01858	0.146958	0.832806
Dab2ip	542.632	-1.2026	0.613006	0.0185977	0.147006	0.832664
Kif21b	858.951	-1.21169	0.624514	0.0186488	0.147317	0.831746
Prrc2b	760.302	-1.25456	0.676301	0.0186852	0.147512	0.831171
Nnt	49.5265	1.57046	1.06929	0.0187619	0.14784	0.830209
Rab11fip1	18.5556	1.87944	1.53458	0.0187464	0.14784	0.830209
Wipf3	18.8165	-1.85399	1.4861	0.0187601	0.14784	0.830209
Itgb3bp	57.595	1.49614	0.976726	0.0188438	0.148392	0.828589
Cad	214.447	1.3487	0.794303	0.0188779	0.148567	0.828077
Hist1h3h	7.94981	1.88704	2.04619	0.0189132	0.148753	0.827535
Ankrd12	1166.66	-1.42816	0.894159	0.0189536	0.148977	0.826882
AW011738	12.6663	1.95083	1.91508	0.0189972	0.14905	0.826668
Gys1	283.735	1.32873	0.772083	0.0189984	0.14905	0.826668
Il1rapl1	5.63472	-1.80003	2.10585	0.0189795	0.14905	0.826668
Rps11	497.389	1.29057	0.725824	0.0190276	0.149186	0.826273
Tex30	43.1632	1.59979	1.11612	0.0190628	0.149369	0.825741
Fam171b	742.978	-1.29359	0.730401	0.019077	0.149387	0.825688
Rcc1	307.326	1.46378	0.94323	0.0191482	0.149852	0.824338
Gm17769	5.39987	-1.79864	2.09985	0.019196	0.150039	0.823796
Sgcz	5.39987	-1.79864	2.09985	0.019196	0.150039	0.823796
Emg1	306.054	1.27204	0.707487	0.0192781	0.15053	0.822378
Rnf150	296.1	-1.23892	0.667089	0.0192827	0.15053	0.822378
C1qtnf4	54.404	-1.5202	1.02082	0.019379	0.151094	0.820753
Eng	8.57123	1.85654	2.054	0.019378	0.151094	0.820753
C77370	185.764	-1.42673	0.90358	0.0194599	0.151521	0.819529
Dera	127.547	1.30122	0.746493	0.0194506	0.151521	0.819529
Ppapdc1a	22.0739	-1.85489	1.52772	0.0194699	0.151521	0.819529
Eya4	8.3245	1.85434	2.047	0.0195809	0.152291	0.817327
BC030500	5.59111	-1.77446	2.09873	0.0196195	0.152497	0.81674
Slc9a3r1	12.5579	1.92224	1.90988	0.0197874	0.153707	0.813307
Dkk3	16.8671	1.89605	1.65626	0.0198645	0.154146	0.812068
Synm	174.708	-1.34148	0.80457	0.0198685	0.154146	0.812068
Rb1cc1	561.099	-1.42626	0.91233	0.019883	0.154164	0.812018
Itpr2	43.1803	1.53915	1.05938	0.0199101	0.154278	0.811695
Gpr162	153.394	-1.33054	0.792054	0.0199341	0.154369	0.811439
Smad9	5.41441	-1.76997	2.09127	0.0199477	0.15438	0.811408
Hs3st3b1	46.787	1.71096	1.30245	0.0199751	0.154402	0.811347
Susd4	98.2095	-1.36503	0.83631	0.0199698	0.154402	0.811347
Foxp4	53.6771	1.63098	1.18631	0.0199874	0.154402	0.811347
Dsn1	47.1632	1.57958	1.11721	0.0200458	0.154758	0.810346
Sh2b3	40.5968	1.58768	1.12859	0.0200582	0.154759	0.810343
Nucb2	152.954	-1.31923	0.781152	0.0201134	0.15509	0.809416
Noc4l	174.638	1.31054	0.771627	0.0201919	0.1556	0.80799
Rab26os	64.0665	1.42685	0.92021	0.020205	0.155606	0.807974
Plxna4	141.903	-1.28906	0.745651	0.0202562	0.155904	0.807141
Ptrf	24.173	1.86485	1.60278	0.0202718	0.155929	0.807072
Gm11627	7.98916	1.83237	2.03415	0.0203396	0.15626	0.806153
Timp1	12.3211	1.90401	1.90186	0.0203382	0.15626	0.806153
Lrrc15	7.57496	1.83782	2.02548	0.0204074	0.15659	0.805236
Pi4k2b	25.4946	1.82985	1.53024	0.0204072	0.15659	0.805236
Cacna1i	11.9985	-1.90188	1.74923	0.020428	0.156652	0.805064
Cplx1	133.266	-1.27863	0.736884	0.0205089	0.157114	0.803785
Hist1h3a	7.85118	1.82804	2.03069	0.0205132	0.157114	0.803785
Prkch	19.0973	-1.75077	1.38996	0.0205765	0.157503	0.802711
Kif1c	100.887	1.35701	0.83899	0.0206177	0.157722	0.802108
A330050F15Rik	5.38534	-1.73981	2.08248	0.0207564	0.158687	0.799459
Amy1	10.869	-1.8966	1.81821	0.0207922	0.158864	0.798974
Nfkbie	7.52564	1.82369	2.02104	0.0208254	0.158925	0.798808
Tshz2	105.641	-1.29804	0.767007	0.0208138	0.158925	0.798808
Prkacb	548.24	-1.19144	0.632504	0.0208522	0.159033	0.798514
Fam129a	7.64397	1.81904	2.02273	0.0208947	0.159104	0.798318
Hspe1	657.76	1.16119	0.595388	0.0208815	0.159104	0.798318
Nid1	12.4986	1.88394	1.90283	0.0208995	0.159104	0.798318
Mllt11	1515.16	-1.15869	0.592833	0.0209202	0.15915	0.798195
Ppm1h	36.3498	-1.53326	1.07837	0.0209307	0.15915	0.798195
Vars	180.572	1.23453	0.68835	0.0209545	0.159234	0.797965
2004-03-01	32.023	-1.74488	1.39728	0.0209886	0.159397	0.797519
Akap12	1471.29	-1.227	0.680457	0.0210603	0.159845	0.796302
Rab9b	36.0858	-1.63342	1.22454	0.0210927	0.159994	0.795896
Ttll11	20.6576	-1.81614	1.54222	0.0211179	0.160089	0.795638
Rab33a	102.019	-1.38746	0.890367	0.0211996	0.160611	0.794223
Mycbp2	1734.73	-1.29381	0.770568	0.0213179	0.161411	0.792068
Fut8	85.2322	-1.38838	0.894991	0.0213632	0.161462	0.791928
Rnf214	561.154	-1.2657	0.734846	0.0213548	0.161462	0.791928
Snrnp40	233.984	1.21268	0.666598	0.0213413	0.161462	0.791928
Edaradd	25.6995	1.6892	1.321	0.0214086	0.161708	0.791269
Pou5f1	7.80187	1.79502	2.02168	0.0214716	0.162087	0.790252
Grb10	146.374	-1.82312	1.98556	0.0215476	0.162563	0.788978
Tac1	7.63931	-1.81449	1.98928	0.021698	0.1636	0.786217
Fam46b	7.43687	1.79369	2.01169	0.0217388	0.163747	0.785826
Flrt1	104.565	-1.33904	0.837611	0.0217436	0.163747	0.785826
Pmaip1	12.1534	1.85672	1.89151	0.0217748	0.163884	0.785463
Jag2	15.5866	-1.82843	1.62433	0.0218586	0.16422	0.784573
Rhbdf1	30.1423	1.81934	1.59835	0.0218571	0.16422	0.784573
Zcchc18	230.442	-1.23077	0.697673	0.0218435	0.16422	0.784573
Ank	164.764	-1.24351	0.715465	0.0219204	0.164222	0.78457
Col22a1	18.3811	1.82468	1.61638	0.0218979	0.164222	0.78457
Hcn3	111.656	-1.28177	0.765527	0.0219213	0.164222	0.78457
Lig1	1894.26	1.1646	0.614225	0.0219502	0.164222	0.78457
Msx2	7.85107	1.77911	2.01804	0.0219308	0.164222	0.78457
Pga5	14.9928	1.85844	1.77262	0.0219497	0.164222	0.78457
Rltpr	66.1939	-1.47738	1.02668	0.0219106	0.164222	0.78457
Lrrk1	7.62432	1.78149	2.01397	0.0219754	0.164313	0.784328
Ppfia4	194.254	-1.36416	0.876661	0.0220356	0.164665	0.783398
Necab1	5.1941	-1.70158	2.0644	0.0220902	0.164975	0.782582
Ppa1	411.47	1.18411	0.641506	0.0221162	0.165072	0.782327
Ago3	21.3291	-1.66032	1.30842	0.0223608	0.1666	0.778324
Camk2d	80.3924	-1.32532	0.830747	0.0223382	0.1666	0.778324
Nbl1	28.4383	1.72972	1.42881	0.0223533	0.1666	0.778324
Cgref1	63.8073	-1.38383	0.910411	0.0223952	0.166758	0.777913
Ctgf	7.9497	1.76041	2.0156	0.0224336	0.166945	0.777426
Polr2e	218.85	1.25646	0.741621	0.0224742	0.167148	0.776898
Igsf9b	7.44807	-1.79189	1.97807	0.0225014	0.167252	0.776629
Prrt2	69.8938	-1.34228	0.858384	0.0225949	0.167848	0.775084
Rab3a	831.058	-1.18852	0.654437	0.0226147	0.167896	0.77496
Ldha	2514.35	1.21195	0.686009	0.0226719	0.168221	0.77412
4930556M19Rik	7.34809	1.7621	2.00168	0.0227474	0.168628	0.773069
Rpl13a	2996.71	1.11745	0.564962	0.0227536	0.168628	0.773069
Kntc1	27.185	1.72799	1.44405	0.022769	0.168644	0.77303
Cacna2d2	419.579	-1.17754	0.646002	0.0230266	0.170451	0.768401
Calb1	29.3881	-1.72928	1.46236	0.0231112	0.170976	0.767064
Vstm2l	308.306	-1.34191	0.87048	0.0232431	0.171852	0.764846
Piezo1	58.1622	1.43659	1.00174	0.0232607	0.171881	0.764772
Rpl9	2089.97	1.13849	0.598746	0.0233	0.17207	0.764294
Doc2b	34.2354	-1.51349	1.1131	0.0233263	0.172163	0.76406
Pnma3	24.8901	-1.62746	1.28924	0.0233689	0.172376	0.763523
Scrib	298.389	1.18805	0.666301	0.0234692	0.173015	0.761916
Lgi2	21.6483	-1.68633	1.39755	0.0235363	0.173408	0.76093
Tceal3	28.7447	-1.54953	1.17336	0.0235771	0.173505	0.760687
Tfap2d	5.48096	-1.64248	2.05361	0.0235707	0.173505	0.760687
Aoc3	7.46642	1.7324	1.99691	0.0236153	0.173584	0.760491
Gm10451	5.08394	-1.65661	2.04689	0.0236091	0.173584	0.760491
Gsg2	15.4004	1.80477	1.71991	0.0236312	0.173599	0.760452
Apobec3	7.23962	1.73404	1.99198	0.0237031	0.174026	0.759386
Kbtbd6	11.9069	1.79706	1.87751	0.0237478	0.174252	0.758823
Crbn	171.176	-1.31931	0.849684	0.0237791	0.17438	0.758503
Gcnt1	7.61447	1.72312	1.99891	0.023795	0.174395	0.758466
Gnas	1774.57	-1.10268	0.559043	0.0238243	0.174508	0.758185
Car4	7.70325	1.71986	2.00017	0.0238414	0.174532	0.758125
Cflar	12.0351	1.79332	1.87896	0.0238573	0.174547	0.758089
Car10	63.8225	-1.34888	0.89296	0.023901	0.174765	0.757546
Asxl3	521.432	-1.24099	0.745498	0.0239684	0.175115	0.756677
Egfl7	67.8874	1.38894	0.950507	0.0239767	0.175115	0.756677
Hif3a	7.22977	1.72266	1.9889	0.0240797	0.175765	0.755068
Zfp36l2	8.75846	1.69141	2.01369	0.0241162	0.17593	0.754661
Gm15800	271.822	-1.19223	0.682332	0.0241771	0.176101	0.754238
Nrcam	954.45	-1.13992	0.611861	0.0241615	0.176101	0.754238
Parp12	7.31849	1.7181	1.98953	0.0241817	0.176101	0.754238
Gps2	407.792	1.17752	0.664315	0.0243088	0.176924	0.752213
Fkbp9	113.565	1.24766	0.760621	0.0243319	0.17699	0.752051
Fbxo25	378.876	-1.25958	0.779084	0.0244503	0.177748	0.750194
Pqlc1	176.093	-1.19227	0.686662	0.0244655	0.177756	0.750175
Ube2w	134.363	-1.21359	0.716171	0.0244849	0.177795	0.750081
Vrk1	154.984	1.21758	0.72276	0.0245554	0.178204	0.749083
Inpp4a	62.731	-1.43491	1.02942	0.0245822	0.178295	0.74886
Alpk3	7.15084	1.70714	1.98263	0.0246588	0.178707	0.747858
Cdh13	248.533	-1.27453	0.803854	0.0246816	0.178707	0.747858
P2rx3	65.9508	-1.35323	0.914453	0.0246782	0.178707	0.747858
Ptges3l	24.9219	1.60099	1.29043	0.0247449	0.17896	0.747244
St3gal1	76.791	-1.36847	0.93741	0.0247428	0.17896	0.747244
Rps8	5874.67	1.1153	0.587484	0.0248143	0.179359	0.746277
Slco4a1	21.576	1.65478	1.39022	0.0248488	0.179505	0.745924
Prr18	25.3553	-1.6344	1.35301	0.0248655	0.179523	0.745881
Actl6a	992.212	1.15297	0.640265	0.0249732	0.180093	0.744502
Six6	5.09848	-1.61631	2.0331	0.0249666	0.180093	0.744502
Zfyve21	50.5869	1.45457	1.07122	0.0251363	0.181166	0.741924
Cacna1c	44.8901	-1.42742	1.03287	0.0252154	0.181632	0.740808
Cyp26a1	7.47627	1.68081	1.9832	0.0253453	0.182359	0.739073
Rpp40	59.7261	1.38996	0.980883	0.0253445	0.182359	0.739073
Agap1	1242.76	-1.18256	0.687904	0.0254593	0.183074	0.737373
Cux2	37.0156	-1.44286	1.06396	0.025571	0.183567	0.736204
Kndc1	41.0255	-1.44156	1.06222	0.0255797	0.183567	0.736204
Mrpl30	324.309	1.22482	0.749135	0.0255862	0.183567	0.736204
Slc24a2	15.0503	-1.73151	1.60849	0.025564	0.183567	0.736204
Pkn3	22.8943	1.67861	1.4712	0.0256104	0.183636	0.736042
H2-Ab1	7.1706	1.67746	1.97544	0.0256669	0.183936	0.735333
Mras	439.184	-1.11868	0.603345	0.0257213	0.184221	0.73466
Cuta	124.976	1.29454	0.850966	0.0257407	0.184255	0.73458
Ypel4	7.51192	-1.70326	1.94284	0.0257611	0.184297	0.734483
Rps14	14215.1	1.11742	0.602699	0.0258075	0.184524	0.733947
Emc8	575.175	1.15698	0.658429	0.0258936	0.185028	0.732762
Gnb4	220.004	-1.1624	0.666199	0.0259075	0.185028	0.732762
Arl4c	717.825	-1.11001	0.594103	0.0259274	0.185065	0.732675
Rpl36	1641.12	1.14249	0.639289	0.0259681	0.185251	0.73224
Eid1	1616.38	-1.10704	0.592103	0.026095	0.186051	0.730368
Tarsl2	55.905	-1.36502	0.96153	0.0261684	0.186469	0.729394
2200002D01Rik	7.08183	1.66049	1.96842	0.0263485	0.187646	0.726661
Eci1	13.5724	1.73394	1.72534	0.026461	0.188127	0.725548
Eps15	531.084	-1.09969	0.586345	0.0264486	0.188127	0.725548
Kcnq2	741.22	-1.24813	0.796297	0.026437	0.188127	0.725548
Rcn3	48.2716	1.53334	1.22991	0.0264897	0.188225	0.725324
Vwa5a	7.3383	1.64976	1.97197	0.0265382	0.188463	0.724774
Mpped1	41.3983	1.44902	1.09714	0.0265798	0.188544	0.724588
Mtmr1	58.3986	-1.31733	0.899811	0.0265945	0.188544	0.724588
Muc1	24.3308	1.70793	1.60578	0.0265825	0.188544	0.724588
Jmy	217.634	-1.22759	0.770299	0.0266611	0.188803	0.723991
Tcf20	324.849	-1.33027	0.919997	0.0266549	0.188803	0.723991
Fbxl16	122.993	-1.25007	0.804787	0.0267762	0.189511	0.722365
Mif	1103.75	1.16136	0.677257	0.0268	0.189574	0.722222
Rnd1	6.9733	1.64877	1.96198	0.0268788	0.190024	0.721191
Pdgfa	50.4153	1.36573	0.978939	0.0269661	0.190534	0.720027
Nr4a3	15.6476	-1.67092	1.52627	0.0270841	0.191153	0.718619
Nrg1	8.26733	-1.71782	1.80703	0.0270756	0.191153	0.718619
Snora30	6.99305	1.64197	1.96087	0.02711	0.191229	0.718446
Evc	16.9165	1.70842	1.65756	0.0271338	0.191289	0.718309
1700061G19Rik	6.98315	1.6392	1.95941	0.027236	0.191605	0.717593
Apobec1	7.23956	1.63386	1.96412	0.0272394	0.191605	0.717593
Cd40	6.95359	1.63983	1.95915	0.0272257	0.191605	0.717593
Npas3	458.41	1.11292	0.614292	0.0272289	0.191605	0.717593
Drc1	12.4525	-1.70773	1.66824	0.0272559	0.191614	0.717574
Ahrr	11.246	1.70225	1.8454	0.0273857	0.192418	0.715754
Vezt	555.767	-1.10282	0.602225	0.0274009	0.192418	0.715754
A730017C20Rik	30.0848	-1.45749	1.13358	0.0275338	0.193218	0.713952
Vrk2	15.8018	1.69226	1.62538	0.0275455	0.193218	0.713952
Fancl	37.3554	1.43062	1.09285	0.0276181	0.193404	0.713535
Ppapdc2	24.8861	-1.50878	1.21991	0.0276042	0.193404	0.713535
Scrt2	122.451	1.26421	0.839453	0.0275914	0.193404	0.713535
Sdc1	158.491	1.1965	0.741121	0.0276888	0.193714	0.71284
Slc6a15	14.7749	-1.67224	1.56676	0.0277086	0.193714	0.71284
Spag4	20.995	1.69781	1.66867	0.0277072	0.193714	0.71284
Tmem220	14.3155	1.69884	1.68482	0.0277766	0.194082	0.712015
Pde4dip	230.06	-1.20571	0.756915	0.0278343	0.194328	0.711465
Rps13	2032.18	1.09862	0.601682	0.0278427	0.194328	0.711465
Arhgap10	44.0735	1.47976	1.18237	0.0280233	0.195318	0.709258
Ccdc37	7.20021	1.61352	1.958	0.0280312	0.195318	0.709258
Gabbr1	1680.15	-1.21611	0.775245	0.0280227	0.195318	0.709258
Cav1	6.993	1.6181	1.95347	0.0280486	0.195331	0.709228
Cnn2	24.8743	1.53365	1.27757	0.0280994	0.19547	0.708919
Hoxd4	784.939	1.1242	0.641496	0.0280997	0.19547	0.708919
Ghdc	22.2179	-1.53337	1.2791	0.0281669	0.19583	0.708121
Srsf3	1603.37	1.07284	0.569989	0.0282369	0.196208	0.707283
Acot2	13.7106	1.69172	1.72639	0.0282787	0.196282	0.707119
Arhgdig	43.6036	-1.45344	1.14507	0.0282676	0.196282	0.707119
Cbln4	6.00266	-1.49417	2.01012	0.028352	0.196466	0.706713
Krt8	8.05834	1.5877	1.96912	0.0283515	0.196466	0.706713
Map7	51.9673	1.33461	0.9591	0.0283291	0.196466	0.706713
Nsun2	781.682	1.16771	0.709479	0.0284153	0.19669	0.706219
Smarcc2	908.713	-1.20306	0.761998	0.0284156	0.19669	0.706219
Pdzph1	11.108	1.676	1.83711	0.028491	0.197103	0.705307
Mafb	148.275	-1.29515	0.902902	0.0285442	0.197363	0.704735
Adsl	66.8107	1.33118	0.959995	0.0286446	0.197625	0.704157
Ggct	50.7406	1.37241	1.02383	0.0286329	0.197625	0.704157
Nqo1	6.82536	1.60651	1.94602	0.028645	0.197625	0.704157
Rtn4r	50.3365	-1.316	0.935788	0.0285993	0.197625	0.704157
Art5	7.02266	1.60074	1.94974	0.028694	0.197806	0.703761
Srsf9	427.875	1.10083	0.615344	0.0287026	0.197806	0.703761
Aire	9.25181	1.55376	1.97931	0.0288007	0.198373	0.702517
Phf5a	1209.57	1.14455	0.682436	0.0289315	0.19906	0.701017
Pld5	16.1951	-1.59859	1.43591	0.028932	0.19906	0.701017
Ccdc106	7.30884	-1.61177	1.93082	0.0289609	0.19915	0.70082
Gls	480.182	-1.08583	0.597279	0.0289997	0.199308	0.700475
Rbl1	63.3337	1.37097	1.02975	0.0290215	0.199349	0.700387
Abcb9	79.7183	-1.34973	0.997138	0.0290619	0.199517	0.700019
Tamm41	197.316	1.15342	0.697816	0.0290886	0.199591	0.699859
Dcaf5	375.737	-1.08927	0.60399	0.0291459	0.199876	0.69924
Edn1	4.76801	-1.51696	1.98868	0.0291824	0.199908	0.69917
Slc5a7	4.76801	-1.51696	1.98868	0.0291824	0.199908	0.69917
Filip1l	14.5899	1.67033	1.71625	0.0292201	0.200058	0.698845
Cpeb2	99.7447	-1.29076	0.908998	0.029245	0.200119	0.698712
5930412G12Rik	51.961	1.32713	0.966473	0.0292982	0.200374	0.698158
Cldn12	109.57	1.22242	0.80813	0.0294827	0.201526	0.695668
Abcg1	14.9111	-1.64653	1.60328	0.0295059	0.201576	0.695562
Camk4	27.8977	-1.44988	1.17286	0.0296284	0.202279	0.694049
Tmx4	619.502	-1.16098	0.717023	0.029641	0.202279	0.694049
Sema4a	24.2589	-1.52769	1.31418	0.0296587	0.20229	0.694025
Baiap2	32.0972	1.45663	1.18632	0.0297018	0.202474	0.69363
Fam102a	83.8047	1.28607	0.911322	0.0297722	0.202735	0.693072
Homer3	836.078	1.1191	0.655585	0.0297579	0.202735	0.693072
Gatsl3	6.73658	1.5786	1.9353	0.0298824	0.203375	0.691702
Sorbs1	434.532	-1.10619	0.639439	0.0300032	0.204087	0.690185
Arap1	12.9428	1.64893	1.6705	0.0300317	0.20417	0.690007
Slitrk2	6.81621	-1.5954	1.91102	0.0300981	0.204511	0.689284
Dvl2	633.101	1.08707	0.613097	0.0301738	0.204694	0.688895
Maml2	54.8887	1.34069	1.00523	0.0301732	0.204694	0.688895
Zc3h6	81.4909	-1.24414	0.852616	0.030148	0.204694	0.688895
2700099C18Rik	35.9221	1.48413	1.2498	0.0302528	0.205009	0.688228
Ltbp4	15.6077	1.64828	1.71051	0.0302411	0.205009	0.688228
Lmnb1	2585.59	1.04352	0.550958	0.0302974	0.205201	0.687821
Prkg2	17.1701	-1.61496	1.55056	0.0303955	0.205754	0.686651
Sv2c	13.3181	-1.63166	1.61781	0.0304399	0.205944	0.686252
Tcaf2	13.3159	1.64286	1.70919	0.030498	0.206226	0.685656
Arhgef9	161.243	-1.23383	0.843219	0.030547	0.206233	0.685641
Lrrc38	6.68727	1.56417	1.92963	0.0305482	0.206233	0.685641
Pdzk1	6.68727	1.56417	1.92963	0.0305482	0.206233	0.685641
5330413P13Rik	4.75348	-1.48173	1.9755	0.0306882	0.207067	0.683889
Epha2	6.67742	1.55743	1.9274	0.030849	0.207818	0.682317
Nmi	11.7391	1.61771	1.83815	0.0308476	0.207818	0.682317
Polq	20.7896	1.6	1.52806	0.0308276	0.207818	0.682317
Nek6	25.4876	1.4913	1.28164	0.0309015	0.207956	0.682029
Ramp3	68.6848	1.3499	1.03498	0.0309026	0.207956	0.682029
Gm5617	48.5251	1.38921	1.10126	0.0309511	0.208171	0.681579
Sms	964.766	-1.06031	0.583559	0.0310465	0.208702	0.680474
Fblim1	84.6169	-1.25123	0.879662	0.0310814	0.208825	0.680218
Chchd7	68.632	1.24509	0.870927	0.0311403	0.209109	0.679628
Xkr5	8.97564	1.5034	1.95705	0.0311729	0.209216	0.679405
Arl4d	6.70697	1.54915	1.92527	0.0311998	0.209284	0.679263
Gab2	370.603	-1.09614	0.639906	0.0312505	0.209513	0.678789
F2	7.10159	1.53778	1.93212	0.0313014	0.209743	0.678313
Zmym3	240.15	-1.09696	0.642007	0.031319	0.209749	0.6783
Kifap3	971.092	-1.045	0.566552	0.0315613	0.211259	0.675185
Cd248	6.66757	1.54075	1.92204	0.0316002	0.211407	0.67488
Dnaaf3	6.70703	1.53652	1.92179	0.0317506	0.212301	0.673049
Hdgfrp3	1318.66	-1.04985	0.576446	0.0318087	0.212576	0.672486
Slc38a4	22.7617	1.49889	1.32509	0.0318493	0.212734	0.672163
Cenpl	91.5132	1.21165	0.830231	0.0319004	0.212864	0.671899
Rhno1	363.751	1.08094	0.624629	0.0319025	0.212864	0.671899
Kcnn3	8.20348	-1.5979	1.81029	0.0321065	0.214111	0.669361
Triml1	6.60835	1.52969	1.9166	0.0321817	0.214499	0.668575
C530008M17Rik	467.907	-1.11374	0.681004	0.0323308	0.215379	0.666797
Chst11	134.49	-1.15221	0.742258	0.0323542	0.215421	0.666713
Tbl2	83.9593	1.26901	0.932425	0.0324567	0.215989	0.665569
Tjp3	6.54918	1.52196	1.91272	0.0325979	0.216814	0.663913
Rnf14	757.44	-1.07739	0.627743	0.0326186	0.216837	0.663867
0610037L13Rik	75.4813	1.25233	0.909442	0.0327026	0.217051	0.663438
Ccdc61	41.4678	1.44669	1.24557	0.0326714	0.217051	0.663438
Fzd9	10.9206	1.58372	1.81369	0.0326979	0.217051	0.663438
Btbd3	276.568	-1.19914	0.826017	0.0329035	0.218269	0.661007
Cgnl1	19.4779	1.55267	1.4957	0.032965	0.218562	0.660425
Dnmt3l	128.852	1.56034	1.84852	0.0330749	0.219176	0.659208
Map3k9	167.161	-1.15706	0.761959	0.03318	0.219641	0.658287
Snx24	43.9413	-1.29254	0.984575	0.0331736	0.219641	0.658287
Endod1	63.2638	-1.21804	0.861874	0.0332147	0.219755	0.658061
Gm15816	20.8595	-1.49291	1.35869	0.0333024	0.220197	0.657189
Man2b1	45.5656	1.41158	1.19591	0.0333165	0.220197	0.657189
A330076H08Rik	70.4387	-1.23763	0.898007	0.0334452	0.220859	0.655886
Nptx2	10.7431	1.56969	1.80631	0.0334517	0.220859	0.655886
Erbb4	7.74676	-1.51574	1.89526	0.0334844	0.220959	0.655689
Camk1d	85.1249	-1.24989	0.920734	0.0335837	0.221498	0.654631
Gopc	298.633	-1.08495	0.651629	0.0336029	0.221508	0.654611
Nr3c1	15.7865	-1.50186	1.39213	0.033683	0.22192	0.653804
Itpripl1	16.6353	1.558	1.56127	0.0338115	0.22265	0.652378
2900076A07Rik	18.8165	-1.47922	1.347	0.0338777	0.222926	0.651839
Amer3	42.8366	-1.30087	1.01227	0.0338889	0.222926	0.651839
Fxyd7	11.8206	-1.56959	1.63574	0.0339809	0.223415	0.650889
S100a16	13.1484	1.57297	1.69717	0.0340479	0.223739	0.650259
Pbxip1	128.592	1.54888	1.82402	0.0341022	0.223978	0.649794
D130043K22Rik	37.6954	-1.46706	1.32832	0.0341301	0.224044	0.649666
Mast1	199.76	-1.1951	0.839163	0.0341579	0.22411	0.649539
Zeb2os	43.3617	1.29512	1.008	0.0341801	0.224139	0.649483
Impdh2	399.325	1.05711	0.61474	0.0342222	0.224298	0.649175
Rps27l	314.395	1.09263	0.672611	0.0342923	0.22464	0.648512
Lrp5	6.77599	1.4819	1.9049	0.0343179	0.224691	0.648414
Hmha1	10.5261	1.55344	1.79728	0.0343561	0.224824	0.648157
6430573F11Rik	10.4866	1.55286	1.79613	0.0344013	0.225003	0.647812
App	2555.22	-1.14021	0.75286	0.0344658	0.225308	0.647224
Rian	118.92	-1.24091	0.921275	0.0344852	0.225318	0.647205
Arpc1b	96.0581	1.15074	0.773547	0.034692	0.226234	0.645443
Dppa5a	6.57874	1.47857	1.89892	0.0346991	0.226234	0.645443
Sh3bp1	6.48017	1.48057	1.89761	0.0346833	0.226234	0.645443
Sspn	11.1027	-1.56176	1.69366	0.0346575	0.226234	0.645443
Tbx4	6.44071	1.48088	1.8966	0.0347153	0.226234	0.645443
2210016L21Rik	281.565	-1.06119	0.627313	0.0347431	0.226298	0.64532
Gdpd2	56.1594	1.27984	0.992691	0.0347645	0.22632	0.645278
Cdk2ap2	41.7505	1.30512	1.03894	0.0348841	0.226864	0.644235
Efemp1	18.032	-1.47362	1.3667	0.0348783	0.226864	0.644235
Irf1	21.7818	1.46096	1.33886	0.0349084	0.226905	0.644157
Tusc1	59.6782	-1.20731	0.872767	0.0349805	0.227256	0.643485
Nrp	50.0959	1.29327	1.02423	0.0351979	0.22855	0.641018
Isoc2a	180.648	1.19102	0.853867	0.035525	0.230555	0.637225
Gabra3	16.1932	-1.51805	1.51914	0.0356035	0.230708	0.636938
Plxdc2	26.4346	-1.47272	1.38871	0.0355929	0.230708	0.636938
Spns2	47.0407	-1.25565	0.965727	0.035582	0.230708	0.636938
Cenpw	120.665	1.1661	0.813367	0.0356431	0.230845	0.636679
D16Ertd472e	106.83	1.13316	0.758281	0.0356833	0.230987	0.636412
Grm5	15.995	-1.48239	1.41836	0.0357352	0.231204	0.636005
Vstm2b	15.0368	-1.47579	1.40509	0.0358389	0.231756	0.63497
Ano4	18.2693	-1.50259	1.48088	0.0358611	0.23178	0.634923
Arhgap28	146.615	-1.11783	0.736626	0.0359857	0.232227	0.634086
Cd2	6.35193	1.45865	1.88672	0.0359717	0.232227	0.634086
Mfhas1	629.93	-1.0384	0.604265	0.0359506	0.232227	0.634086
Lman2	437.545	1.04101	0.609133	0.0360061	0.23224	0.634062
Fst	10.5457	1.5176	1.78841	0.0362664	0.233799	0.631157
Saa3	6.32232	1.45126	1.88322	0.0364099	0.234604	0.629664
Chn1	408.245	-1.06104	0.647321	0.0364568	0.234666	0.62955
Crabp2	638.773	1.01748	0.5759	0.0364543	0.234666	0.62955
Map3k1	228.627	-1.09661	0.708306	0.0365524	0.235161	0.628634
Aplp1	321.724	-1.05212	0.634613	0.0366368	0.235584	0.627854
H2afj	201.629	1.14212	0.788015	0.0366989	0.235863	0.62734
Phxr4	6.59855	1.43599	1.88551	0.0368818	0.236796	0.625625
Slc35g1	18.3089	1.50243	1.5324	0.0368641	0.236796	0.625625
A2m	16.4666	-1.44076	1.35543	0.0369246	0.23695	0.625343
Erdr1	1034.37	1.1678	0.83631	0.0369658	0.236973	0.625301
Pcdhb14	19.3557	-1.48695	1.48255	0.0369636	0.236973	0.625301
Tns1	51.5935	1.32509	1.11869	0.0370309	0.23727	0.624758
Scarna9	10.2499	1.50419	1.77876	0.0371201	0.23772	0.623934
Kidins220	1640.92	-1.04904	0.636376	0.0372305	0.238185	0.623086
Nov	12.0226	-1.49963	1.54311	0.0372254	0.238185	0.623086
Hist1h3e	6.26316	1.43489	1.87615	0.0373689	0.238948	0.621697
Gucy1a2	47.2161	-1.26902	1.02303	0.0374243	0.23906	0.621493
Rps3	4051.22	1.0063	0.567697	0.0374118	0.23906	0.621493
Crp	4.43755	-1.35674	1.91606	0.0375635	0.239584	0.620543
Icosl	7.22982	1.41033	1.89069	0.0375514	0.239584	0.620543
Slc16a7	4.43755	-1.35674	1.91606	0.0375635	0.239584	0.620543
Nrgn	24.6489	1.42575	1.34028	0.0375845	0.239596	0.62052
Grem2	41.7732	1.30174	1.08773	0.0376552	0.239926	0.619923
Polr1c	555.575	1.03312	0.615864	0.0377754	0.24057	0.618759
Ctsa	145.811	1.13369	0.789352	0.0378085	0.240659	0.618598
Orc1	13.2305	1.5049	1.63248	0.0378384	0.240727	0.618475
Camsap2	1556.46	-0.99634	0.558509	0.0381092	0.242327	0.615597
Lhfp	81.7892	-1.20936	0.928718	0.0381711	0.242598	0.615112
Mif4gd	27.8144	1.33537	1.16605	0.0383068	0.243338	0.61379
Eif3f	2373.59	1.05452	0.659481	0.0383994	0.243803	0.61296
Ppil1	326.809	1.04127	0.637193	0.0384391	0.243932	0.612731
2500002B13Rik	21.9348	1.39083	1.28588	0.038476	0.244043	0.612533
Tor3a	12.6963	1.49496	1.64524	0.0385232	0.24422	0.612219
Pcdhga7	5.3708	-1.30637	1.91672	0.0386261	0.244749	0.61128
Trpc4	8.66164	-1.48457	1.74779	0.0386577	0.244825	0.611144
Srgap1	896.377	-0.997945	0.56682	0.0386789	0.244837	0.611124
Stau2	120.633	-1.10443	0.750859	0.0387353	0.245071	0.610709
Gfer	271.509	1.1596	0.84957	0.0387898	0.245251	0.610389
Prkce	345.481	-1.01844	0.602396	0.0388029	0.245251	0.610389
C130030K03Rik	7.69631	-1.47592	1.765	0.0388748	0.24549	0.609966
Lgi1	4.34193	-1.33783	1.90488	0.0388992	0.24549	0.609966
Stxbp1	816.79	-1.01658	0.600213	0.0388925	0.24549	0.609966
Fam212b	23.237	1.3662	1.24432	0.0389448	0.245655	0.609675
Tmem57	1162.21	-0.9934	0.563395	0.0390894	0.246444	0.608283
A830082N09Rik	103.68	-1.10957	0.76548	0.0391401	0.24654	0.608113
Mrgpre	44.4344	-1.29885	1.11236	0.0391439	0.24654	0.608113
[truncated: 22,423 more rows]

## Sheet: Figure2
Fig. 2b						Fig. 2c						Fig. 2d						Fig. 2e						Fig. 2g
id	ESC_Ascl1_LFC	ESC_Ngn2_LFC	ESC_Ascl1_logP	ESC_Ngn2_logP		id	iN_Ascl1_LFC	iN_Ngn2_LFC	iN_Ascl1_logP	iN_Ngn2_logP		id	iN_LFC	iT_LFC	iN_logP	iT_logP		id	iN_LFC	iNSC_LFC	iN_logP	iNSC_logP		Transcription_Factor	Sample	Ctrl	Sqle	Apc	Ptpn2	Tcf7l1	Strap	Cnot8	Ccnk	Cdk13	Setd1b
Tubb5	-4.1297	-3.5086	2.90728	3.15058		Fasn	-1.2302	-1.7101	3.767	3.64782		Fasn	-1.2302	-3.6107	3.767	3.51004		Fasn	-1.7101	-2.8899	3.64782	3.78252		Ascl1	Ascl1_ESC_norm	0.992969	0.954928	1.89531	2.10396	2.46493	1.40139	1.27934	1.69119	1.66784	0.747665
Uba1	-4.1711	-4.4672	2.90728	3.15058		Dnmt1	-1.3652	-0.59299	3.767	3.64782		Dnmt1	-1.3652	-0.98771	3.767	2.18316		Sqle	-2.7033	-3.6496	3.64782	3.78252		Ascl1	Ascl1_ESC_norm	0.992238	0.83606	1.99382	1.99992	2.59185	1.325	1.33777	1.65768	1.65093	0.9159
Hcfc1	-4.0475	-4.0193	2.90728	3.15058		Slc25a3	-1.0565	-0.7967	3.767	3.64782		Slc25a3	-1.0565	-0.075078	3.767	0.161481		Ptk2	-1.1254	-0.47479	3.64782	1.48875		Ascl1	Ascl1_ESC_norm	1.01442	0.90182	1.73803	2.15642	2.48571	1.24979	1.34179	1.61826	1.60768
Cdk9	-3.2638	-4.2777	2.56067	3.15058		Dicer1	-0.777	-0.56442	3.767	3.35952		Dicer1	-0.777	0.7554	3.767	1.40345		Slc25a3	-0.7967	-1.3184	3.64782	3.78252		Ascl1	Ascl1_iN_norm	0.930778	0.23859	0.388677	0.211851	0.261548	0.499049	0.428503	0.518235	0.0986028	0.294615
Hist1h2bc	-4.6067	-4.8243	2.90728	3.15058		Sqle	-2.711	-2.7033	3.767	3.64782		Sqle	-2.711	-4.1418	3.767	3.51004		Hmgcs1	-2.0884	-2.7411	3.64782	3.78252		Ascl1	Ascl1_iN_norm	1.02945	0.249345	0.34808	0.207933	0.289178	0.552226	0.464806	0.58868	0.110759	1.37148
Psmb1	-2.9265	-3.0976	2.50169	2.66434		Bcl2l1	-2.484	-1.326	3.767	3.64782		Bcl2l1	-2.484	-3.557	3.767	3.51004		F8a	-0.69029	-0.67416	3.64782	2.34314		Ascl1	Ascl1_iN_norm	1.05383	0.253245	0.318754	0.21431	0.285443	0.506246	0.528544	0.607367	0.133824
Wee1	-3.9541	-3.4541	2.43028	2.51357		2210018M11Rik	-1.1701	-0.17507	3.767	4.34e-07		2210018M11Rik	-1.1701	-3.1915	3.767	3.51004		Bcl2l1	-1.326	-1.8773	3.64782	3.50031		Ascl1	Ascl1_non_iN_norm	0.968523	0.247057	1.64204	1.81977	1.48535	0.930505	0.650421	1.02063	0.400019	0.925297
Bysl	-4.1146	-6.1295	2.67325	3.15058		Uhrf1	-0.99665	-0.19012	3.767	0.120261		Uhrf1	-0.99665	0.093208	3.767	4.34e-07		Ppp6c	-1.9041	-3.2182	3.64782	3.78252		Ascl1	Ascl1_non_iN_norm	1.01597	0.222143	1.71999	1.7377	1.54556	1.01867	0.736108	1.11483	0.457018	1.36231
Pou5f1	-4.8959	-4.4374	2.67325	2.86967		Tcf7l1	-0.66048	-0.043385	3.767	4.34e-07		Tcf7l1	-0.66048	4.0122	3.767	3.88606		Carm1	-0.60897	-1.2368	3.64782	3.36251		Ascl1	Ascl1_non_iN_norm	1.01779	0.22251	1.55126	1.85745	1.5179	0.99101	0.749353	1.03638	0.459047
Pola2	-3.0686	-2.8833	2.43028	2.51927		Nsd1	-1.3698	-0.6659	3.767	0.632812		Nsd1	-1.3698	-0.038929	3.767	0.176836		Slc25a1	-0.85254	-1.9678	3.64782	3.78252		Ngn2	Ngn2_ESC_norm	1.03553	0.948119	1.63579	1.56088	1.9033	1.19592	0.94635	1.5721	1.32268	0.950813
Dmap1	-3.8893	-3.9477	2.67325	2.75252		Hmgcr	-2.7903	-1.8182	3.767	3.02319		Hmgcr	-2.7903	-3.9154	3.767	2.12925		Dnmt1	-0.59299	-3.1821	3.64782	3.78252		Ngn2	Ngn2_ESC_norm	0.998087	0.931581	1.57305	1.80126	2.19	1.29235	0.955762	1.76296	1.4393	0.974705
Dhx8	-2.6354	-3.379	2.40682	2.16456		Lss	-0.72643	-0.56939	3.767	3.12321		Lss	-0.72643	-2.9323	3.767	3.51004		Hlcs	-2.0285	-3.3806	3.64782	2.96698		Ngn2	Ngn2_ESC_norm	0.966641	0.876913	1.5596	1.65091	1.92254	1.18379	0.977709	1.44991	1.36757	1.09145
Top2a	-3.3854	-3.5397	2.40682	2.33255		Pgd	-0.7368	-0.76896	3.767	3.64782		Pgd	-0.7368	-0.42014	3.767	0.535773		Ddx39b	-1.0756	-1.6441	3.64782	3.50031		Ngn2	Ngn2_iN_norm	1.02073	0.229508	0.76695	0.661199	0.841377	0.800819	0.550618	0.849299	0.507084	0.738132
Polr1c	-4.7935	-4.6106	2.56067	2.21724		Ndc1	-0.74621	-0.37753	3.767	3.20831		Ndc1	-0.74621	0.70198	3.767	1.03715		Pgd	-0.76896	-0.64857	3.64782	1.19934		Ngn2	Ngn2_iN_norm	1.0324	0.234241	0.805475	0.6392	0.911677	0.806044	0.589229	0.798821	0.551933	0.64933
Eef1a1	-5.7676	-4.4263	2.32239	2.29277		Plk4	-1.1092	-0.6915	3.767	3.64782		Plk4	-1.1092	-1.7786	3.767	3.51004		Plk4	-0.6915	-3.1949	3.64782	3.78252		Ngn2	Ngn2_iN_norm	0.956974	0.208374	0.801855	0.696025	0.876142	0.800851	0.586939	0.864655	0.509954	0.704077
Arl2	-5.1081	-4.9107	2.50169	2.48986		Hlcs	-1.5068	-2.0285	3.767	3.64782		Hlcs	-1.5068	-1.8777	3.767	3.1707		Fgfr2	-0.35613	-0.48351	3.35952	2.14454		Ngn2	Ngn2_non_iN_norm	1.00426	0.246452	1.28324	0.917621	1.31336	1.21109	0.734358	0.800533	0.813348	1.39737
Rpl18	-4.0344	-4.3781	2.43028	2.86967		Apc	-0.5474	-0.17762	3.767	0.6284		Apc	-0.5474	2.5618	3.767	3.88606		Ppp2r3c	-1.0782	-2.4735	3.64782	3.011		Ngn2	Ngn2_non_iN_norm	1.03896	0.248149	1.26986	0.990666	1.45572	1.17985	0.796821	0.738969	0.888967	1.42401
Tuba1a	-4.365	-4.7384	2.43028	2.51357		Hmgcs1	-2.3663	-2.0884	3.767	3.64782		Hmgcs1	-2.3663	-3.5865	3.767	3.51004		Acaca	-1.7404	-3.6085	3.20831	3.13668		Ngn2	Ngn2_non_iN_norm	0.963304	0.22082	1.28079	0.981601	1.34345	1.21824	0.776427	0.827558	0.833241	1.19533
Gtf3a	-2.768	-2.561	2.43028	2.86967		Atf4	-1.7936	-1.8671	3.767	3.35952		Atf4	-1.7936	-1.8309	3.767	3.51004		Ppm1g	-1.2047	-2.9907	3.64782	3.50031
Psmb5	-4.0661	-3.9278	2.23396	1.96638		Serbp1	-0.49068	-0.24397	3.767	0.607013		Serbp1	-0.49068	0.64994	3.767	1.58469		Srebf2	-0.86875	-1.9358	3.64782	3.50031
Polr2f	-3.8697	-3.6194	2.43028	2.75252		Prpf40a	-0.86246	-0.66398	3.767	2.7073		Prpf40a	-0.86246	0.91126	3.767	0.873989		Ndufs2	-0.86208	-0.92496	3.64782	2.44033
Rpsa	-4.6209	-4.3909	2.43028	1.98519		Ddx39b	-1.2473	-1.0756	3.767	3.64782		Ddx39b	-1.2473	0.35561	3.767	4.34e-07		Lss	-0.56939	-1.2058	3.12321	3.78252
Ell	-3.4242	-3.2209	2.43028	2.45792		Acaca	-1.6336	-1.7404	3.24949	3.20831		Acaca	-1.6336	-2.1576	3.24949	3.1707		Fus	-0.56018	-1.949	3.12321	3.23136
Twistnb	-4.3079	-3.9619	2.40682	2.49093		Hdac1	-1.0852	-0.70465	3.24949	3.12321		Hdac1	-1.0852	-1.6523	3.24949	2.34544		Hdac1	-0.70465	-0.96705	3.12321	2.56495
Cops5	-3.9106	-3.6702	2.40682	1.99443		G6pdx	-1.6843	-0.72768	3.767	1.00593		G6pdx	-1.6843	-3.3594	3.767	3.1707		Inpp5k	-0.96432	-1.7714	3.64782	3.36251
Rps2	-5.6944	-5.9358	2.43028	2.27238		Lrpprc	-0.72031	-0.74466	3.767	2.89894		Lrpprc	-0.72031	-1.0093	3.767	0.658097		Acly	-1.0823	-2.1716	3.64782	2.73826
Cenpm	-3.4759	-3.7469	2.38112	2.48986		Dhx30	-0.62721	-0.35194	3.767	0.43143		Dhx30	-0.62721	0.53043	3.767	0.389211		Dnm2	-1.7821	-3.6877	3.64782	2.47173
Prpf8	-4.5878	-5.5277	2.18396	2.16456		Eef1e1	-2.2208	-0.96138	3.767	1.13102		Eef1e1	-2.2208	-2.1116	3.767	1.9184		Hmgcr	-1.8182	-1.3435	3.02319	2.14454
Trim28	-2.7963	-1.9522	2.23396	1.46347		Ndufs3	-0.95831	-0.76165	3.767	2.51357		Ndufs3	-0.95831	-0.11628	3.767	4.34e-07		Qrich1	-0.63295	-1.6634	3.35952	3.78252
Magoh	-3.6861	-5.1904	2.21424	2.26297		Aifm1	-0.54722	-0.4375	3.767	2.20607		Aifm1	-0.54722	-0.29264	3.767	0.108508		Chp1	-1.0682	-1.4632	3.35952	1.52858
Exosc10	-4.7416	-4.3649	2.17705	2.16456		Ptpn2	-0.54717	-0.19807	3.767	0.464217		Ptpn2	-0.54717	3.7603	3.767	3.88606		Dlst	-0.91629	-0.89916	3.35952	2.36482
Thoc3	-3.8905	-3.2388	2.17063	1.98519		Cdk13	-0.70943	-0.41405	3.40782	1.17104		Cdk13	-0.70943	1.5912	3.40782	2.91364		Lig1	-0.43391	-1.614	2.94539	2.44322
Aatf	-2.5634	-1.9754	2.16475	1.70586		Acly	-0.81859	-1.0823	3.40782	3.64782		Acly	-0.81859	0.14474	3.40782	4.34e-07		Rbm5	-0.33418	-0.20085	3.35952	0.651487
Dhx15	-3.2443	-3.6313	2.0882	2.16456		Fbxw7	-0.38296	0.075545	3.40782	0.065494		Fbxw7	-0.38296	5.6045	3.40782	3.88606		Sco2	-0.97048	-2.3952	3.35952	3.50031
Alg2	-4.0521	-4.0051	2.12517	2.75252		Wdr26	-0.69194	-0.0079696	3.40782	4.34e-07		Wdr26	-0.69194	-0.94474	3.40782	1.58206		Dicer1	-0.56442	0.061808	3.35952	4.34e-07
Txnl4a	-3.2564	-3.4719	2.21424	2.36978		Sco2	-1.398	-0.97048	3.40782	3.35952		Sco2	-1.398	-2.3888	3.40782	2.79833		Kif4	-0.32133	-1.1252	3.35952	3.78252
Uba52	-5.385	-4.254	2.0882	1.98519		Phf12	-0.95171	-0.19745	3.40782	4.34e-07		Phf12	-0.95171	-4.747	3.40782	2.28366		Atf4	-1.8671	-0.82635	3.35952	1.01762
Ncl	-3.529	-2.8513	2.08582	2.10226		Grb2	-0.62277	-0.29932	2.93592	4.34e-07		Grb2	-0.62277	0.36954	2.93592	0.0721622		Kif18a	-0.65903	-1.3245	3.35952	3.36251
Thoc6	-2.5969	-2.3774	2.08349	2.06339		Pik3ca	-0.59989	-0.49588	2.89894	2.40066		Pik3ca	-0.59989	-0.92533	2.89894	1.17361		Ubp1	-0.75772	-1.9422	3.35952	3.78252
Xpo1	-2.9579	-2.9481	2.05507	2.33255		Pcgf1	-1.087	0.056309	3.40782	0.00576074		Pcgf1	-1.087	0.32529	3.40782	0.120596		Sod1	-1.9911	-4.9164	3.35952	2.04978
Skiv2l2	-5.5357	-4.5263	2.08134	1.98519		Coasy	-1.3805	-0.52534	3.40782	1.03641		Coasy	-1.3805	-1.5784	3.40782	1.13793		Utf1	-0.37849	-0.7153	3.20831	2.25555
Mcrs1	-2.7637	-3.7212	2.05507	3.15058		Trim71	-0.57092	-0.1115	3.40782	4.34e-07		Trim71	-0.57092	0.7432	3.40782	1.15168		Igf2bp1	-0.37564	-1.0335	3.20831	3.78252
Psmb2	-2.6891	-4.2794	2.05507	2.49093		Tcf3	-0.26188	0.1991	3.24949	1.11502		Tcf3	-0.26188	2.1329	3.24949	3.88606		Ndc1	-0.37753	-1.989	3.20831	3.36251
Rnf8	-3.2937	-3.4723	2.05507	1.93843		Ndufs2	-0.65529	-0.86208	3.24949	3.64782		Ndufs2	-0.65529	0.35435	3.24949	0.0450762		Smg6	-0.3387	-1.2342	3.20831	2.39946
Pabpc1	-2.89	-2.6358	2.05507	1.65902		Ctbp2	-0.44869	0.01313	3.24949	4.34e-07		Ctbp2	-0.44869	1.6204	3.24949	3.88606		Syvn1	-0.58371	-0.42402	3.20831	1.01762
Cpsf3l	-3.0652	-4.156	2.05507	1.95589		Hinfp	-1.0781	-1.0349	3.24949	3.12321		Hinfp	-1.0781	-1.2674	3.24949	1.5304		Cebpg	-0.53536	-1.289	3.12321	3.50031
Bub3	-4.5329	-4.4037	2.05507	1.85186		Ep300	-0.68912	0.010861	3.12321	4.34e-07		Ep300	-0.68912	0.50683	3.12321	0.696914		Hinfp	-1.0349	-1.7069	3.12321	1.85217
Snrpd2	-5.7699	-4.824	2.05507	1.98519		Strap	-0.82212	-0.074732	3.12321	0.00157282		Strap	-0.82212	1.5659	3.12321	2.0148		Morc2a	-0.71191	-2.9791	3.12321	2.98674
Esrrb	-3.4645	-2.907	2.05507	1.91981		Ecsit	-0.75742	-1.2377	2.89894	2.60642		Ecsit	-0.75742	0.33271	2.89894	4.34e-07		Fdps	-1.3913	-1.613	2.56992	1.78394
Psmc5	-3.4696	-3.6288	2.05507	2.03706		Fdps	-1.7142	-1.3913	2.60642	2.56992		Fdps	-1.7142	-2.2744	2.60642	1.50277		Abi1	-0.6223	-0.17918	2.89894	4.34e-07
Atp5o	-2.7426	-2.6849	2.05507	2.27238		Ezh2	-0.6741	-0.20248	2.89894	4.34e-07		Ezh2	-0.6741	0.49224	2.89894	0.696914		Lrpprc	-0.74466	-1.38	2.89894	2.16355
Rrp12	-3.6003	-3.2213	2.05507	1.92771		Ppp6c	-0.75989	-1.9041	2.89894	3.64782		Ppp6c	-0.75989	-1.421	2.89894	1.15839		Actr8	-0.47042	-1.7194	2.89894	2.98674
Telo2	-2.732	-3.1657	2.05507	1.93843		Ppm1g	-1.2109	-1.2047	2.85356	3.64782		Ppm1g	-1.2109	-2.123	2.85356	2.28366		Coq7	-0.38264	-0.38835	2.56992	1.14704
Eif4e	-3.5986	-4.2848	2.05507	2.27238		Kat7	-0.84116	0.16624	2.85356	4.34e-07		Kat7	-0.84116	-0.096341	2.85356	0.00869106		Ppp2r1a	-0.62718	-1.4665	2.56992	2.66374
Rpl19	-5.8597	-5.1784	2.05507	1.98519		Rprd1b	-0.76829	-0.61764	2.81531	0.343923		Rprd1b	-0.76829	0.39359	2.81531	0.0382653		Hdac8	-0.48921	-2.0229	2.55021	3.50031
Top1	-2.2911	-2.4346	2.05507	2.16052		Cox4i1	-0.64446	-0.53145	2.81531	2.01224		Cox4i1	-0.64446	-0.94464	2.81531	1.31506		Adrm1	-0.58671	-1.4173	2.79102	1.56422
Actl6a	-2.4063	-2.2212	2.05507	1.78577		Ppp2r3c	-0.58487	-1.0782	2.78995	3.64782		Ppp2r3c	-0.58487	-1.3752	2.78995	2.12592		Fyn	-0.51441	-0.12411	2.51357	0.0265156
Mdm2	-4.3469	-3.7068	2.05507	1.75555		Rexo2	-0.45033	-0.24024	2.78995	4.34e-07		Rexo2	-0.45033	-0.56434	2.78995	0.331917		Adam10	-0.40816	-2.3101	2.51357	3.78252
Rptor	-2.8308	-2.7169	2.05507	1.70586		Sod1	-2.1074	-1.9911	2.78995	3.35952		Sod1	-2.1074	-4.8738	2.78995	1.84239		Notch1	-0.31907	-1.5385	2.51357	3.78252
Ruvbl1	-3.6683	-3.929	2.05507	2.06233		Zeb1	-0.53614	0.030965	2.75399	4.34e-07		Zeb1	-0.53614	-0.41471	2.75399	0.368653		Prpf40a	-0.66398	-0.6223	2.7073	0.35657
Birc5	-4.7534	-4.3144	2.05507	2.08202		Snai1	-0.72665	0.066293	2.72886	4.34e-07		Snai1	-0.72665	-0.57639	2.72886	0.315473		Ecsit	-1.2377	-1.3473	2.60642	1.75604
Bop1	-3.2195	-4.064	2.05507	2.39083		Cnot8	-0.59459	0.16736	2.72886	4.34e-07		Cnot8	-0.59459	2.2879	2.72886	3.88606		Ndufs3	-0.76165	-1.1047	2.51357	1.97943
Plk1	-3.8852	-5.019	2.05507	2.16456		Carm1	-0.40495	-0.60897	2.43938	3.64782		Carm1	-0.40495	-1.3334	2.43938	3.51004		Cs	-0.51839	-1.017	2.51357	2.47173
Rps8	-4.9098	-3.7853	2.05507	1.91385		Hira	-1.0958	-0.78828	2.43938	0.648497		Hira	-1.0958	0.25028	2.43938	4.34e-07		Pik3ca	-0.49588	-1.4127	2.40066	2.25806
Timm50	-4.5622	-4.6889	2.05507	2.86967		Nsun2	-0.42258	-0.2056	2.41072	0.176665		Nsun2	-0.42258	-1.0693	2.41072	1.59237		Tecr	-0.90642	-2.3509	2.47808	2.6517
Phb	-3.4765	-3.629	2.05507	1.70586		Trit1	-0.53748	-0.4956	2.33753	1.65724		Trit1	-0.53748	0.26517	2.33753	4.34e-07		Dcps	-0.93221	-1.0292	2.42806	0.582127
Diexf	-4.5725	-4.6961	2.05507	1.98519		Cebpg	-0.56349	-0.53536	2.33753	3.12321		Cebpg	-0.56349	-2.764	2.33753	3.51004		Impdh2	-0.31224	-0.50167	2.3244	1.91768
Rpl30	-4.4573	-4.3586	2.03934	1.91385		Xpo5	-0.62292	-0.49388	2.33753	0.731481		Xpo5	-0.62292	-1.1847	2.33753	3.51004		Dclre1b	-0.76065	-2.8737	2.35252	2.61547
Polr2e	-3.7682	-3.6803	2.03934	1.98519		C1qbp	-1.3692	-0.78088	2.33753	1.75483		C1qbp	-1.3692	-3.1109	2.33753	1.20233		Mrpl40	-0.68876	-1.0705	2.35252	1.95421
Eif1ad	-4.7144	-5.0378	2.03934	2.00771		Pggt1b	-0.5289	-0.53912	2.28216	2.23928		Pggt1b	-0.5289	-1.8782	2.28216	0.898198		Slc30a9	-0.87728	-1.4568	2.3244	1.28544
Rpl3	-4.9211	-3.3714	2.03882	1.78577		Ppil1	-0.66727	-0.26925	2.33753	0.0641538		Ppil1	-0.66727	-0.75172	2.33753	0.343323		Pggt1b	-0.53912	-2.4805	2.23928	2.56495
Lsg1	-3.3326	-3.0785	1.98397	1.8467		Utf1	-0.74089	-0.37849	2.30539	3.20831		Utf1	-0.74089	-0.86234	2.30539	0.890911		Smg5	-0.52323	-0.95228	2.29328	1.71072
Rpl21	-3.3124	-5.2391	1.9577	1.98519		Cul5	-0.8122	0.25719	2.2876	0.259093		Cul5	-0.8122	1.0522	2.2876	1.46832		Strip1	-0.6175	-0.38933	2.25422	0.142505
Rpl15	-5.6141	-3.9423	1.9577	1.93843		Gars	-1.3571	-0.0063614	2.22519	4.34e-07		Gars	-1.3571	-1.6876	2.22519	0.0890556		Aifm1	-0.4375	-1.3148	2.20607	3.50031
Psma6	-3.8101	-3.9386	1.95499	1.93843		Slc30a9	-0.77852	-0.87728	2.17607	2.3244		Slc30a9	-0.77852	-0.93378	2.17607	0.693108		Tubb4b	-0.28525	-0.51298	2.14086	1.79874
Taf12	-4.5704	-4.9406	2.05507	2.33255		Ube2a	-0.395	-0.049271	2.14874	4.34e-07		Ube2a	-0.395	-0.2807	2.14874	0.153117		Wasl	-0.33698	-0.68434	2.15101	2.53136
Rrm2	-3.4253	-4.431	1.95499	1.92771		Txn2	-0.86747	-0.59779	2.14655	1.11807		Txn2	-0.86747	-1.5871	2.14655	0.866113		Mat2a	-0.8934	-1.129	2.12022	1.66766
Rrm1	-2.2202	-3.2348	1.9514	2.66434		Cdk2	-0.23688	-0.079052	2.12396	4.34e-07		Cdk2	-0.23688	0.27872	2.12396	0.209073		Strn3	-0.37844	-0.052962	2.12022	4.34e-07
Polr3e	-3.0848	-3.1021	1.95499	1.98519		Hsd17b10	-1.4665	0.19721	2.12396	4.34e-07		Hsd17b10	-1.4665	-4.3263	2.12396	1.33099		Nacc1	-0.50307	-1.5326	2.12022	3.36251
Brap	-3.1786	-2.9049	1.9514	1.98519		Skp2	-0.73239	-0.38302	2.12925	0.922792		Skp2	-0.73239	-1.9566	2.12925	2.08349		Hes1	-0.29799	-1.7634	2.11856	3.78252
Ssu72	-3.6873	-4.2607	1.94784	1.92771		E2f6	-0.70748	0.0074702	2.12396	4.34e-07		E2f6	-0.70748	0.089468	2.12396	4.34e-07		Chtf8	-0.58719	-1.3114	2.02914	0.929951
Mak16	-2.8832	-2.8854	1.94784	2.08202		Polg2	-0.37834	0.036515	2.11537	4.34e-07		Polg2	-0.37834	-1.3444	2.11537	0.437677		Xrn1	-0.50243	-0.84267	2.02328	1.18169
Eif2b5	-3.7811	-4.0652	1.94784	1.92771		Cabin1	-0.42284	-0.17244	2.11385	4.34e-07		Cabin1	-0.42284	-0.070201	2.11385	4.34e-07		Cox4i1	-0.53145	-0.95373	2.01224	2.53136
Pafah1b1	-3.7562	-3.6392	1.94784	1.98519		Slc25a1	-0.43496	-0.85254	2.06748	3.64782		Slc25a1	-0.43496	-0.76424	2.06748	2.58004		Ppp6r3	-0.46337	-1.2814	1.96718	2.25806
Taf1	-2.6962	-2.7977	1.94784	2.16456		Zfp423	-0.42875	-0.28447	2.06748	0.932966		Zfp423	-0.42875	0.070417	2.06748	4.34e-07		Kmt2b	-1.3961	-0.75902	1.96293	0.583702
Rpl13a	-5.4864	-4.5236	1.94784	1.64355		Arid1a	-0.70491	-0.26079	1.97741	0.0649343		Arid1a	-0.70491	0.5646	1.97741	0.262798		Ppp2r4	-1.0071	-2.7572	1.9197	2.51272
Hspa9	-4.1512	-4.8682	1.94784	1.98519		Naa38	-0.48237	-0.43875	1.93312	1.50617		Naa38	-0.48237	-2.0438	1.93312	3.51004		Uchl5	-0.61715	-2.2893	1.88502	3.50031
Wdhd1	-4.4847	-5.0338	1.94784	1.85186		Cdk8	-0.63468	-0.46313	1.87144	1.7915		Cdk8	-0.63468	0.35358	1.87144	0.0580123		Med25	-0.55229	1.1544	1.87144	3.39903
Cnot3	-3.8046	-4.2322	1.94784	2.08202		Smg6	-0.38351	-0.3387	1.83464	3.20831		Smg6	-0.38351	-0.08517	1.83464	4.34e-07		Kmt2c	-0.45192	-1.2962	1.85505	3.78252
Ddx54	-4.2147	-4.1125	1.9387	1.74194		Usp10	-0.72456	-0.40241	1.83464	0.312282		Usp10	-0.72456	-0.59268	1.83464	0.650022		Dld	-0.80452	-1.7577	1.82664	2.17816
Rps27a	-3.6138	-4.2069	1.9387	1.98519		Dlst	-0.43765	-0.91629	1.79992	3.35952		Dlst	-0.43765	-0.25551	1.79992	0.0643754		Smg7	-0.50505	-0.81052	1.82507	1.81967
Nxt1	-3.6835	-4.8695	1.9387	1.93843		Tufm	-0.46179	-0.41648	1.79992	0.870223		Tufm	-0.46179	-1.2324	1.79992	0.468187		Zmym4	-0.316	-0.50811	1.80452	0.516582
Ggps1	-2.9956	-3.5991	1.9227	1.98519		Kif2c	-0.83714	-0.41498	1.79992	0.373468		Kif2c	-0.83714	-1.8463	1.79992	0.584841		Cdk8	-0.46313	0.31095	1.7915	4.34e-07
Psma5	-3.5097	-3.458	1.9387	1.9024		Sbds	-0.86929	-0.50591	1.79312	0.0046022		Sbds	-0.86929	-1.2662	1.79312	0.510797		Rb1cc1	-0.38983	-0.18298	1.80452	4.34e-07
Imp4	-3.5148	-3.6456	1.93543	1.98519		Ufsp2	-0.48156	-0.46624	1.78739	0.369705		Ufsp2	-0.48156	-0.54802	1.78739	0.315473		Clstn1	-0.42016	0.11683	1.80452	4.34e-07
Emg1	-4.5387	-3.5299	1.9323	1.70185		Dclre1b	-0.89968	-0.76065	1.78739	2.35252		Dclre1b	-0.89968	-1.0618	1.78739	0.584511		Edf1	-0.52929	-1.2702	1.80452	3.78252
Cdk1	-4.5709	-4.08	1.91808	2.48986		Asf1a	-0.19487	-0.12391	1.78739	0.932966		Asf1a	-0.19487	0.71335	1.78739	2.41669		Kmt2a	-0.19982	-0.53373	1.75771	1.39301
Rps6	-3.8316	-4.8119	1.92922	1.96924		Dazap1	-0.53346	-0.38278	1.77853	1.05366		Dazap1	-0.53346	-0.59301	1.77853	0.960876		Atg14	-0.41977	-0.17796	1.79615	4.34e-07
Nol9	-3.4607	-3.2594	1.9227	1.98519		Ndufb5	-0.58627	-0.42375	1.76068	0.933887		Ndufb5	-0.58627	0.2106	1.76068	4.34e-07		Ccnd3	-0.20312	-0.053604	1.75061	4.34e-07
Eftud2	-3.0975	-3.1985	1.9227	1.96638		Setd1b	-0.67135	0.026786	1.76068	4.34e-07		Setd1b	-0.67135	1.6533	1.76068	3.88606		Usb1	-0.82559	-1.1968	1.79615	1.38569
Rps25	-4.6445	-5.3503	1.9227	1.91385		Ccnc	-0.53966	-0.90382	1.76068	1.22687		Ccnc	-0.53966	-0.073895	1.76068	0.30607		Glrx5	-0.34313	-1.258	1.79615	2.66374
Prkrir	-2.8769	-3.787	1.9227	2.00771		Acad9	-0.89685	-0.81513	1.76068	0.984628		Acad9	-0.89685	-0.24083	1.76068	0.0947105		Ppp2ca	-0.87106	-1.5413	1.79615	1.34299
Spc24	-3.3166	-2.829	1.9227	1.78577		Usp7	-2.5231	-0.20193	1.83464	4.34e-07		Usp7	-2.5231	-3.3006	1.83464	0.442535		Tnpo1	-0.29844	-0.36325	1.73684	0.715671
Polb	-3.3599	-4.3643	1.918	2.15304		Ugp2	-0.37989	-0.051745	1.6821	4.34e-07		Ugp2	-0.37989	-0.45033	1.6821	0.0388296		Nufip2	-0.38851	-1.2707	1.79615	1.24242
Rpl37a	-5.3149	-5.5033	1.91808	1.92771		Ufl1	-0.34478	-0.32244	1.6821	0.927133		Ufl1	-0.34478	-0.41215	1.6821	0.369068		Pias4	-0.33204	-1.0091	1.7915	2.35527
Ppp2r4	-2.8107	-1.9088	1.91808	1.5164		Otub1	-1.0936	-1.1766	1.67481	1.37411		Otub1	-1.0936	-0.91397	1.67481	0.403234		Ilf3	-0.37399	-1.9171	1.77042	3.78252
Lig3	-2.3279	-3.1286	1.91564	1.78577		Kdm5c	-0.43767	0.027591	1.67481	4.34e-07		Kdm5c	-0.43767	-1.3035	1.67481	1.17361		C1qbp	-0.78088	-2.138	1.75483	2.08954
Rpl23	-5.523	-4.7394	1.918	1.95101		Mat2a	-1.0805	-0.8934	1.60171	2.12022		Mat2a	-1.0805	-2.3752	1.60171	1.73974		Edc4	-0.32543	-0.77743	1.75431	1.73776
Fbxo5	-2.6991	-3.0239	1.918	1.65902		Cggbp1	-0.37127	-0.060487	1.61932	4.34e-07		Cggbp1	-0.37127	0.22528	1.61932	4.34e-07		Bard1	-1.1875	-3.3137	1.75382	0.610055
Psmb6	-4.0456	-3.39	1.918	1.73665		Mga	-0.79531	0.1963	1.61932	4.34e-07		Mga	-0.79531	0.021311	1.61932	4.34e-07		Sephs1	-0.59024	-2.519	1.75061	3.78252
Ankrd11	-4.0121	-3.233	1.918	1.68443		Actb	-0.70142	-0.6141	1.61678	0.914727		Actb	-0.70142	0.85582	1.61678	0.478888		Manf	-0.40387	-0.2382	1.73684	0.299056
Zfp574	-3.7347	-3.3255	1.918	1.91385		Ddx6	-0.81858	-0.62977	1.59491	0.15543		Ddx6	-0.81858	-1.2639	1.59491	0.627753		Ppm1a	-0.28982	0.11625	1.72619	4.34e-07
Tut1	-3.6617	-5.3684	1.918	1.98519		Ppp4c	-1.2081	-1.1083	1.58391	4.34e-07		Ppp4c	-1.2081	-2.821	1.58391	0.613055		Mdm4	-0.40384	-1.2055	1.63095	2.66374
Yars	-5.3498	-3.6209	1.918	1.65275		Mapk14	-0.34859	-0.12302	1.54322	4.34e-07		Mapk14	-0.34859	-0.10304	1.54322	0.0915268		Pphln1	-0.63502	-2.3379	1.68173	3.78252
Dhx33	-3.0887	-2.717	1.918	1.65902		Dcp1a	-0.32505	-0.42338	1.54338	1.61782		Dcp1a	-0.32505	-0.28182	1.54338	0.042105		Trit1	-0.4956	-1.0967	1.65724	2.15883
Krr1	-4.1565	-4.2063	1.91038	2.33255		Ccnk	-0.63677	0.070923	1.5405	4.34e-07		Ccnk	-0.63677	2.1707	1.5405	2.41669		Commd5	-0.28593	-0.96578	1.65088	3.36251
Txnrd1	-2.1629	-2.3093	1.88733	1.98519		Pias4	-0.57412	-0.33204	1.52166	1.7915		Pias4	-0.57412	-0.85995	1.52166	1.06772		Dcp2	-0.49842	-1.2262	1.63182	1.5913
Rps14	-4.3309	-4.339	1.90957	2.08202		Morc2a	-0.70388	-0.71191	1.5169	3.12321		Morc2a	-0.70388	-1.252	1.5169	0.847886		Srrm1	-0.45715	-0.68153	1.63095	0.351206
Polr1a	-3.5051	-3.2088	1.90957	1.71609		Atg14	-0.44247	-0.41977	1.49723	1.79615		Atg14	-0.44247	-0.67642	1.49723	1.5304		Helq	-0.60571	-1.737	1.63095	1.68344
Lin9	-2.0813	-1.7931	1.90957	1.4372		Rnf7	-0.40092	0.28308	1.48636	0.561939		Rnf7	-0.40092	1.2632	1.48636	2.02475		Chtf18	-0.50092	-1.8532	1.63095	2.0792
Polr1b	-3.0788	-3.5401	1.90046	1.78577		Tceb2	-0.83897	0.77656	1.47003	2.7263		Tceb2	-0.83897	-2.6697	1.47003	1.31506		Zfp710	-0.42667	-0.40393	1.62847	0.649138
Cdk11b	-3.2921	-5.2445	1.90046	2.10226		Nup50	-0.48356	-0.29452	1.47003	0.879189		Nup50	-0.48356	0.12747	1.47003	4.34e-07		Bcar1	-0.75053	-0.41171	1.62456	0.605932
Dhx9	-2.3632	-3.0419	1.85752	2.51927		Cmtr2	-1.6355	-0.37514	1.46431	0.299956		Cmtr2	-1.6355	-1.3685	1.46431	0.487481		Dcp1a	-0.42338	-0.97476	1.61782	3.011
Psma1	-4.7921	-4.8939	1.90046	1.7038		Slc25a5	-0.20025	-0.0053846	1.44658	4.34e-07		Slc25a5	-0.20025	0.20487	1.44658	4.34e-07		Dcaf7	-0.97467	-0.25259	1.59874	4.34e-07
Phf5a	-5.4304	-3.9809	1.9387	1.98519		Pik3r4	-0.43298	-0.56929	1.44658	0.772484		Pik3r4	-0.43298	0.74728	1.44658	0.478888		Rnaseh2c	-0.47566	-1.7556	1.59269	2.62525
Atp5a1	-3.7324	-5.0518	1.89575	2.04537		Sfmbt2	-0.45388	-0.0678	1.43865	4.34e-07		Sfmbt2	-0.45388	-1.393	1.43865	1.74179		Ufm1	-0.35405	-0.4568	1.54642	0.328914
Trmt61a	-2.2228	-1.9638	1.89116	1.75587		Rbm10	-0.42091	-0.28422	1.42553	4.34e-07		Rbm10	-0.42091	-1.1044	1.42553	0.898198		Dpm1	-0.92126	-0.78179	1.54642	0.510842
Utp15	-4.5655	-3.7003	1.88753	1.90932		Arid4a	-0.23342	-0.079554	1.35638	4.34e-07		Arid4a	-0.23342	-0.47872	1.35638	1.1535		Ccne1	-0.1594	-0.13548	1.51674	0.507199
Pold2	-3.6664	-4.0431	1.88753	1.52418		Ilf3	-0.45216	-0.37399	1.35638	1.77042		Ilf3	-0.45216	-0.59033	1.35638	0.553076		Ankrd28	-0.58944	-0.59719	1.53693	0.576163
Rtcb	-3.6598	-3.5935	1.88733	1.73255		Pan2	-0.36517	0.075584	1.35073	4.34e-07		Pan2	-0.36517	0.15268	1.35073	4.34e-07		Mbtd1	-0.84245	-2.4517	1.52107	1.01975
Tubg1	-3.2777	-3.2242	1.88733	1.98519		Bcor	-0.77211	0.23284	1.3259	0.111409		Bcor	-0.77211	-0.013131	1.3259	4.34e-07		Naa38	-0.43875	-1.3539	1.50617	2.53136
Sepsecs	-2.7818	-3.212	1.88559	1.56016		Uchl5	-0.60927	-0.61715	1.3259	1.88502		Uchl5	-0.60927	-1.4898	1.3259	1.84239		N4bp1	-0.49421	-0.92723	1.48991	1.09468
Rps4x	-3.5679	-3.6987	1.87654	2.27238		Cdk4	-0.27255	-0.37242	1.31227	1.4187		Cdk4	-0.27255	-0.27023	1.31227	0.660278		Smarcb1	-0.36209	-0.70721	1.47932	1.20272
Rpl14	-3.2362	-3.6278	1.85933	1.59195		Ncoa6	-0.22753	-0.077335	1.31155	4.34e-07		Ncoa6	-0.22753	0.73604	1.31155	3.15058		Ftsj2	-0.56542	-1.1242	1.44883	1.85217
Tsen54	-2.9594	-3.569	1.85933	1.72793		Lmnb1	-0.41394	-0.19462	1.31151	0.59073		Lmnb1	-0.41394	0.17808	1.31151	4.34e-07		Cdk4	-0.37242	-0.48692	1.4187	1.32207
Mcm6	-2.7785	-3.8127	1.79569	1.98519		Cnot1	-0.42846	-0.25083	1.21281	0.459468		Cnot1	-0.42846	-0.045673	1.21281	4.34e-07		Zfp281	-0.31828	-0.85462	1.42327	1.96206
Snrpf	-5.097	-4.5084	1.85752	1.95589		Mecr	-0.76029	-0.77583	1.20933	0.46641		Mecr	-0.76029	-1.907	1.20933	0.383797		Pfdn5	-0.51817	-2.2994	1.4187	1.14509
Polr2j	-4.1268	-2.9916	1.85752	1.74194		Ewsr1	-0.55717	0.10628	1.1981	4.34e-07		Ewsr1	-0.55717	0.20091	1.1981	4.34e-07		Srsf10	-1.0562	-2.7777	1.4187	1.09742
Phax	-3.7388	-4.3279	1.84285	1.77882		Tsfm	-0.76875	-0.74587	1.1981	0.768686		Tsfm	-0.76875	-2.5986	1.1981	0.620803		Ahcy	-0.58997	-1.5418	1.38129	1.16473
Psmd8	-4.8309	-5.5097	1.84285	1.59305		Kif4	-0.23305	-0.32133	1.1981	3.35952		Kif4	-0.23305	-0.81689	1.1981	1.59123		Otub1	-1.1766	-4.1614	1.37411	2.36482
Ube2i	-4.9173	-3.4854	1.84285	1.65214		Rbm39	-0.74821	-0.34015	1.1981	0.594604		Rbm39	-0.74821	0.096152	1.1981	4.34e-07		Pus3	-0.22082	-0.43502	1.36928	0.344238
H2afz	-3.5513	-3.3938	1.84263	1.79431		Chchd1	-0.24415	-0.28348	1.19001	0.581248		Chchd1	-0.24415	0.024662	1.19001	4.34e-07		Rbm12	-0.46849	-0.98857	1.34941	1.15663
Ints3	-5.2806	-3.6463	1.82924	1.65214		Rbm12	-0.29544	-0.46849	1.19001	1.34941		Rbm12	-0.29544	-0.46116	1.19001	0.437677		Lig3	-0.47706	-1.4551	1.33414	2.07551
Ppp2r1a	-2.1789	-2.0463	1.76645	1.52034		Inpp5k	-0.39271	-0.96432	1.18657	3.64782		Inpp5k	-0.39271	-0.46844	1.18657	0.635143		Hsbp1	-0.79331	-0.42266	1.34507	4.34e-07
Tdg	-3.2588	-2.4332	1.82229	1.46884		Flii	-0.34484	0.042003	1.14305	4.34e-07		Flii	-0.34484	-0.43129	1.14305	0.273009		Ndufb4	-0.50771	-0.64066	1.34413	1.3443
Rpl7	-3.8919	-5.0635	1.81747	1.84061		Cyc1	-0.64339	-0.34808	1.13424	0.437636		Cyc1	-0.64339	-0.73268	1.13424	0.458012		Shoc2	-0.48015	-0.4735	1.32979	0.158907
Cdt1	-3.632	-2.613	1.81276	1.31958		Ints10	-0.38641	-0.3977	1.11569	1.01737		Ints10	-0.38641	-0.97639	1.11569	0.625627		Rrp8	-0.49263	-1.0799	1.32979	1.50769
Taf1c	-2.6221	-3.4608	1.81192	1.77882		Nup188	-0.53032	-0.12564	1.11521	4.34e-07		Nup188	-0.53032	0.4068	1.11521	0.0216985		Maml1	-0.36771	-0.39222	1.32979	0.502349
Tardbp	-2.723	-2.9324	1.80184	1.59024		Fgfr2	-0.25517	-0.35613	1.09459	3.35952		Fgfr2	-0.25517	-0.21461	1.09459	0.0312724		Bod1l	-0.47046	-2.8526	1.31389	3.78252
Fdps	-1.9227	-1.323	1.76346	1.54153		Son	-0.43495	-0.0018249	1.0831	4.34e-07		Son	-0.43495	-0.95103	1.0831	0.292253		Fbxo3	-0.39676	-0.14619	1.29988	4.34e-07
Rps18	-4.7369	-4.1977	1.79148	1.91385		Ctdnep1	-0.5035	-0.10885	1.04268	4.34e-07		Ctdnep1	-0.5035	-0.56413	1.04268	0.467113		Gnl1	-0.4022	-0.60844	1.27723	0.45617
Hdac1	-1.5223	-1.3022	1.75444	1.63695		Uqcc2	-0.75699	-0.1192	1.00617	4.34e-07		Uqcc2	-0.75699	-1.5363	1.00617	0.898198		Slc16a3	-0.27015	-0.14926	1.25496	4.34e-07
Kpna2	-2.5158	-1.5623	1.78047	0.956202		Dcp2	-0.57449	-0.49842	1.0039	1.63182		Dcp2	-0.57449	-0.15844	1.0039	4.34e-07		Maf1	-0.24434	0.33653	1.25426	0.420021
Thoc5	-2.2568	-3.0546	1.77656	1.89534		Ppp6r3	-0.55372	-0.46337	0.990124	1.96718		Ppp6r3	-0.55372	-1.1399	0.990124	0.487105		Ccnc	-0.90382	-0.25342	1.22687	0.0919876
Rps3	-4.1252	-5.1273	1.76942	1.65214		Adrm1	-0.59817	-0.58671	0.984452	2.79102		Adrm1	-0.59817	-2.0218	0.984452	0.992982		Mtpn	-0.17277	-0.054954	1.17104	4.34e-07
Rpl4	-3.8597	-4.4654	1.7685	1.98519		Memo1	-0.35314	-0.027909	0.984452	4.34e-07		Memo1	-0.35314	0.99897	0.984452	2.01448		Cdk13	-0.41405	0.34597	1.17104	0.833925
Rsl1d1	-3.4647	-2.9152	1.7685	1.78577		Prune	-0.27854	-0.052891	0.978059	4.34e-07		Prune	-0.27854	0.46134	0.978059	0.36792		Ddx11	-0.99467	-3.5673	1.17104	1.39197
Nubp2	-2.7741	-2.8817	1.76346	1.79431		Spop	-0.16512	0.27342	0.928995	2.89177		Spop	-0.16512	3.997	0.928995	3.88606		Fbxw11	-0.45067	-1.4776	1.16775	1.79038
Mtor	-3.1108	-2.496	1.74533	1.10415		Mdm4	-0.34178	-0.40384	0.923072	1.63095		Mdm4	-0.34178	-0.88593	0.923072	1.00737		Setd1a	-0.38744	-1.0029	1.15826	2.96698
Nfs1	-3.3754	-4.2717	1.76346	2.1567		Slc3a2	-0.36291	-0.28321	0.959588	0.525895		Slc3a2	-0.36291	-0.64756	0.959588	0.693108		Pou3f1	-0.10426	0.19346	1.15826	1.05879
Tada3	-3.142	-2.0801	1.76346	1.53235		Fbxw11	-0.30821	-0.45067	0.958659	1.16775		Fbxw11	-0.30821	-0.63167	0.958659	1.15839		Pot1a	-1.2616	-0.070717	1.15826	4.34e-07
Nanog	-4.2089	-4.3158	1.76346	1.70185		Actr8	-0.31488	-0.47042	0.958659	2.89894		Actr8	-0.31488	-0.72117	0.958659	0.437677		Rragc	-0.2146	0.67526	1.1556	2.16704
Hdac3	-2.1992	-2.2989	1.74108	1.70586		Dhfr	-1.0483	-0.1763	0.911804	0.111409		Dhfr	-1.0483	-1.2771	0.911804	0.194443		Terf2	-1.1779	-3.166	1.15074	1.07452
Gins3	-2.418	-2.833	1.76346	1.77882		Zfp217	-0.47624	-0.087204	0.945375	0.0100734		Zfp217	-0.47624	0.19645	0.945375	4.34e-07		Wipi2	-0.36223	-0.15055	1.13102	4.34e-07
Tsen2	-2.84	-3.1359	1.76346	1.70185		Coq7	-0.16193	-0.38264	0.894251	2.56992		Coq7	-0.16193	0.62184	0.894251	1.06812		Eef1e1	-0.96138	-0.68237	1.13102	0.230113
Parp1	-3.4317	-2.2314	1.73715	1.49761		Mapk1	-0.26882	-0.1217	0.893435	4.34e-07		Mapk1	-0.26882	1.7427	0.893435	3.88606		Txn2	-0.59779	-1.6421	1.11807	1.83479
Puf60	-2.7587	-3.0646	1.76346	1.89705		Uba5	-0.39466	-0.37586	1.09959	1.00593		Uba5	-0.39466	-0.13073	1.09959	4.34e-07		Stra8	-0.34038	-0.20843	1.10237	4.34e-07
Psma4	-4.1862	-5.1474	1.76346	2.51357		Snrpa	-0.8263	-0.21669	0.928995	0.459468		Snrpa	-0.8263	-0.27506	0.928995	0.277145		Pfdn4	-0.37402	-0.82875	1.07903	1.56119
Gins2	-4.4621	-3.6961	1.84263	1.96638		Traip	-0.51162	-0.39339	0.928995	4.34e-07		Traip	-0.51162	-1.2906	0.928995	0.693108		Dazap1	-0.38278	-1.1873	1.05366	2.96698
Anapc15	-2.2995	-2.7452	1.76346	1.70185		Cxxc1	-0.96134	0.0077326	0.911046	4.34e-07		Cxxc1	-0.96134	-1.6234	0.911046	0.315473		Tnrc6a	-0.21576	0.20086	1.05364	0.763415
Ddx23	-3.8294	-3.5428	1.76346	1.58388		Raf1	-0.23213	-0.2448	0.824126	0.504311		Raf1	-0.23213	1.9586	0.824126	3.88606		Kif20b	-0.32361	-2.2361	1.04797	3.36251
Eaf1	-4.1032	-3.5064	1.76346	1.54153		Med9	-0.27945	-0.039685	0.873612	4.34e-07		Med9	-0.27945	-0.59797	0.873612	0.584511		Coasy	-0.52534	-0.428	1.03641	1.14704
Thap11	-3.0679	-4.0685	1.76346	1.37069		Pdpk1	-0.22825	-0.14754	0.809831	0.313646		Pdpk1	-0.22825	-0.25497	0.809831	4.34e-07		Cmtr1	-0.86101	-2.2474	1.02766	1.19654
Snrnp25	-2.6974	-3.3928	1.76346	1.93274		Emc2	-0.24078	-0.4835	0.873521	0.995214		Emc2	-0.24078	-1.0252	0.873521	0.887952		Ints10	-0.3977	-0.79911	1.01737	1.52127
Zfml	-1.4064	-1.7042	1.72395	1.65214		Mta3	-0.39285	0.15871	0.870468	4.34e-07		Mta3	-0.39285	-0.49232	0.870468	0.416192		Rac1	-0.80191	-2.0649	0.984628	0.577602
Rad54l2	-2.0658	-2.4592	1.75444	1.70586		Gatad2a	-0.35552	0.26094	0.848934	0.746643		Gatad2a	-0.35552	0.090303	0.848934	4.34e-07		G6pdx	-0.72768	-2.7518	1.00593	3.50031
Ppil2	-3.508	-3.2774	1.75444	1.45272		Sp3	-0.26378	0.097591	0.836451	4.34e-07		Sp3	-0.26378	0.84662	0.836451	0.698454		Ctnna1	-0.68235	-1.9527	0.972585	2.19997
Heatr1	-3.0361	-3.0387	1.75444	1.6001		Usp16	-0.47741	-0.031612	0.836451	4.34e-07		Usp16	-0.47741	-1.7201	0.836451	0.964726		Emc2	-0.4835	-1.3238	0.995214	1.63259
Gnb2l1	-2.807	-3.6185	1.75444	2.17777		Klhdc3	-0.392	-0.04554	0.835073	4.34e-07		Klhdc3	-0.392	-0.70204	0.835073	0.658421		Ubr5	-0.67143	-1.7259	0.984628	2.44322
Pop1	-2.3752	-3.2888	1.75444	1.85186		Lig1	-0.58978	-0.43391	0.771138	2.94539		Lig1	-0.58978	-1.1718	0.771138	1.13793		Acad9	-0.81513	-0.88715	0.984628	0.857529
Wdr92	-2.7062	-2.989	1.75444	1.57323		Rac1	-1.0718	-0.80191	0.769482	0.984628		Rac1	-1.0718	-1.9586	0.769482	0.88421		Ngrn	-0.29163	-0.50718	0.977229	0.64161
Ddx19a	-3.2628	-4.0764	1.75348	1.95101		Wnk1	-0.41297	-0.27934	0.768497	0.46641		Wnk1	-0.41297	-0.28405	0.768497	4.34e-07		Anp32b	-0.32089	-0.16585	0.972585	4.34e-07
Gapdh	-3.0382	-4.7771	1.74892	1.53235		Cs	-0.36412	-0.51839	0.824126	2.51357		Cs	-0.36412	-0.4048	0.824126	0.0629924		Hnrnph1	-0.20915	0.096107	0.972585	4.34e-07
Timm13	-3.7778	-3.4506	1.74892	1.65902		Eif2b5	-1.6345	-0.26015	0.816252	4.34e-07		Eif2b5	-1.6345	-2.0753	0.816252	0.136193		Xrcc4	-0.26009	-0.82049	0.932966	1.52314
Polr3k	-3.7268	-3.2123	1.74734	1.57863		Nup133	-0.44092	0.015453	0.808711	4.34e-07		Nup133	-0.44092	0.0042031	0.808711	4.34e-07		Xrcc6	-0.54663	-2.0712	0.96862	1.45746
Rars	-2.7472	-3.1369	1.74686	1.94127		Mrpl40	-0.47163	-0.68876	0.802764	2.35252		Mrpl40	-0.47163	-0.99913	0.802764	0.635862		Cxadr	-0.19719	0.12389	0.919089	4.34e-07
Timeless	-3.5048	-4.7135	1.74686	1.98519		Fbxo3	-0.29778	-0.39676	0.802764	1.29988		Fbxo3	-0.29778	-0.019601	0.802764	4.34e-07		Tubb5	-1.3069	-3.7349	0.905277	2.66374
Prelid1	-4.0013	-4.3256	1.74256	1.98519		Srp19	-0.45834	0.38893	0.802764	0.111409		Srp19	-0.45834	-1.3379	0.802764	0.500195		Ndufb5	-0.42375	-0.84861	0.933887	0.808488
Hist1h2ad	-5.1271	-4.8984	1.95499	1.98519		Bard1	-1.3421	-1.1875	0.802764	1.75382		Bard1	-1.3421	-0.77718	0.802764	4.34e-07		Zfp423	-0.28447	-0.22039	0.932966	0.0223381
Gtf3c5	-3.5002	-3.6133	1.73556	1.58704		Ubp1	-0.32193	-0.75772	0.796372	3.35952		Ubp1	-0.32193	0.49313	0.796372	1.03478		Asf1a	-0.12391	-0.17199	0.932966	0.518192
Cops6	-2.8511	-2.6553	1.7328	1.36424		Pfdn5	-0.8833	-0.51817	0.778312	1.4187		Pfdn5	-0.8833	-1.2182	0.778312	0.120454		Cep350	-0.38249	-0.61704	0.927133	0.562744
Pfn1	-2.6733	-3.485	1.7328	1.98519		Lemd3	-0.31031	0.062444	0.773671	4.34e-07		Lemd3	-0.31031	-0.16706	0.773671	4.34e-07		Ufl1	-0.32244	-0.45744	0.927133	0.848272
U2af1	-4.2397	-5.0914	1.73266	1.72937		Zic2	-0.21638	-0.11154	0.771138	4.34e-07		Zic2	-0.21638	1.3493	0.771138	2.22381		Skp2	-0.38302	-0.89189	0.922792	1.14844
Top3a	-4.4785	-3.9422	1.7325	1.91385		Grwd1	-0.35734	-0.51951	0.769482	4.34e-07		Grwd1	-0.35734	-0.34892	0.769482	4.34e-07		Actb	-0.6141	-0.37633	0.914727	0.206182
Aurkb	-3.3535	-4.1351	1.72753	1.92771		Chp1	-0.66339	-1.0682	0.769482	3.35952		Chp1	-0.66339	-1.1086	0.769482	0.383942		Pten	-0.12584	0.68264	0.849535	3.95861
Mecr	-3.1043	-2.9221	1.72753	1.77882		Med18	-0.52717	0.030324	0.768497	4.34e-07		Med18	-0.52717	-0.46724	0.768497	0.0180265		Nup50	-0.29452	-1.2244	0.879189	1.87628
Pfdn6	-2.6058	-2.6137	1.71708	1.70586		Tecr	-0.3969	-0.90642	0.766352	2.47808		Tecr	-0.3969	-1.2228	0.766352	0.871462		Fgfr1op	-0.23876	-0.22051	0.874558	0.592465
Zpr1	-3.0001	-3.5067	1.71702	1.85186		Trio	-0.31501	-0.28181	0.68034	0.404288		Trio	-0.31501	-0.049397	0.68034	4.34e-07		Actg1	-0.38372	-0.08531	0.874558	4.34e-07
Exosc4	-3.4329	-4.1355	1.71695	1.85186		Chmp2b	-0.24108	-0.041973	0.75313	4.34e-07		Chmp2b	-0.24108	0.64004	0.75313	0.501262		Ybey	-0.58037	-1.4316	0.871249	1.10172
Sympk	-2.6099	-3.4615	1.71462	1.8988		Rad51b	-0.3504	-0.016508	0.75313	4.34e-07		Rad51b	-0.3504	-0.072196	0.75313	4.34e-07		Tufm	-0.41648	-0.76423	0.870223	1.19067
Nol6	-2.3137	-1.9599	1.71462	1.65214		Smarcb1	-0.30642	-0.36209	0.737912	1.47932		Smarcb1	-0.30642	0.35992	0.737912	4.34e-07		Uba5	-0.37586	-0.15184	1.00593	4.34e-07
Ercc3	-4.0307	-3.9579	1.70485	1.31541		Ddx42	-0.69414	-0.38121	0.722354	4.34e-07		Ddx42	-0.69414	-1.6046	0.722354	0.613055		Mycl	-0.24581	-0.14355	0.863708	4.34e-07
Mcm9	-2.7679	-2.4636	1.70485	1.62597		Ptpn11	-0.55698	-0.29359	0.722354	4.34e-07		Ptpn11	-0.55698	1.0851	0.722354	0.886224		Ei24	-0.25829	-0.27878	0.854012	0.358351
Cdc16	-3.4223	-5.1408	1.70485	1.93843		Kdm1a	-0.475	-0.70808	0.720831	0.381801		Kdm1a	-0.475	-1.7273	0.720831	0.0842863		Pdha1	-0.1872	-0.90568	0.854012	3.50031
Rpa1	-3.6411	-3.5814	1.70485	1.98519		Med29	-0.35089	0.10249	0.720831	4.34e-07		Med29	-0.35089	-0.22354	0.720831	4.34e-07		Srek1	-0.60832	-1.6932	0.792393	1.24149
Incenp	-3.4898	-2.6667	1.70483	1.55897		Mrpl23	-1.4818	-0.1464	0.669779	4.34e-07		Mrpl23	-1.4818	-1.5484	0.669779	4.34e-07		Dmrt1	-0.18716	-0.058864	0.786775	4.34e-07
Gnl2	-3.6223	-4.0547	1.7038	1.92771		Ftsj2	-0.27723	-0.56542	0.664241	1.44883		Ftsj2	-0.27723	-0.24823	0.664241	0.238204		Mphosph6	-0.2579	-0.27751	0.785636	0.116271
Ube2c	-2.8549	-2.3889	1.7038	1.31244		Dscc1	-0.57675	-0.65388	0.66365	0.0360753		Dscc1	-0.57675	-1.6731	0.66365	0.618771		Thrap3	-0.36838	-0.84825	0.785636	0.884343
Polr2l	-4.856	-5.4689	1.7038	1.7038		Rrm2	-1.3455	-0.2875	0.66365	4.34e-07		Rrm2	-1.3455	-2.1058	0.66365	0.104328		Ints5	-0.3974	-0.049393	0.778481	4.34e-07
Nudt21	-3.319	-3.7198	1.76346	1.79431		Nfrkb	-0.43136	-0.31119	0.663264	0.614547		Nfrkb	-0.43136	-1.3093	0.663264	0.968749		Nhej1	-0.41325	-1.3378	0.773813	0.895366
Banf1	-3.2505	-5.3143	1.75451	1.98519		Rb1cc1	-0.24389	-0.38983	0.66148	1.80452		Rb1cc1	-0.24389	-0.37277	0.66148	0.282344		Pik3r4	-0.56929	-0.41268	0.772484	0.234066
Eif3g	-3.2058	-3.4211	1.69287	1.78577		Dido1	-0.19728	-0.12312	0.66148	4.34e-07		Dido1	-0.19728	-0.20444	0.66148	0.0477497		Picalm	-0.21806	0.17397	0.768686	0.0676409
Supv3l1	-3.4856	-3.7459	1.69287	1.85186		Kif18a	-0.39507	-0.65903	0.657335	3.35952		Kif18a	-0.39507	-0.92686	0.657335	0.348486		Tsfm	-0.74587	-2.179	0.768686	1.97943
Lonp1	-3.0211	-3.1777	1.64558	1.83767		Brms1	-0.40781	-0.042079	0.649899	4.34e-07		Brms1	-0.40781	-0.16042	0.649899	4.34e-07		Brap	-0.90515	-1.9985	0.767886	1.69523
Mis18a	-4.669	-4.5256	1.68708	1.76792		Maea	-0.31949	-0.096424	0.649899	4.34e-07		Maea	-0.31949	-0.55644	0.649899	0.316413		Slc7a11	-0.19264	-0.18014	0.67726	0.0708775
Sap30bp	-2.5044	-2.2445	1.67778	1.65214		Rnf20	-0.64679	0.00099203	0.644125	4.34e-07		Rnf20	-0.64679	-0.16102	0.644125	4.34e-07		Klf7	-0.17172	-0.15617	0.737259	0.00524613
Ddx18	-2.5121	-2.8875	1.67778	1.65214		Dld	-0.37778	-0.80452	0.642029	1.82664		Dld	-0.37778	-1.8826	0.642029	2.12925		Xpo5	-0.49388	-0.34316	0.731481	0.834779
Mcm5	-2.948	-3.4456	1.67627	1.65214		Cd2bp2	-0.37967	-0.0058182	0.63996	0.167946		Cd2bp2	-0.37967	-1.5296	0.63996	0.196009		Dusp8	-0.23783	0.061126	0.729643	4.34e-07
Rrp1	-3.4372	-3.8858	1.67627	1.98519		Ranbp3	-0.3433	-0.029138	0.636557	4.34e-07		Ranbp3	-0.3433	0.5422	0.636557	0.336553		Slain2	-0.25771	0.14506	0.725097	4.34e-07
Bud31	-2.5786	-3.121	1.67584	1.78577		Tyms	-0.37709	0.075173	0.582651	4.34e-07		Tyms	-0.37709	-0.29546	0.582651	0.446756		Zranb1	-0.20964	0.36481	0.723122	0.738625
Pop7	-3.1051	-3.4184	1.67584	1.85186		Cbx2	-0.33538	-0.05432	0.620221	4.34e-07		Cbx2	-0.33538	-0.2953	0.620221	4.34e-07		Samd4b	-0.21863	-1.9426	0.718405	3.78252
Clasrp	-2.9214	-2.9787	1.67584	1.55589		Chaf1a	-0.56578	-0.092735	0.613314	4.34e-07		Chaf1a	-0.56578	-0.073715	0.613314	4.34e-07		Dhx9	-0.59004	-1.0641	0.638939	0.465055
Rad9a	-3.6347	-3.296	1.67584	1.85186		Zcchc7	-0.28823	-0.062067	0.610115	4.34e-07		Zcchc7	-0.28823	-0.50276	0.610115	0.269062		Apc	-0.17762	0.57606	0.6284	2.89585
Snrpd3	-3.4169	-5.2016	1.67148	1.20734		Wdr5	-0.53504	-0.28531	0.592015	0.125691		Wdr5	-0.53504	0.026058	0.592015	4.34e-07		Papola	-0.20162	-1.1169	0.692183	2.44322
Polr2b	-2.9755	-3.4026	1.67072	1.70185		Ddx11	-0.93631	-0.99467	0.571993	1.17104		Ddx11	-0.93631	-3.2081	0.571993	0.169268		Ctnnd1	-0.30031	-0.82023	0.67726	2.56495
Atr	-3.6981	-3.5251	1.62328	1.39697		Ndufaf3	-0.28364	-0.33234	0.559399	0.511469		Ndufaf3	-0.28364	0.53503	0.559399	1.02105		Tubb3	-0.24392	0.091479	0.649432	4.34e-07
Psmd1	-2.4061	-2.7149	1.62328	1.57199		Irx5	-0.23695	0.13098	0.558429	4.34e-07		Irx5	-0.23695	0.030925	0.558429	4.34e-07		Hnrnpab	-0.24788	-0.71934	0.648497	2.12744
Usp39	-2.8642	-3.2326	1.66474	1.6228		Rpain	-1.3336	-0.26038	0.541234	4.34e-07		Rpain	-1.3336	-2.4015	0.541234	0.161481		Alyref	-1.0992	-1.941	0.648497	1.29799
Brca1	-0.99809	-1.2958	1.62026	1.50697		Ccnl1	-0.42946	-0.18922	0.531042	4.34e-07		Ccnl1	-0.42946	-0.62749	0.531042	0.145597		Hira	-0.78828	-1.2454	0.648497	0.982992
Ak6	-4.2559	-3.975	1.65214	1.5164		Acat2	-0.1655	-0.07913	0.515378	4.34e-07		Acat2	-0.1655	-0.92074	0.515378	3.51004		Bach1	-0.17762	-0.2621	0.638939	0.131297
Txn1	-3.547	-3.8552	1.73556	1.65214		Ybey	-0.57531	-0.58037	0.528767	0.871249		Ybey	-0.57531	-1.095	0.528767	0.322816		Nsd1	-0.6659	-0.13068	0.632812	0.342168
Rnaseh2b	-1.8981	-1.5434	1.64902	1.34514		Ptk2	-0.25603	-1.1254	0.528767	3.64782		Ptk2	-0.25603	0.00033346	0.528767	4.34e-07		Nfrkb	-0.31119	-1.3965	0.614547	1.86318
Ddb1	-3.0561	-3.6365	1.64759	1.70586		Slc7a11	-0.27304	-0.19264	0.508287	0.67726		Slc7a11	-0.27304	-1.0714	0.508287	1.80173		Ccnf	-0.48944	-2.6894	0.614547	2.73826
Snw1	-1.9331	-1.941	1.64699	1.58381		Ilf2	-0.75168	-0.27594	0.528767	4.34e-07		Ilf2	-0.75168	-1.4707	0.528767	0.00198229		Serbp1	-0.24397	-0.6028	0.607013	1.86745
Eefsec	-3.2346	-2.916	1.63543	1.50697		Rpl9	-0.68248	-0.24445	0.528767	4.34e-07		Rpl9	-0.68248	-0.62636	0.528767	4.34e-07		Rbm39	-0.34015	-0.72689	0.594604	0.534428
Polr2c	-3.5154	-3.2655	1.63255	1.56132		Suv39h1	-0.25805	0.0269	0.528767	4.34e-07		Suv39h1	-0.25805	0.3121	0.528767	4.34e-07		Lmnb1	-0.19462	-0.25114	0.59073	0.0972614
Rps9	-2.884	-2.091	1.62895	1.36252		Csde1	-0.18684	0.14467	0.528767	0.180296		Csde1	-0.18684	2.0479	0.528767	3.88606		Nsun5	-0.41247	-1.2745	0.588678	2.39416
Ddx11	-2.4178	-2.2817	1.62328	1.63816		Xrn1	-0.38103	-0.50243	0.528767	2.02328		Xrn1	-0.38103	0.37486	0.528767	4.34e-07		Chchd1	-0.28348	-0.65716	0.581248	0.890833
Mcm7	-1.3429	-2.1513	1.6035	1.70586		Xpo1	-0.34201	0.065757	0.507386	4.34e-07		Xpo1	-0.34201	1.77	0.507386	1.49244		Hic2	-0.43991	-1.702	0.576233	2.0185
Utp23	-3.1267	-3.7615	1.62328	1.84363		Rnaseh2c	-0.38328	-0.47566	0.527598	1.59269		Rnaseh2c	-0.38328	-1.1777	0.527598	0.322358		Pwp1	-0.38031	0.11206	0.559455	4.34e-07
Exosc2	-3.294	-3.5891	1.62026	1.69056		Cdc25b	-0.17075	0.0042879	0.507386	4.34e-07		Cdc25b	-0.17075	0.023914	0.507386	4.34e-07		Ppp2r5c	-0.23498	-0.43275	0.517608	1.29025
Nxf1	-3.1268	-4.1429	1.62026	1.95101		Rbpms2	-0.209	-0.049291	0.523234	4.34e-07		Rbpms2	-0.209	0.25977	0.523234	0.0109312		Dap3	-0.84068	-0.58156	0.550517	0.209428
Hmgb2	-3.6955	-3.0642	1.70487	1.56857		Ngdn	-0.79198	0.28844	0.519308	4.34e-07		Ngdn	-0.79198	-0.33493	0.519308	0.0564723		Ddx31	-0.4224	-1.8709	0.546975	1.27073
Tsfm	-3.222	-2.7866	1.62026	1.55758		Zfr	-0.5781	-0.36842	0.519102	0.0786642		Zfr	-0.5781	-0.69425	0.519102	0.0564723		Crcp	-0.75736	-1.1428	0.53465	0.22674
Metap2	-3.4763	-4.1686	1.60045	1.65214		Srrm1	-0.45948	-0.45715	0.511717	1.63095		Srrm1	-0.45948	-0.8807	0.511717	0.673478		Dpy30	-1.1889	-2.1763	0.53432	1.14103
Nup85	-3.5805	-3.8293	1.62026	1.54647		Topbp1	-0.49322	-0.036444	0.507386	4.34e-07		Topbp1	-0.49322	-1.0098	0.507386	0.152339		Raf1	-0.2448	0.20634	0.504311	0.00635174
Rpl6	-6.5095	-5.0715	1.70485	1.72923		Rb1	-0.29811	-0.2603	0.487703	4.34e-07		Rb1	-0.29811	0.35735	0.487703	4.34e-07		Coil	-0.21785	0.23195	0.528457	0.143746
Gm13242	-6.7885	-3.664	1.62026	1.5226		Terf2	-1.4518	-1.1779	0.482345	1.15074		Terf2	-1.4518	-2.1449	0.482345	0.387265		Psmd4	-1.3127	-1.2294	0.528457	0.322773
Rps26	-3.7886	-3.2229	1.62026	1.70185		Rcc1	-0.50015	-0.0013687	0.481103	0.106926		Rcc1	-0.50015	0.066278	0.481103	4.34e-07		Pfkfb3	-0.23823	-0.019508	0.528457	4.34e-07
Fcf1	-2.8528	-3.6414	1.61658	1.91385		Mrps14	-0.68853	-0.26394	0.474712	0.422106		Mrps14	-0.68853	-1.7974	0.474712	0.381486		Slc3a2	-0.28321	-0.064643	0.525895	4.34e-07
Tbca	-5.2497	-4.9008	1.61658	1.40238		Ube2c	-0.51496	-0.45026	0.469434	0.131769		Ube2c	-0.51496	-1.7219	0.469434	0.953169		Brf2	-0.40552	-1.2622	0.515787	0.279772
Atpaf2	-2.8148	-2.771	1.61547	1.36627		Papd5	-0.33695	-0.0014155	0.469434	4.34e-07		Papd5	-0.33695	0.015407	0.469434	4.34e-07		Snrpf	-2.0482	-1.9536	0.515105	0.302582
Mcl1	-2.3226	-2.4516	1.6133	1.09477		Eef1g	-0.82138	0.0006781	0.453755	4.34e-07		Eef1g	-0.82138	-1.4811	0.453755	0.199114		Ttc5	-0.2709	-0.96564	0.513153	2.96698
Mybbp1a	-1.988	-2.0763	1.6133	1.91385		Pfkfb3	-0.2322	-0.23823	0.450185	0.528457		Pfkfb3	-0.2322	0.23128	0.450185	4.34e-07		Clcc1	-0.28495	-0.71693	0.483109	1.05444
Supt5	-2.5515	-3.2984	1.6111	1.62597		Rfc2	-0.69967	-0.89104	0.449987	4.34e-07		Rfc2	-0.69967	-0.67191	0.449987	4.34e-07		Rnaseh2a	-1.0245	-2.1146	0.512768	0.90756
Psmb4	-3.9043	-4.5261	1.6111	1.8988		Gcm1	-0.20959	0.11432	0.440706	4.34e-07		Gcm1	-0.20959	0.14841	0.440706	4.34e-07		Nr6a1	-0.31442	-0.14117	0.512768	4.34e-07
Ube2l3	-3.4555	-4.1055	1.6111	1.56857		Socs3	-0.25859	-0.10856	0.439122	4.34e-07		Socs3	-0.25859	1.8193	0.439122	2.25422		Srsf5	-0.41753	-1.1652	0.512768	2.36482
Sbds	-2.1765	-3.0375	1.6111	1.95315		Prkrir	-0.34784	-0.1386	0.437281	4.34e-07		Prkrir	-0.34784	-0.51381	0.437281	0.00604777		Lsm1	-0.25345	-0.94205	0.512768	1.71072
Cdc20	-2.4958	-3.1751	1.6111	1.98519		Zfp58	-0.30565	-0.0004203	0.429575	4.34e-07		Zfp58	-0.30565	0.21544	0.429575	4.34e-07		Ndufaf3	-0.33234	-0.67178	0.511469	0.75886
Ddx56	-4.1804	-4.1662	1.6111	1.64355		Nudc	-0.24431	-0.24693	0.421886	4.34e-07		Nudc	-0.24431	-0.9127	0.421886	0.495376		Ipo4	-0.51806	-2.2897	0.500714	2.98674
Eif3a	-3.6274	-4.4623	1.6094	1.6001		Xrcc6	-0.47594	-0.54663	0.415888	0.96862		Xrcc6	-0.47594	-0.89271	0.415888	0.407629		Rbfox2	-0.24902	-0.56023	0.495263	1.01762
Psmd2	-2.9216	-3.1446	1.57698	1.42182		Yy1	-0.22612	-0.1826	0.403527	0.351722		Yy1	-0.22612	-0.47887	0.403527	1.33099		Wnk1	-0.27934	-0.77404	0.46641	2.8573
Utp3	-1.8063	-1.784	1.6035	1.58381		Dcaf7	-0.6692	-0.97467	0.402902	1.59874		Dcaf7	-0.6692	-3.4393	0.402902	1.20233		Tbpl1	-0.26435	-0.1378	0.492769	4.34e-07
Ufd1l	-3.3642	-4.3688	1.6035	1.57863		Hyls1	-0.28697	-0.026187	0.402323	4.34e-07		Hyls1	-0.28697	-0.32635	0.402323	0.418671		Ube2z	-0.38318	-0.68652	0.49188	1.12957
Chek1	-5.0075	-4.184	1.6035	1.54153		Fgfr1op	0.036995	-0.23876	0.401018	0.874558		Fgfr1op	0.036995	-0.45171	0.401018	0.407889		Hoxb9	-0.24137	0.13212	0.485285	4.34e-07
Xrcc1	-5.6209	-4.2599	1.6035	1.55065		Foxi3	-0.23356	0.17801	0.401018	0.106926		Foxi3	-0.23356	0.18397	0.401018	4.34e-07		Arid2	-0.21046	-0.14829	0.482749	0.0445696
Bard1	-3.796	-2.7667	1.6035	1.51849		Tspyl1	-0.18086	0.18495	0.388828	0.00172889		Tspyl1	-0.18086	-0.58058	0.388828	1.13231		Naa15	-0.44565	-1.2944	0.482749	0.636994
Chaf1a	-1.3921	-1.6056	1.6035	1.45272		Smad2	-0.57462	-0.1628	0.384112	4.34e-07		Smad2	-0.57462	0.35591	0.384112	4.34e-07		Nop58	-0.48017	-0.26225	0.482749	4.34e-07
Eif5a	-2.574	-3.456	1.6035	1.37703		Kdm5a	-0.33123	0.21611	0.382941	0.0191062		Kdm5a	-0.33123	-0.098056	0.382941	4.34e-07		Rbbp5	-1.0663	-1.3012	0.475104	4.34e-07
Atad3a	-2.8157	-3.1869	1.6035	1.68443		Glrx5	-0.29343	-0.34313	0.360341	1.79615		Glrx5	-0.29343	-0.70507	0.360341	0.828309		Mecr	-0.77583	-1.9463	0.46641	1.19654
Rpl7a	-4.2554	-4.0265	1.60045	1.60606		Tarbp2	-0.24588	-0.27116	0.360341	0.299956		Tarbp2	-0.24588	0.77294	0.360341	0.641987		Ptpn2	-0.19807	0.17702	0.464217	0.0378547
Ruvbl2	-2.5204	-2.9232	1.60045	1.76163		Nudt21	-0.17998	-0.038999	0.360306	0.106926		Nudt21	-0.17998	-0.76719	0.360306	0.0544738		Mak16	-0.64318	-0.48387	0.459468	4.34e-07
Mcm8	-2.356	-2.4217	1.60045	1.48744		Ogfr	-0.21912	-0.018411	0.35564	4.34e-07		Ogfr	-0.21912	-0.6567	0.35564	1.34264		Nrbf2	-0.14714	-0.087684	0.459468	4.34e-07
Rpl27	-3.5422	-4.3297	1.60045	1.63816		Kmt2d	-0.24409	0.061639	0.352573	4.34e-07		Kmt2d	-0.24409	1.5396	0.352573	2.91364		Cnot1	-0.25083	-1.5017	0.459468	3.78252
Kansl1	-3.3177	-3.6113	1.60045	1.57863		Nup43	-0.37643	-0.047042	0.350915	4.34e-07		Nup43	-0.37643	-0.78091	0.350915	0.331084		Snrpa	-0.21669	-2.3707	0.459468	1.70474
Chp1	-1.8526	-1.76	1.59836	1.55758		Dnttip1	-0.20083	0.02017	0.349764	4.34e-07		Dnttip1	-0.20083	-0.2965	0.349764	0.00967935		Rxrb	-0.17565	0.15515	0.433164	0.052965
Pomp	-4.0908	-3.7649	1.59836	1.63646		Rad51d	-0.23051	-0.28185	0.348001	4.34e-07		Rad51d	-0.23051	-1.2949	0.348001	0.184436		Klhl20	-0.20724	0.088184	0.453587	4.34e-07
Mrto4	-2.8982	-2.7076	1.59836	1.47915		Amotl1	-0.17934	0.040945	0.346671	4.34e-07		Amotl1	-0.17934	-0.12062	0.346671	4.34e-07		Mrpl28	-0.41792	-0.09877	0.453587	0.0367809
Rad50	-3.093	-3.8755	1.59753	1.66969		Taf2	-1.6451	-0.18553	0.346207	4.34e-07		Taf2	-1.6451	-1.3758	0.346207	4.34e-07		Chmp5	-0.33669	-0.50976	0.448127	0.200446
Hist2h3b	-1.9284	-1.9434	1.59753	1.48496		Mta1	-0.23771	0.13528	0.34483	4.34e-07		Mta1	-0.23771	-0.056615	0.34483	0.00952439		Prpf4b	-0.18221	-0.2751	0.445821	0.32116
Nifk	-2.8981	-3.4392	1.59753	1.70185		Rnpc3	-0.34891	-0.61432	0.344728	0.357688		Rnpc3	-0.34891	-0.57706	0.344728	0.00494689		Ndufa9	-0.12968	-0.19014	0.445821	0.22674
Mbd3	-2.2487	-2.0229	1.59614	1.4968		Smn1	-0.3029	-0.013316	0.344728	0.177336		Smn1	-0.3029	-0.69702	0.344728	0.366182		Ak6	-1.4499	-3.0935	0.445821	1.01975
Utp6	-2.4684	-3.4855	1.59614	1.40879		Sin3a	-0.33768	-0.0645	0.344728	4.34e-07		Sin3a	-0.33768	-1.7985	0.344728	0.134731		Cyc1	-0.34808	-0.59643	0.437636	0.363327
Snrpa1	-3.0276	-3.506	1.59614	1.79431		Cdk9	-0.2427	-0.25972	0.33816	4.34e-07		Cdk9	-0.2427	-0.41391	0.33816	4.34e-07		Stk35	-0.16821	-0.48052	0.43548	1.01762
Ppp4c	-3.0421	-3.5685	1.59469	1.58054		Sephs1	-0.25138	-0.59024	0.344539	1.75061		Sephs1	-0.25138	-0.5446	0.344539	0.437677		Dars2	-0.66635	-1.4808	0.434496	0.164418
Cdc25a	-1.7502	-1.5419	1.55252	2.10023		Spag7	-0.25818	-0.059651	0.344539	4.34e-07		Spag7	-0.25818	-0.054452	0.344539	4.34e-07		Pot1b	-0.19703	-0.49282	0.433164	1.07407
Polr1d	-4.3323	-4.6981	1.58513	1.56899		Ankrd17	-0.31366	-0.060623	0.337781	4.34e-07		Ankrd17	-0.31366	-0.44716	0.337781	0.140167		Abcf1	-0.46663	-0.49598	0.431816	0.135082
L3mbtl2	-4.1005	-4.5111	1.5792	1.72937		Pot1a	-0.36217	-1.2616	0.337612	1.15826		Pot1a	-0.36217	-1.148	0.337612	0.387647		Zfp518a	-0.74397	-0.37117	0.431816	4.34e-07
Ticrr	-3.4167	-2.7175	1.57698	1.08174		Strbp	-0.566	-0.36205	0.337612	4.34e-07		Strbp	-0.566	-0.69046	0.337612	0.00967935		Dhx30	-0.35194	-0.54627	0.43143	0.638856
Psmc3	-2.4249	-2.3791	1.57698	1.48574		Tlk2	-0.43896	-0.10048	0.332718	4.34e-07		Tlk2	-0.43896	-0.019976	0.332718	4.34e-07		Tex10	-1.3459	-0.38711	0.42499	4.34e-07
Smc3	-4.2312	-3.9142	1.57698	1.53232		Psmc3	-0.58323	-0.48007	0.32794	4.34e-07		Psmc3	-0.58323	-1.9352	0.32794	0.315473		Trio	-0.28181	-0.37706	0.404288	0.184226
Terf2	-3.1524	-2.9151	1.57698	1.51322		Brap	-0.66728	-0.90515	0.32794	0.767886		Brap	-0.66728	-2.6097	0.32794	0.650022		Midn	-0.23273	0.55176	0.422106	2.85824
Yap1	-2.0575	-1.8781	1.57698	1.61188		Dcps	-0.43085	-0.93221	0.32794	2.42806		Dcps	-0.43085	-0.69352	0.32794	0.215636		Mrps14	-0.26394	-1.0963	0.422106	0.335382
Lsm8	-3.3387	-3.5304	1.57698	1.51499		Mrps15	-0.35571	-0.16781	0.325751	0.0200621		Mrps15	-0.35571	-0.20553	0.325751	0.0724608		Vps25	-0.27521	-0.38924	0.420302	0.278663
Phb2	-3.924	-3.966	1.57698	1.77882		Tcf12	-0.16515	-0.010785	0.323188	4.34e-07		Tcf12	-0.16515	0.85966	0.323188	1.18379		Aen	-0.19052	-0.68972	0.416296	2.1121
Huwe1	-2.1232	-1.6588	1.57626	1.3729		Tra2b	-0.38736	0.095787	0.309287	4.34e-07		Tra2b	-0.38736	0.10905	0.309287	4.34e-07		Sh2b1	-0.17074	-0.022418	0.416296	4.34e-07
Dtymk	-3.1111	-4.5458	1.54124	1.70586		Cdk7	-0.1125	-0.066123	0.299633	4.34e-07		Cdk7	-0.1125	-0.2466	0.299633	4.34e-07		Lig4	-0.769	-1.7234	0.41365	0.659947
Rpl13	-5.3762	-3.6097	1.56684	1.70185		Btg1	-0.16896	-0.059712	0.302422	4.34e-07		Btg1	-0.16896	0.40038	0.302422	0.30607		Smg1	-0.74881	-1.116	0.402134	0.302839
Trrap	-2.4193	-3.2708	1.56684	1.66969		Gemin7	-0.33976	-0.24569	0.299594	0.0090532		Gemin7	-0.33976	-1.8491	0.299594	0.593995		Usp48	-0.45033	-0.69824	0.390603	0.335677
Rps12	-3.0877	-4.1188	1.56526	1.81813		Rae1	-0.69171	0.022061	0.292794	4.34e-07		Rae1	-0.69171	0.38786	0.292794	4.34e-07		Fam208a	-0.21115	-1.5868	0.387667	3.36251
Hnrnpa3	-3.3436	-4.3909	1.56526	1.46314		Rrp36	-0.58578	-0.24162	0.292794	4.34e-07		Rrp36	-0.58578	-1.3188	0.292794	0.506391		Ccdc59	-0.2077	-0.020225	0.387332	0.0594247
Ddx41	-3.3868	-3.1795	1.56526	1.51849		Trmt10c	-0.43508	-0.44449	0.292416	0.332982		Trmt10c	-0.43508	-0.77151	0.292416	0.136193		Sf1	-0.28842	-0.87109	0.38617	1.02894
Psmb7	-4.9892	-4.0444	1.56526	1.61188		Gpi1	-0.48828	0.0063768	0.284216	4.34e-07		Gpi1	-0.48828	2.0871	0.284216	3.51856		Khdrbs1	-0.29248	-0.47903	0.381801	0.60724
Sox2	-2.5116	-2.385	1.56306	1.52418		Apba1	-0.19043	-0.04043	0.282302	4.34e-07		Apba1	-0.19043	-0.022223	0.282302	4.34e-07		Kdm1a	-0.70808	-0.48799	0.381801	0.182604
Zc3h3	-1.7819	-1.7379	1.55903	1.47693		Rps27a	-0.23788	-0.82667	0.281647	4.34e-07		Rps27a	-0.23788	-1.2218	0.281647	4.34e-07		Wdr74	-0.48452	-1.1734	0.379706	0.808239
[truncated: 6,313 more rows]

## Sheet: Figure3
Fig. 3a							Fig. 3b							Fig. 3c								Fig. 3g					Fig. 3h
[truncated: 1,297 more rows]

[truncated: 12 more sheets: Figure4, Supplement. Fig. 1, Supplement. Fig. 1c-d, Supplement. Fig. 2, Supplement. Fig. 4, Supplement. Fig. 7, Supplement. Fig. 8, Supplement. Fig. 9, Supplement. Fig. 10, Supplement. Fig. 12, Supplement. Fig. 13, Supplement. Fig. 13a]
